# Supplementary material for: A total-evidence phylogenetic approach to understanding the evolution, depth transitions, and body-shape changes in the anglerfishes and allies (Acanthuriformes: Lophioidei)
Source: PLoS One. 2025 May 2;20(5):e0322369. doi: 10.1371/journal.pone.0322369 (PMC12047784; doi:10.1371/journal.pone.0322369)
Supplement: S2 Table — (XLSX) [file pone.0322369.s003.xlsx]

## Sheet: Sheet1
S2 Table. References for images of Lophioidei representatives used that were not photographed by the authors.
Family/Subfamily	Species	Source	Citation
Antennariidae	Abantennarius analis	Frogfishes: biodiversity, zoogeography, and behavioral ecology	Pietsch TW, Arnold RJ. Frogfishes: biodiversity, zoogeography, and behavioral ecology. Baltimore: Johns Hopkins University Press; 2020.
Antennariidae	Abantennarius coccineus	Frogfishes: biodiversity, zoogeography, and behavioral ecology	Pietsch TW, Arnold RJ. Frogfishes: biodiversity, zoogeography, and behavioral ecology. Baltimore: Johns Hopkins University Press; 2020.
Antennariidae	Abantennarius coccineus	Frogfishes: biodiversity, zoogeography, and behavioral ecology	Pietsch TW, Arnold RJ. Frogfishes: biodiversity, zoogeography, and behavioral ecology. Baltimore: Johns Hopkins University Press; 2020.
Antennariidae	Abantennarius drombus	Frogfishes: biodiversity, zoogeography, and behavioral ecology	Pietsch TW, Arnold RJ. Frogfishes: biodiversity, zoogeography, and behavioral ecology. Baltimore: Johns Hopkins University Press; 2020.
Antennariidae	Abantennarius nummifer	Frogfishes: biodiversity, zoogeography, and behavioral ecology	Pietsch TW, Arnold RJ. Frogfishes: biodiversity, zoogeography, and behavioral ecology. Baltimore: Johns Hopkins University Press; 2020.
Antennariidae	Abantennarius rosaceus	Frogfishes: biodiversity, zoogeography, and behavioral ecology	Pietsch TW, Arnold RJ. Frogfishes: biodiversity, zoogeography, and behavioral ecology. Baltimore: Johns Hopkins University Press; 2020.
Antennariidae	Antennarius maculatus	Frogfishes: biodiversity, zoogeography, and behavioral ecology	Pietsch TW, Arnold RJ. Frogfishes: biodiversity, zoogeography, and behavioral ecology. Baltimore: Johns Hopkins University Press; 2020.
Antennariidae	Antennatus flagellatus	Peer review publication	Ohnishi N, Iwata A, Hiramatsu W. Antennatus flagellatus (Teleostei: Antennariidae), a new species of frogfish from southern Japan. Ichthyological Research. 1997;44:213-217. doi:10.1007/BF02678699.
Antennariidae	Antennatus linearis	Frogfishes: biodiversity, zoogeography, and behavioral ecology	Pietsch TW, Arnold RJ. Frogfishes: biodiversity, zoogeography, and behavioral ecology. Baltimore: Johns Hopkins University Press; 2020.
Antennariidae	Antennatus sanguineus	Fishes: A guide to their Diversity	Hastings PA, Walker HJ, Galland GR. Fishes: A Guide to Their Diversity. 1st ed. Illustrated. Univ of California Press; 2014. ISBN 0520283538, 9780520283534
Antennariidae	Brachionichthys australis	Peer review publication	Last PR, Gledhill DC. A revision of the Australian handfishes (Lophiiformes: Brachionichthyidae), with descriptions of three new genera and nine new species. Zootaxa. 2009;2252(1):1-77. doi:10.11646/zootaxa.2252.1.1.
Antennariidae	Brachiopsilus dianthus	Peer review publication	Last PR, Gledhill DC. A revision of the Australian handfishes (Lophiiformes: Brachionichthyidae), with descriptions of three new genera and nine new species. Zootaxa. 2009;2252(1):1-77. doi:10.11646/zootaxa.2252.1.1.
Antennariidae	Brachiopsilus dossenus	Peer review publication	Last PR, Gledhill DC. A revision of the Australian handfishes (Lophiiformes: Brachionichthyidae), with descriptions of three new genera and nine new species. Zootaxa. 2009;2252(1):1-77. doi:10.11646/zootaxa.2252.1.1.
Antennariidae	Brachiopsilus ziebelli	Peer review publication	Last PR, Gledhill DC. A revision of the Australian handfishes (Lophiiformes: Brachionichthyidae), with descriptions of three new genera and nine new species. Zootaxa. 2009;2252(1):1-77. doi:10.11646/zootaxa.2252.1.1.
Antennariidae	Dibrachichthys melanurus	Peer review publication	Pietsch TW, Johnson JW, Arnold RJ. A new genus and species of the shallow-water anglerfish family Tetrabrachiidae (Teleostei: Lophiiformes: Antennarioidei) from Australia and Indonesia. Copeia. 2009;2009(3):483-493. doi:10.1643/CI-08-192.
Antennariidae	Echinophryne reynoldsi	GBIF	Museums Victoria (2023). Museums Victoria provider for OZCAM. Occurrence dataset https://doi.org/10.15468/lp1ctu accessed via GBIF.org on 2023-11-12. https://www.gbif.org/occurrence/1272512807
Antennariidae	Fowlerichthys avalonis	Peer review publication	Robertson DR, Angulo A, Baldwin CC, Pitassy D, Driskell A, Weigt L, Navarro IJF. Deep-water bony fishes collected by the B/O Miguel Oliver on the shelf edge of Pacific Central America: an annotated, illustrated and DNA-barcoded checklist. Zootaxa. 2017;4348(1):1. doi:10.11646/zootaxa.4348.1.1
Antennariidae	Fowlerichthys scriptissimus	Peer review publication	Han SH, Kim JS, Song CB. The first record of a frogfish, Fowlerichthys scriptissimus (Antennariidae, Lophiiformes), from Korea. Fish Aquatic Sci. 2017;20:2. https://doi.org/10.1186/s41240-017-0047-y.
Antennariidae	Histiophryne maggiewalker	Peer review publication	Arnold RJ, Pietsch TW. A new species of frogfish of the genus Histiophryne (Teleostei: Lophiiformes: Antennariidae) from Queensland, Australia. Zootaxa. 2011;2925(1):63. doi:10.11646/zootaxa.2925.1.7.
Antennariidae	Histiophryne maggiewalker	Frogfishes: biodiversity, zoogeography, and behavioral ecology	Pietsch TW, Arnold RJ. Frogfishes: biodiversity, zoogeography, and behavioral ecology. Baltimore: Johns Hopkins University Press; 2020.
Antennariidae	Kuiterichthys pietschi	Frogfishes: biodiversity, zoogeography, and behavioral ecology	Pietsch TW, Arnold RJ. Frogfishes: biodiversity, zoogeography, and behavioral ecology. Baltimore: Johns Hopkins University Press; 2020.
Antennariidae	Lophichthys boschmai	Fishbase	https://fishbase.mnhn.fr/photos/PicturesSummary.php?resultPage=1&ID=8099&what=species
Antennariidae	Lophiocharon hutschinsi	Peer review publication	Pietsch TW. A new species of the anglerfish genus Lophiocharon Whitley (Lophiiformes: Antennariidae) from Australian waters. Records of the Australian Museum. 2004;56(2):159-162.
Antennariidae	Phyllophryne scortea	Photo request from Australian Museum, Australia	Photo request from museum
Antennariidae	Rhycherus filamentosus	GBIF	Museums Victoria (2023). Museums Victoria provider for OZCAM. Occurrence dataset https://doi.org/10.15468/lp1ctu accessed via GBIF.org on 2023-11-12. https://www.gbif.org/occurrence/1272514966
Antennariidae	Rhycherus filamentosus	Photo request from Australian Museum	Sent by Australian Museum Sally.Reader@Australian.Museum
Antennariidae	Sympterichthys moultoni	Peer review publication	Last PR, Gledhill DC. A revision of the Australian handfishes (Lophiiformes: Brachionichthyidae), with descriptions of three new genera and nine new species. Zootaxa. 2009;2252(1):1-77. doi:10.11646/zootaxa.2252.1.1.
Antennariidae	Sympterichthys unipennis	Peer review publication	Bray DJ. Sympterichthys unipennis in Fishes of Australia. Accessed November 30, 2022. https://fishesofaustralia.net.au/home/species/4324.
Antennariidae	Tathicarpus butleri	Peer review publication	Sainsbury KJ, Kailola PJ, Leyland GG. Continental shelf fishes of northern and north-western Australia: An illustrated guide. 1985.
Antennariidae	Tetrabrachium ocellatum	Fishbase	https://fishbase.mnhn.fr/photos/ThumbnailsSummary.php?ID=8095
Antennariidae	Thymichthys politus	Peer review publication	Last PR, Gledhill DC. A revision of the Australian handfishes (Lophiiformes: Brachionichthyidae), with descriptions of three new genera and nine new species. Zootaxa. 2009;2252(1):1-77. doi:10.11646/zootaxa.2252.1.1.
Antennariidae	Thymichthys verrucosus	Peer review publication	Last PR, Gledhill DC. A revision of the Australian handfishes (Lophiiformes: Brachionichthyidae), with descriptions of three new genera and nine new species. Zootaxa. 2009;2252(1):1-77. doi:10.11646/zootaxa.2252.1.1.
Caulophrynidae	Caulophryne polynema	Peer review publication	Bañón R, Barros-García D, Arronte JC, Comesaña ÁS, Sánchez-Ruiloba L, de Carlos A. Deep-sea anglerfishes (Lophiiformes: Ceratioidei) from the western North Atlantic: Testing the efficacy of DNA barcodes. J Zool Syst Evol Res. 2019;57:606-622. doi:10.1111/jzs.12281.
Ceratiidae	Ceratias holboelli	Peer review publication	Bañón R, Barros-García D, Arronte JC, Comesaña ÁS, Sánchez-Ruiloba L, de Carlos A. Deep-sea anglerfishes (Lophiiformes: Ceratioidei) from the western North Atlantic: Testing the efficacy of DNA barcodes. J Zool Syst Evol Res. 2019;57:606-622. doi:10.1111/jzs.12281.
Ceratiidae	Ceratias uranoscopus	Peer review publication	Rajeeshkumar MP, Vinu Jacob, Sumod KS, Sanjeevan VN, Hashim M, Sudhakar M. Three new records of rare deep-sea Anglerfishes (Lophiiformes: Ceratioidei) from the Northern Indian Ocean. Marine Biodiversity. 2016;46(4):923-928. doi:10.1007/s12526-015-0437-2.
Ceratiidae	Cryptopsaras couesii	Oceanic Anglerfishes : Extraordinary Diversity in the Deep Sea	Pietsch TW. Oceanic Anglerfishes : Extraordinary Diversity in the Deep Sea. University of California Press ProQuest Ebook Central; 2009.
Chaunacidae	Chaunacops melanostomus	Peer review publication	Ho H-C, McGrouther M. A new anglerfish from eastern Australia and New Caledonia (Lophiiformes: Chaunacidae: Chaunacops), with new data and submersible observation of Chaunacops melanostomus. Journal of Fish Biology. 2015;86(3):940-951. doi:10.1111/jfb.12607.
Chaunacidae	Chaunacops spinosus	Peer review publication	Ho H-C, McGrouther M. A new anglerfish from eastern Australia and New Caledonia (Lophiiformes: Chaunacidae: Chaunacops), with new data and submersible observation of Chaunacops melanostomus. Journal of Fish Biology. 2015;86(3):940-951. doi:10.1111/jfb.12607.
Chaunacidae	Chaunax abei	ffish.asia	https://ffish.asia/?page=specimen&pid=55243
Chaunacidae	Chaunax flavomaculatus	Peer review publication	Ho H-C, et al. A review of the anglerfish genus Chaunax (Lophiiformes: Chaunacidae) from New Zealand and adjacent waters, with descriptions of four new species. Zootaxa. 2013;3620(1):89-111.
Chaunacidae	Chaunax mulleus	Peer review publication	Ho H-C, et al. A review of the anglerfish genus Chaunax (Lophiiformes: Chaunacidae) from New Zealand and adjacent waters, with descriptions of four new species. Zootaxa. 2013;3620(1):89-111.
Chaunacidae	Chaunax penicillatus	Peer review publication	Ho H-C, et al. A review of the anglerfish genus Chaunax (Lophiiformes: Chaunacidae) from New Zealand and adjacent waters, with descriptions of four new species. Zootaxa. 2013;3620(1):89-111.
Diceratiidae	Diceratias pileatus	Peer review publication	Miya M, Pietsch TW, Orr JW, Arnold RJ, Satoh TP, Shedlock AM, Ho HC, Shimazaki M, Yabe M, Nishida M. Evolutionary history of anglerfishes (Teleostei: Lophiiformes): a mitogenomic perspective. BMC Evolutionary Biology. 2010;10:58. [Online] Available: http://www.biomedcentral.com/1471-2148/10/58.
Diceratiidae	Diceratias trilobus	GBIF	Grant S, Webbink K, McMahan C (2022). Field Museum of Natural History (Zoology) Fish Collection. Version 13.13. Field Museum. Occurrence dataset https://doi.org/10.15468/alz7wu accessed via GBIF.org on 2023-11-12. https://www.gbif.org/occurrence/666707414
Gigantactinidae	Gigantactis cheni	Peer review publication	Ho, Hsuan-Ching, and Kwang-Tsao Shao. "Two new deep-sea anglerfishes (Oneirodidae and Gigantactidae) from Taiwan, with synopsis of Taiwanese ceratioids."ÊZootaxaÊ4702.1 (2019): 10-18.
Gigantactinidae	Gigantactis paxtoni	GBIF	Australian Museum (2021). Australian Museum provider for OZCAM. Occurrence dataset https://doi.org/10.15468/e7susi accessed via GBIF.org on 2023-01-05. https://www.gbif.org/occurrence/1100574768
Himantolophus	Himantolophus appelii	Peer review publication	iya M, Pietsch TW, Orr JW, Arnold RJ, Satoh TP, Shedlock AM, Ho HC, Shimazaki M, Yabe M, Nishida M. Evolutionary history of anglerfishes (Teleostei: Lophiiformes): a mitogenomic perspective. BMC Evolutionary Biology. 2010;10:58. Available from: http://www.biomedcentral.com/1471-2148/10/58.
Himantolophus	Himantolophus danae	Peer review publication	Ho H-C. Records of deep-sea anglerfishes (Lophiiformes: Ceratioidei) from Indonesia, with descriptions of three new species. Zootaxa. 2016;4121(3):267-294.
Linophrynidae	Acentrophryne dolichonema	Peer review publication	Pietsch TW, Shimazaki M. Revision of the deep-sea anglerfish genus Acentrophryne Regan (Lophiiformes: Ceratioidei: Linophrynidae), with the description of a new species from off Peru. Copeia. 2005;2005(2):246-251.
Linophrynidae	Haplophryne mollis	Peer review publication	Bañón R, Barros-García D, Arronte JC, Comesaña ÇS, Sánchez-Ruiloba L, Carlos A. Deep-sea anglerfishes (Lophiiformes: Ceratioidei) from the western North Atlantic: Testing the efficacy of DNA barcodes. Journal of Zoological Systematics and Evolutionary Research. 2019. doi:10.1111/jzs.12281.
Linophrynidae	Linophryne bicornis	Peer review publication	Bañón R, Barros-García D, Arronte JC, Comesaña ÇS, Sánchez-Ruiloba L, Carlos A. Deep-sea anglerfishes (Lophiiformes: Ceratioidei) from the western North Atlantic: Testing the efficacy of DNA barcodes. Journal of Zoological Systematics and Evolutionary Research. 2019. doi:10.1111/jzs.12281.
Linophrynidae	Linophryne brevibarbata	Peer review publication	Bañón R, Barros-García D, Arronte JC, Comesaña ÇS, Sánchez-Ruiloba L, Carlos A. Deep-sea anglerfishes (Lophiiformes: Ceratioidei) from the western North Atlantic: Testing the efficacy of DNA barcodes. Journal of Zoological Systematics and Evolutionary Research. 2019. doi:10.1111/jzs.12281.
Linophrynidae	Photocorynus spiniceps	Oceanic Anglerfishes : Extraordinary Diversity in the Deep Sea	Pietsch TW. Oceanic Anglerfishes : Extraordinary Diversity in the Deep Sea. University of California Press ProQuest Ebook Central; 2009.
Lophiidae	Lophiodes caulinaris	GBIF	Harvard University M, Morris P J (2023). Museum of Comparative Zoology, Harvard University. Version 162.349. Museum of Comparative Zoology, Harvard University. Occurrence dataset https://doi.org/10.15468/p5rupv accessed via GBIF.org on 2023-01-05. https://www.gbif.org/occurrence/863106036
Lophiidae	Lophiodes insidiator	Photo request from Muséum national d'Histoire naturelle, France	Photo request from Muséum national d'Histoire naturelle, France
Lophiidae	Lophiodes reticulatus	GBIF	Grant S, Webbink K, McMahan C (2022). Field Museum of Natural History (Zoology) Fish Collection. Version 13.13. Field Museum. Occurrence dataset https://doi.org/10.15468/alz7wu accessed via GBIF.org on 2023-01-05. https://www.gbif.org/occurrence/666713432
Lophiidae	Lophiodes triradiatus	Peer review publication	Ho H-C, Bineesh KK, Akhilesh KV. Rediscovery of Lophiodes triradiatus (Lloyd, 1909), a senior synonym of L. infrabrunneus Smith and Radcliffe (Lophiiformes: Lophiidae). Zootaxa. 2014;3786(5):587. doi:10.11646/zootaxa.3786.5.6.
Lophiidae	Lophius litulon	ffish.asia	https://ffish.asia/?page=specimen&pid=55899
Lophiidae	Lophius piscatorius	Peer review publication	Curuso JH. The systematics and distribution of the lophiid anglerfishes: II. Revisions of the genera Lophiomus and Lophius. Copeia. 1983;1983(1):11-30. Available at: JSTOR, https://doi.org/10.2307/1444694.
Lophiidae	Sladenia zhui	Peer review publication	Matsunuma M, Muto N. Description of a pelagic juvenile of the poorly known anglerfish Sladenia zhui (Lophiidae) from the East China Sea. Species Divers. 2020;25:107-16. doi: 10.12782/specdiv.25.107.
Melanocetidae	Melanocetus eustalus	Peer review publication	Miya M, Pietsch TW, Orr JW, Arnold RJ, Satoh TP, Shedlock AM, Ho HC, Shimazaki M, Yabe M, Nishida M. Evolutionary history of anglerfishes (Teleostei: Lophiiformes): a mitogenomic perspective. BMC Evolutionary Biology. 2010;10:58. Available from: http://www.biomedcentral.com/1471-2148/10/58.
Melanocetidae	Melanocetus johnsonii	Oceanic Anglerfishes : Extraordinary Diversity in the Deep Sea	Pietsch TW. Oceanic Anglerfishes : Extraordinary Diversity in the Deep Sea. University of California Press ProQuest Ebook Central; 2009.
Neoceratiidae	Neoceratias spinifer	Photo request from Museum für Naturkunde, Berlin	Given by ZMB Edda.Assel@mfn.berlin
Ogcocephalidae	Coelophrys micropa	Photo request from Muséum national d'Histoire naturelle, France	Photo request from Muséum national d'Histoire naturelle, France
Ogcocephalidae	Halieutichthys aculeatus	GBIF	Orrell T, Informatics Office (2023). NMNH Extant Specimen Records (USNM, US). Version 1.65. National Museum of Natural History, Smithsonian Institution. Occurrence dataset https://doi.org/10.15468/hnhrg3 accessed via GBIF.org on 2023-01-05. https://www.gbif.org/occurrence/2426945513
Ogcocephalidae	Malthopsis asperata	Peer review publication	Ho H-C, Roberts CD, Shao K-T. Revision of batfishes (Lophiiformes: Ogcocephalidae) of New Zealand and adjacent waters, with description of two new species of the genus Malthopsis. Zootaxa. 2013;3626(1):188-200. doi:10.11646/zootaxa.3626.1.8.
Ogcocephalidae	Malthopsis gigas	Peer review publication	Ho H, Shao K. A review of Malthopsis jordani Gilbert, 1905, with the description of a new batfish from the Indo-Pacific Ocean (Lophiiformes: Ogcocephalidae). Bulletin of the National Museum of Nature and Science (Ser. A). 2010; Supplement No. 4.
Ogcocephalidae	Malthopsis parva	Peer review publication	Ho H-C, Roberts CD, Shao K-T. Revision of batfishes (Lophiiformes: Ogcocephalidae) of New Zealand and adjacent waters, with the description of two new species of the genus Malthopsis. Zootaxa. 2013;3626(1):188-200. doi:10.11646/zootaxa.3626.1.8.
Ogocephalidae	Halieutaea stellata	ffish.asia	https://ffish.asia/?page=specimen&pid=56077
Oneirodidae	Chaenophryne quasiramifera	Peer review publication	Pietsch TW, Orr JW. Phylogenetic relationships of deep-sea anglerfishes of the suborder Ceratioidei (Teleostei: Lophiiformes) based on morphology. Copeia. 2007;2007(1):1-34. Published February 28, 2007. doi:10.1643/0045-8511(2007)7.
Oneirodidae	Danaphryne nigrifilis	GBIF	Danaphryne nigrifilis (Regan & Trewavas, 1932) in GBIF Secretariat (2023). GBIF Backbone Taxonomy. Checklist dataset https://doi.org/10.15468/39omei accessed via GBIF.org on 2024-05-23.
Oneirodidae	Dolopichthys danae	Peer review publication	Hartel KE, Kenaley CP, Galbraith JK, Sutton TT. Additional records of deep-sea fishes from off Greater New England. Northeastern Naturalist. 2008;15(3):317-334. doi:10.1656/1092-6194-15.3.317.
Oneirodidae	Dolopichthys karsteni	Peer review publication	Bañón R, Barros-García D, Arronte JC, Comesaña ÇS, Sánchez-Ruiloba L, Carlos A. Deep-sea anglerfishes (Lophiiformes: Ceratioidei) from the western North Atlantic: Testing the efficacy of DNA barcodes. Journal of Zoological Systematics and Evolutionary Research. 2019. doi:10.1111/jzs.12281.
Oneirodidae	Lasiognathus amphirhamphus	Peer review publication	Miya M, Nishida M. Evolutionary history of anglerfishes (Teleostei: Lophiiformes): a mitogenomic perspective. BMC Evolutionary Biology. 2010;10:58. [Online] Available: http://www.biomedcentral.com/1471-2148/10/58.
Oneirodidae	Lasiognathus intermedius	Peer review publication	Moore JA, Hartel KE, Craddock JE, Galbraith JK. An annotated list of deepwater fishes from off the New England region, with new area records. Northeastern Naturalist. 2003;10(2):159–248. doi:10.1656/1092-6194(2003)010[0159:aalodf]2.0.
Oneirodidae	Lophodolos acanthognathus	Peer review publication	Bañón R, Barros-García D, Arronte JC, Comesaña ÇS, Sánchez-Ruiloba L, Carlos A. Deep-sea anglerfishes (Lophiiformes: Ceratioidei) from the western North Atlantic: Testing the efficacy of DNA barcodes. Journal of Zoological Systematics and Evolutionary Research. 2019. doi:10.1111/jzs.12281.
Oneirodidae	Oneirodes eschrichtii	Peer review publication	Bañón R, Barros-García D, Arronte JC, Comesaña ÇS, Sánchez-Ruiloba L, Carlos A. Deep-sea anglerfishes (Lophiiformes: Ceratioidei) from the western North Atlantic: Testing the efficacy of DNA barcodes. Journal of Zoological Systematics and Evolutionary Research. 2019. doi:10.1111/jzs.12281.
Oneirodidae	Oneirodes formosanus	Peer review publication	Ho H-C, Shao K-T. Two new deep-sea anglerfishes (Oneirodidae and Gigantactidae) from Taiwan, with a synopsis of Taiwanese ceratioids. Zootaxa. 2019;4702(1):10-18.
Oneirodidae	Pentherichthys venustus	GBIF	Harvard University M, Morris P J (2023). Museum of Comparative Zoology, Harvard University. Version 162.349. Museum of Comparative Zoology, Harvard University. Occurrence dataset https://doi.org/10.15468/p5rupv accessed via GBIF.org on 2023-01-05. https://www.gbif.org/occurrence/863246481
Thaumatichthyidae	Thaumatichthys binghami	Peer review publication	Miya M, Pietsch TW, Orr JW, Arnold RJ, Satoh TP, Shedlock AM, Ho HC, Shimazaki M, Yabe M, Nishida M. Evolutionary history of anglerfishes (Teleostei: Lophiiformes): a mitogenomic perspective. BMC Evolutionary Biology. 2010;10:58.
