# Supplementary material for: A total-evidence phylogenetic approach to understanding the evolution, depth transitions, and body-shape changes in the anglerfishes and allies (Acanthuriformes: Lophioidei)
Source: PLoS One. 2025 May 2;20(5):e0322369. doi: 10.1371/journal.pone.0322369 (PMC12047784; doi:10.1371/journal.pone.0322369)
Supplement: S3 Table — Mitochondrial data extracted from UCE extraction are not listed. (XLSX) [file pone.0322369.s004.xlsx]

## Sheet: Sheet1
S3 Table. Sequence voucher and accession information used in phylogenetic analysis (see Figs 4, 5, and 6). Mitochondrial data extracted following UCE extraction are not listed.
Classification	Species	Morphology	Molecular Voucher for New Sequence Data	SRA Accession Numbers	Genbank Accession Numbers	BOLD COI Numbers
Outgroups
	Antigonia capros	This study	N/A	SRX2252041	AP004416	N/A
	Canthidermis maculata	This study	SIO 97-222	SRR32037088	AP009206	N/A
	Capros aper	This study	Agnès Dettaï pers. col.	SRR32037086	AP009159	N/A
	Chaetodon lunula	This study	KUIT 3411/KUI 41155	SRR32037065	OP035118	N/A
	Diodon holocanthus	This study	AMNH 211429	SRR32037059	AP009177	N/A
	Haemulon plumierii	This study	AMNH 274897	SRR32037082	OP056946	N/A
	Larimichthys crocea	This study	ASIZ P 801159	SRR32037075	EU339149	N/A
	Morone saxatilis	This study	AMNH Uncataloged	SRR32037071	HM447585	N/A
	Mola mola	This study	SIO 08-1	SRR32037089	AP006238	N/A
	Priacanthus arenatus	This study	KUIT 1132/KUI 27012	SRR32037068	OR546145	N/A
	Siganus vulpinus	This study	AMNH Uncat.	SRR32037080	KM233212	N/A
	Triodon macropterus	This study	KUIT 3022/AMS I.38286-002	SRR32037067	AP009170	N/A
	Zebrasoma xanthurum	This study	KUIT 3350/KUI 41094	SRR32037063	KU244265	N/A
Suborder Lophioideo
Family Lophiidae	Lophius americanus	This study + P&O, 2007	KUIT 4970/MCZ 160698	SRR32037073	OR482479	N/A
	Lophius piscatorius	This study + P&O, 2007	N/A	N/A	NC_036988	N/A
	Lophiomus setigerus	This study + P&O, 2007	N/A	N/A	AP004413	N/A
	Lophoides caulinaris	This study + P&O, 2007	N/A	N/A	AB282826	N/A
	Lophiodes reticulatus	This study + P&O, 2007	KUIT 5180/KUI 30122	SRR32037074	OP056905	N/A
	Sladenia gardineri	This study + P&O, 2007	N/A	N/A	AB282827	N/A
	Sladenia zhui	This study + P&O, 2007	N/A	N/A	LC499997	N/A
Suborder Antennarioideo
Family Antennariidae
Antennariinae	Abantennarius coccineus	This study + P&O, 2007	N/A	N/A	AB282830	N/A
	Antennarius striatus	This study + P&O, 2007	N/A	SRX2252079	AB282828	N/A
	Antennatus tuberosus	This study + P&O, 2007	N/A	N/A	OP035075	N/A
	Histrio histrio	This study + P&O, 2007	KUIT 3016/KUI 29308	SRR32037076	OP035243	N/A
	Nudiantennarius subteres	This study + P&O, 2007	N/A	N/A	N/A	BOLD TZAIB405-06
Fowlerichthyinae	Fowlerichthys avalonis	This study + P&O, 2007	N/A	N/A	DQ027915	N/A
	Fowlerichthys radiosus	This study + P&O, 2007	N/A	N/A	GQ981539	N/A
	Fowlerichthys scriptissimis	This study + P&O, 2007	N/A	N/A	GQ981538	N/A
Tetrabrachiinae	Dibrachichthys melanurus	This study + P&O, 2007	N/A	N/A	GQ981534	N/A
	Tetrabrachium ocellatum	This study + P&O, 2007	N/A	N/A	AB282831	N/A
Tathicarpinae	Tathicarpus butleri	This study + P&O, 2007	N/A	N/A	GQ981548	N/A
Histiophryniae	Histiophryne bougainvilli	This study + P&O, 2007	N/A	N/A	JN835574	N/A
	Lophiocharon lithinostomus	This study + P&O, 2007	N/A	N/A	FJ219604	N/A
	Lophiocharon trisignatus	This study + P&O, 2007	N/A	N/A	FJ219603	N/A
Rhycherinae	Echinophryne crassispina	This study + P&O, 2007	N/A	N/A	GQ981559	N/A
	Echinophryne mitchellii	This study + P&O, 2007	N/A	N/A	GQ981560	N/A
	Kuiterichthys furcipilis	This study + P&O, 2007	N/A	N/A	GQ981550	N/A
	Phyllophryne scortea	This study + P&O, 2007	N/A	N/A	GQ981556	N/A
	Porophryne erythrodactylus	This study + P&O, 2007	N/A	N/A	GQ981549	N/A
	Rhycherus filamentosus	This study + P&O, 2007	N/A	N/A	GQ981552	N/A
Brachionichthyinae	Brachionichthys hirsutus	This study + P&O, 2007	N/A	N/A	AB282832	N/A
	Brachiopsilus ziebelli	This study + P&O, 2007	CSIRO T 1996–01	SRR32037090	N/A	N/A
	Thymichthys politus	This study + P&O, 2007	N/A	N/A	N/A	BOLD FOAG154-07
Lophichthyinae	Lophichthys boschmai	This study + P&O, 2007	N/A	N/A	N/A	BOLD FOAQ710-22
Suborder Ogcocephaloideo
	Coelophrys brevicaudata	This study + P&O, 2007	N/A	N/A	AB282834	N/A
	Dibranchus sp.	This study + P&O, 2007	N/A	N/A	MW080645	N/A
	Malthopsis jordani	This study + P&O, 2007	N/A	N/A	AP005978	N/A
	Halicmetus marmoratus	This study + P&O, 2007	N/A	N/A	PP661129	N/A
	Halieutaea brevicauda	This study + P&O, 2007	KUIT 10759/KUI 41613	SRR32037081	N/A	N/A
	Halieutaea stellata	This study + P&O, 2007	N/A	N/A	AP005977	N/A
	Halieutopsis tumifrons	This study + P&O, 2007	N/A	N/A	N/A	BOLD FTW834-09
	Halieutichthys aculeatus	This study + P&O, 2007	N/A	N/A	OP056916	N/A
	Ogcocephalus cubifrons	This study + P&O, 2007	N/A	SRR18222596	N/A	N/A
	Ogcocephalus parvus	This study + P&O, 2007	KUIT 5124/KUI 30208	SRR32037070	OR546148	N/A
	Solocisquama sp.	This study + P&O, 2007	N/A	N/A	KP201915	N/A
	Zalieutes elater	This study + P&O, 2007	N/A	N/A	AB282835	N/A
	Zalieutes mcgintyi	This study + P&O, 2007	KUIT 10879KUI 41769	SRR32037064	OP056977	N/A
Suborder Chaunacoidei
Family Chaunacidae	Chaunacops coloratus	This study + P&O, 2007	N/A	N/A	JN235970	N/A
	Chaunax abei	This study + P&O, 2007	N/A	N/A	AP004415	N/A
	Chaunax pictus	This study + P&O, 2007	KUIT 8710/MCZ 166074	SRR32037077	KP201888	N/A
	Chaunax stigmaeus	This study + P&O, 2007	KUIT 8225/MCZ 166061	SRR32037062	N/A	N/A
Suborder Ceratoidei
Family Caulophrynidae	Caulophryne jordani	This study + P&O, 2007	N/A	N/A	AP004417	N/A
Family Centrophrynidae	Centrophryne spinulosus	This study + P&O, 2007	N/A	N/A	AB282849	N/A
Family Ceratiidae	Ceratias uranoscopus	This study + P&O, 2007	N/A	N/A	AB282851	N/A
	Cryptopsaras couesii	This study + P&O, 2007	SIO 97- 52	SRR32037061	AB282850	N/A
Family Diceratiidae	Bufoceratias thele	This study + P&O, 2007	N/A	N/A	AB282841	N/A
	Diceratias pileatus 1	This study + P&O, 2007	FMNH 118120	SRR32037066	AB282842	N/A
	Diceratias pileatus 2	This study + P&O, 2007	FMNH 118121	SRR32037060	N/A	N/A
Family Gigantactinidae	Gigantactis ios	This study + P&O, 2007	KUIT 5926/MCZ 163303	SRR32037085	N/A	N/A
	Gigantactis vanhoeffeni	This study + P&O, 2007	KUIT 1649/MCZ 101608	SRR32037084	AB282852	N/A
	Rhynchactis macrothrix	This study + P&O, 2007	N/A	N/A	NC_013863	N/A
Family Himantolophidae	Himantolophus albinares	This study + P&O, 2007	KUIT 5264	SRR32037079	AB282839	N/A
	Himantolophus groenlandicus	This study + P&O, 2007	N/A	N/A	AB282840	N/A
	Himantolophus sagamius	This study + P&O, 2007	SIO 02-02	SRR32037078	OP057078	N/A
Family Linophrynidae	Acentrophryne dolichonema	This study	N/A	N/A	AB282855	N/A
	Haplophryne mollis	This study + P&O, 2007	N/A	N/A	NC_013865	N/A
	Linophryne bicornis	This study + P&O, 2007	N/A	N/A	AB282854	N/A
Family Melanocetidae	Melanocetus johnsonii	This study + P&O, 2007	KUIT 2397/KUI 28173	SRR32037072	NC_013866	N/A
	Melanocetus murrayi	This study + P&O, 2007	N/A	N/A	AP004418	N/A
Family Neoceratidae	Neoceratias spinifer	This study + P&O, 2007	N/A	N/A	AB282837	N/A
Family Oneirodidae	Bertella idiomorpha	This study + P&O, 2007	N/A	N/A	AB282846	N/A
	Chaenophryne melanorhabdus	This study + P&O, 2007	N/A	N/A	AB282845	N/A
	Dolopichthys karstekni	This study + P&O, 2007	KUIT 8149/MCZ 165969	SRR32037087	N/A	N/A
	Lasiognathus sp.	This study + P&O, 2007	N/A	N/A	AB282848	N/A
	Leptacanthichthys gracilispinis	This study + P&O, 2007	N/A	N/A	MH033866	N/A
	Lophodolos acanthognathus	This study + P&O, 2007	N/A	N/A	N/A	BOLD ACRAT002-18
	Microlophichthys microlophus	This study + P&O, 2007	N/A	N/A	LC455701	N/A
	Oneirodes macrosteus	This study + P&O, 2007	KUIT 5260/MCZ 161495	SRR32037083	N/A	N/A
	Oneirodes thompsoni	This study + P&O, 2007	SIO 06-03	SRR32037069	NC_013871	N/A
	Puck pinnata	This study + P&O, 2007	N/A	N/A	AB282844	N/A
Family Thaumatichthyidae	Thaumatichthys pagidostomus	This study + P&O, 2007	N/A	N/A	AB282847	N/A
	Thaumatichthys binghami	This study + P&O, 2007	N/A	N/A	OP056878	N/A
