# Supplementary material for: A total-evidence phylogenetic approach to understanding the evolution, depth transitions, and body-shape changes in the anglerfishes and allies (Acanthuriformes: Lophioidei)
Source: PLoS One. 2025 May 2;20(5):e0322369. doi: 10.1371/journal.pone.0322369 (PMC12047784; doi:10.1371/journal.pone.0322369)
Supplement: S4 Table — Characters 1–88 from Pietsch and Orr (2007). Characters 89–100 described in discussion. (XLSX) [file pone.0322369.s005.xlsx]

## Sheet: Sheet1
S4 Table. Morphological matrix. Characters 1–88 from Pietsch and Orr (2007). Characters 89–100 described in discussion.
	Character	1	2	3	4	5	6	7	8	9	10	11	12	13	14	15	16	17	18	19	20	21	22	23	24	25	26	27	28	29	30	31	32	33	34	35	36	37	38	39	40	41	42	43	44	45	46	47	48
Taxa
Morone saxatilis		?	?	?	?	?	?	?	?	?	?	?	?	?	?	?	?	?	?	?	?	?	?	?	?	?	?	?	?	?	?	?	?	?	?	?	?	?	?	?	?	?	?	?	?	?	?	?	?
Abantennarius coccineus		0	0	0	0	0	0	0	0	0	0	0	0	0	0	0	?	?	0	0	0	0	?	0	?	0	0	1	0	0	0	0	0	0	0	0	0	0	?	0	0	1	0	0	0	0	?	0	0
Acentrophryne dolichonema		?	?	?	?	?	?	?	?	?	?	?	?	?	?	?	?	?	?	?	?	?	?	?	?	?	?	?	?	?	?	?	?	?	?	?	?	?	?	?	?	?	?	?	?	?	?	?	?
Antennarius striatus		0	0	0	0	0	0	0	0	0	0	0	0	0	0	0	?	?	0	0	0	0	?	0	?	0	0	1	0	0	0	0	0	0	0	0	0	0	?	0	0	1	0	0	0	0	?	0	0
Antennatus sp.		0	0	0	0	0	0	0	0	0	0	0	0	0	0	0	?	?	0	0	0	0	?	0	?	0	0	1	0	0	0	0	0	0	0	0	0	0	?	0	0	1	0	0	0	0	?	0	0
Antigonia capros		?	?	?	?	?	?	?	?	?	?	?	?	?	?	?	?	?	?	?	?	?	?	?	?	?	?	?	?	?	?	?	?	?	?	?	?	?	?	?	?	?	?	?	?	?	?	?	?
Bertella idiomorpha		0	0	1	0	1	1	1	2	0	0	1	1	1	2	1	0	1	1	0	0	0	1	0	0	0	0	1	1	0	0	0	0	0	0	0	1	0	1	1	0	1	0	1	0	0	1	1	0
Borophryne apogon		0	0	0	1	1	1	1	0	0	2	0	1	2	0	1	1	1	0	2	1	0	1	0	0	0	1	1	1	2	1	0	1	0	0	0	1	1	1	1	0	1	0	1	1	1	1	1	0
Brachionichthys hirsutus		0	0	0	0	0	0	0	0	0	0	0	0	0	0	0	?	?	0	0	0	0	?	0	?	0	0	1	0	0	0	0	0	0	0	0	0	0	?	0	0	1	0	0	0	0	?	0	0
Brachiopsilus ziebelli		0	0	0	0	0	0	0	0	0	0	0	0	0	0	0	?	?	0	0	0	0	?	0	?	0	0	1	0	0	0	0	0	0	0	0	0	0	?	0	0	1	0	0	0	0	?	0	0
Bufoceratias thele		0	0	0	0	1	0	0	1	0	1	0	1	0	2	0	0	1	0	0	0	0	0	0	0	0	0	1	1	0	0	0	0	0	0	0	1	0	1	0	0	1	0	1	0	0	1	1	0
Canthidermis maculata		?	?	?	?	?	?	?	?	?	?	?	?	?	?	?	?	?	?	?	?	?	?	?	?	?	?	?	?	?	?	?	?	?	?	?	?	?	?	?	?	?	?	?	?	?	?	?	?
Capros aper		?	?	?	?	?	?	?	?	?	?	?	?	?	?	?	?	?	?	?	?	?	?	?	?	?	?	?	?	?	?	?	?	?	?	?	?	?	?	?	?	?	?	?	?	?	?	?	?
Caulophryne jordani		0	0	0	0	0	0	0	0	0	2	0	1	0	0	0	0	1	0	0	0	0	1	0	0	0	0	1	1	1	1	0	0	0	0	0	1	?	1	1	0	1	0	1	0	1	1	1	0
Centrophryne spinulosa		0	0	0	0	0	0	0	0	2	0	0	0	0	0	0	0	1	0	0	0	0	0	0	0	0	0	1	1	0	0	0	0	0	0	0	1	0	1	0	0	1	0	1	0	0	0	1	0
Ceratias uranoscopus		0	0	?	0	0	1	0	0	2	2	0	0	0	0	0	0	1	0	0	0	0	1	0	0	0	0	1	0	0	0	0	0	0	0	1	1	0	1	0	0	1	0	1	0	0	1	1	0
Chaenophryne melanorhabdus		0	0	0	0	1	1	1	2	0	0	1	0	1	2	0	0	1	0	0	0	0	1	0	0	0	0	1	1	0	0	0	0	0	0	0	1	0	1	1	0	1	0	1	0	0	1	1	0
Chaetodon lunula		?	?	?	?	?	?	?	?	?	?	?	?	?	?	?	?	?	?	?	?	?	?	?	?	?	?	?	?	?	?	?	?	?	?	?	?	?	?	?	?	?	?	?	?	?	?	?	?
Chaunacops coloratus		0	0	0	0	0	0	0	0	0	0	0	0	0	0	0	0	0	0	0	0	0	0	0	0	0	0	1	0	0	0	0	0	0	0	1	1	0	0	0	0	1	0	0	0	0	0	1	0
Chaunax abei		0	0	0	0	0	0	0	0	0	0	0	0	0	0	0	0	0	0	0	0	0	0	0	0	0	0	1	0	0	0	0	0	0	0	1	1	0	0	0	0	1	0	0	0	0	0	1	0
Chaunax pictus		0	0	0	0	0	0	0	0	0	0	0	0	0	0	0	0	0	0	0	0	0	0	0	0	0	0	1	0	0	0	0	0	0	0	1	1	0	0	0	0	1	0	0	0	0	0	1	0
Chaunax stigmaeus		0	0	0	0	0	0	0	0	0	0	0	0	0	0	0	0	0	0	0	0	0	0	0	0	0	0	1	0	0	0	0	0	0	0	1	1	0	0	0	0	1	0	0	0	0	0	1	0
Chirophryne xenolophus		0	0	0	0	1	1	1	2	0	0	1	1	1	2	0	0	1	1	0	0	0	1	0	0	0	0	1	1	0	0	0	0	0	0	0	1	0	1	1	0	1	0	1	0	0	1	1	0
Coelophrys brevicaudata		0	0	?	0	0	0	0	0	0	0	0	0	0	0	0	0	?	0	0	0	0	1	0	0	0	0	1	0	0	0	0	0	0	0	0	1	0	?	?	0	1	0	1	0	0	0	1	0
Cryptopsaras couesii		0	0	0	0	0	1	0	0	2	2	0	0	0	0	0	0	1	0	0	0	0	0	0	0	0	0	1	0	0	0	0	0	0	0	1	1	0	1	0	0	1	0	1	0	0	1	1	0
Danaphryne nigrifilis		0	0	0	0	1	1	1	2	0	0	1	1	1	2	0	0	1	1	0	0	0	1	0	0	0	0	1	1	0	0	0	0	0	0	0	1	0	1	1	0	1	0	1	0	0	1	1	0
Dibrachichthys melanurus		0	0	0	0	0	0	0	0	0	0	0	0	0	0	0	?	?	0	0	0	0	?	0	?	0	0	1	0	0	0	0	0	0	0	0	0	0	?	0	0	1	0	0	0	0	?	0	0
Dibranchus sp.		0	0	?	0	0	0	0	0	0	0	0	0	0	0	0	0	?	0	0	0	0	1	0	0	0	0	1	0	0	0	0	0	0	0	0	1	0	?	?	0	1	0	1	0	0	0	1	0
Diceratias pileatus		0	0	0	0	1	0	0	1	0	1	0	1	0	2	0	0	1	0	0	0	0	0	0	0	0	0	1	1	0	0	0	0	0	0	0	1	0	1	0	0	1	0	1	0	0	1	1	0
Diceratias pileatus		0	0	0	0	1	0	0	1	0	1	0	1	0	2	0	0	1	0	0	0	0	0	0	0	0	0	1	1	0	0	0	0	0	0	0	1	0	1	0	0	1	0	1	0	0	1	1	0
Diodon holocanthus		?	?	?	?	?	?	?	?	?	?	?	?	?	?	?	?	?	?	?	?	?	?	?	?	?	?	?	?	?	?	?	?	?	?	?	?	?	?	?	?	?	?	?	?	?	?	?	?
Dolopichthys karsteni		0	0	1	0	1	1	1	2	0	0	1	1	1	2	0	0	1	1	0	0	0	1	0	0	0	0	1	1	0	0	0	0	0	0	0	1	0	1	1	0	1	0	1	0	0	1	1	0
Echinophryne crassispina		0	0	0	0	0	0	0	0	0	0	0	0	0	0	0	?	?	0	0	0	0	?	0	?	0	0	1	0	0	0	0	0	0	0	0	0	0	?	0	0	1	0	0	0	0	?	0	0
Echinophryne mitchellii		0	0	0	0	0	0	0	0	0	0	0	0	0	0	0	?	?	0	0	0	0	?	0	?	0	0	1	0	0	0	0	0	0	0	0	0	0	?	0	0	1	0	0	0	0	?	0	0
Fowlerichthys avalonis		0	0	0	0	0	0	0	0	0	0	0	0	0	0	0	?	?	0	0	0	0	?	0	?	0	0	1	0	0	0	0	0	0	0	0	0	0	?	0	0	1	0	0	0	0	?	0	0
Fowlerichthys radiosus		0	0	0	0	0	0	0	0	0	0	0	0	0	0	0	?	?	0	0	0	0	?	0	?	0	0	1	0	0	0	0	0	0	0	0	0	0	?	0	0	1	0	0	0	0	?	0	0
Fowlerichthys scriptissimus		0	0	0	0	0	0	0	0	0	0	0	0	0	0	0	?	?	0	0	0	0	?	0	?	0	0	1	0	0	0	0	0	0	0	0	0	0	?	0	0	1	0	0	0	0	?	0	0
Gigantactis ios		1	1	?	0	1	0	0	0	0	2	0	0	0	1	1	1	1	0	3	0	0	1	1	1	0	1	1	1	1	1	1	0	1	1	0	1	0	1	1	1	1	1	?	1	1	1	1	1
Gigantactis vanhoeffeni		1	1	?	0	1	0	0	0	0	2	0	0	0	1	1	1	1	0	3	0	0	1	1	1	0	1	1	1	1	1	1	0	1	1	0	1	0	1	1	1	1	1	?	1	1	1	1	1
Haemulon plumierii		?	?	?	?	?	?	?	?	?	?	?	?	?	?	?	?	?	?	?	?	?	?	?	?	?	?	?	?	?	?	?	?	?	?	?	?	?	?	?	?	?	?	?	?	?	?	?	?
Halicmetus marmoratus		0	0	?	0	0	0	0	0	0	0	0	0	0	0	0	0	?	0	0	0	0	1	0	0	0	0	1	0	0	0	0	0	0	0	0	1	0	?	?	0	1	0	1	0	0	0	1	0
Halieutaea brevicauda		0	0	?	0	0	0	0	0	0	0	0	0	0	0	0	0	?	0	0	0	0	1	0	0	0	0	1	0	0	0	0	0	0	0	0	1	0	?	?	0	1	0	1	0	0	0	1	0
Halieutaea stellata		0	0	?	0	0	0	0	0	0	0	0	0	0	0	0	0	?	0	0	0	0	1	0	0	0	0	1	0	0	0	0	0	0	0	0	1	0	?	?	0	1	0	1	0	0	0	1	0
Halieutichthys aculeatus		0	0	?	0	0	0	0	0	0	0	0	0	0	0	0	0	?	0	0	0	0	1	0	0	0	0	1	0	0	0	0	0	0	0	0	1	0	?	?	0	1	0	1	0	0	0	1	0
Halieutopsis tumifrons		0	0	?	0	0	0	0	0	0	0	0	0	0	0	0	0	?	0	0	0	0	1	0	0	0	0	1	0	0	0	0	0	0	0	0	1	0	?	?	0	1	0	1	0	0	0	1	0
Haplophryne mollis		0	0	2	2	1	1	1	0	0	2	0	1	2	0	1	1	1	0	2	1	0	1	0	0	0	1	1	1	2	1	0	0	0	0	0	1	1	1	1	0	1	0	1	1	1	1	1	0
Himantolophus albinares		0	0	2	0	1	0	0	1	1	0	0	1	0	2	0	0	1	0	0	0	0	1	0	0	0	0	1	1	0	0	0	0	0	0	0	1	0	1	0	0	1	0	1	0	1	0	1	0
Himantolophus groenlandicus		0	0	2	0	1	0	0	1	1	0	0	1	0	2	0	0	1	0	0	0	0	1	0	0	0	0	1	1	0	0	0	0	0	0	0	1	0	1	0	0	1	0	1	0	1	0	1	0
Himantolophus sagamius		0	0	2	0	1	0	0	1	1	0	0	1	0	2	0	0	1	0	0	0	0	1	0	0	0	0	1	1	0	0	0	0	0	0	0	1	0	1	0	0	1	0	1	0	1	0	1	0
Histiophryne bougainvilli		0	0	0	0	0	0	0	0	0	0	0	0	0	0	0	?	?	0	0	0	0	?	0	?	0	0	1	0	0	0	0	0	0	0	0	0	0	?	0	0	1	0	0	0	0	?	0	0
Histrio histrio		0	0	0	0	0	0	0	0	0	0	0	0	0	0	0	?	?	0	0	0	0	?	0	?	0	0	1	0	0	0	0	0	0	0	0	0	0	?	0	0	1	0	0	0	0	?	0	0
Kuiterichthys furcipilis		0	0	0	0	0	0	0	0	0	0	0	0	0	0	0	?	?	0	0	0	0	?	0	?	0	0	1	0	0	0	0	0	0	0	0	0	0	?	0	0	1	0	0	0	0	?	0	0
Larimichthys crocea		?	?	?	?	?	?	?	?	?	?	?	?	?	?	?	?	?	?	?	?	?	?	?	?	?	?	?	?	?	?	?	?	?	?	?	?	?	?	?	?	?	?	?	?	?	?	?	?
Lasiognathus sp.		1	0	2	0	1	1	1	2	0	0	0	1	0	0	0	0	1	1	1	0	1	1	0	0	1	0	1	1	0	1	0	0	0	1	0	1	0	1	1	0	1	0	1	0	0	1	1	1
Leptacanthichthys gracilispinis		0	0	0	0	1	1	1	2	0	0	1	1	1	2	0	0	1	1	0	0	0	1	0	0	0	0	1	1	0	0	0	0	0	0	0	1	0	1	1	0	1	0	1	0	0	1	1	0
Linophryne bicornis		0	0	0	1	1	1	1	0	0	2	0	1	2	0	1	1	1	0	2	1	0	1	0	0	0	1	1	1	2	1	0	1	0	0	0	1	1	1	1	0	1	0	1	1	1	1	1	0
Lophiocharon lithinostomus		0	0	0	0	0	0	0	0	0	0	0	0	0	0	0	?	?	0	0	0	0	?	0	?	0	0	1	0	0	0	0	0	0	0	0	0	0	?	0	0	1	0	0	0	0	?	0	0
Lophiocharon trisignatus		0	0	0	0	0	0	0	0	0	0	0	0	0	0	0	?	?	0	0	0	0	?	0	?	0	0	1	0	0	0	0	0	0	0	0	0	0	?	0	0	1	0	0	0	0	?	0	0
Lophiodes caulinaris		1	0	0	0	0	0	0	0	0	0	0	1	0	0	0	0	0	0	0	0	0	0	0	0	0	0	0	0	0	0	0	0	0	0	0	0	0	0	1	0	0	0	0	0	0	1	0	0
Lophiodes reticulatus		1	0	0	0	0	0	0	0	0	0	0	1	0	0	0	0	0	0	0	0	0	0	0	0	0	0	0	0	0	0	0	0	0	0	0	0	0	0	1	0	0	0	0	0	0	1	0	0
Lophiomus setigerus		1	0	0	0	0	0	0	0	0	0	0	1	0	0	0	0	0	0	0	0	0	0	0	0	0	0	0	0	0	0	0	0	0	0	0	0	0	0	1	0	0	0	0	0	0	1	0	0
Lophius americanus		1	0	0	0	0	0	0	0	0	0	0	1	0	0	0	0	0	0	0	0	0	0	0	0	0	0	0	0	0	0	0	0	0	0	0	0	0	0	1	0	0	0	0	0	0	1	0	0
Lophius piscatorius		1	0	0	0	0	0	0	0	0	0	0	1	0	0	0	0	0	0	0	0	0	0	0	0	0	0	0	0	0	0	0	0	0	0	0	0	0	0	1	0	0	0	0	0	0	1	0	0
Lophodolos indicus		0	0	2	0	1	1	1	0	0	2	0	1	1	0	0	0	1	1	0	0	0	1	0	0	0	0	1	1	0	0	0	0	0	0	0	1	0	1	1	0	1	0	1	0	0	1	1	0
Malthopsis jordani		0	0	?	0	0	0	0	0	0	0	0	0	0	0	0	0	?	0	0	0	0	1	0	0	0	0	1	0	0	0	0	0	0	0	0	1	0	?	?	0	1	0	1	0	0	0	1	0
Melanocetus johnsonii		0	0	0	0	1	0	0	1	0	0	0	0	0	2	0	0	1	0	0	0	0	0	0	0	0	0	1	1	0	1	0	0	0	0	0	1	0	1	1	0	1	0	1	0	0	1	1	0
Melanocetus murrayi		0	0	0	0	1	0	0	1	0	0	0	0	0	2	0	0	1	0	0	0	0	0	0	0	0	0	1	1	0	1	0	0	0	0	0	1	0	1	1	0	1	0	1	0	0	1	1	0
Microlophichthys microlophus		0	0	0	0	1	1	1	2	0	0	1	1	1	2	0	0	1	1	0	0	0	1	0	0	0	0	1	1	0	0	0	0	0	0	0	1	0	1	1	0	1	0	1	0	0	1	1	0
Mola mola		?	?	?	?	?	?	?	?	?	?	?	?	?	?	?	?	?	?	?	?	?	?	?	?	?	?	?	?	?	?	?	?	?	?	?	?	?	?	?	?	?	?	?	?	?	?	?	?
Neoceratias spinifer		0	0	0	0	0	0	0	0	0	0	0	0	0	0	1	1	1	0	0	0	0	1	1	0	0	0	1	1	1	1	1	0	1	1	0	1	?	1	1	1	1	0	1	1	1	1	1	1
Nudiantennarius subteres		0	0	0	0	0	0	0	0	0	0	0	0	0	0	0	?	?	0	0	0	0	?	0	?	0	0	1	0	0	0	0	0	0	0	0	0	0	?	0	0	1	0	0	0	0	?	0	0
Ogcocephalus cubifrons		0	0	?	0	0	0	0	0	0	0	0	0	0	0	0	0	?	0	0	0	0	1	0	0	0	0	1	0	0	0	0	0	0	0	0	1	0	?	?	0	1	0	1	0	0	0	1	0
Ogcocephalus parvus		0	0	?	0	0	0	0	0	0	0	0	0	0	0	0	0	?	0	0	0	0	1	0	0	0	0	1	0	0	0	0	0	0	0	0	1	0	?	?	0	1	0	1	0	0	0	1	0
Oneirodes macrosteus		0	0	0	0	1	1	1	2	0	0	1	1	1	2	0	0	1	1	0	0	0	1	0	0	0	0	1	1	0	0	0	0	0	0	0	1	0	1	0	0	1	0	1	0	0	1	1	0
Oneirodes thompsoni		0	0	0	0	1	1	1	2	0	0	1	1	1	2	0	0	1	1	0	0	0	1	0	0	0	0	1	1	0	0	0	0	0	0	0	1	0	1	0	0	1	0	1	0	0	1	1	0
Pentherichthys atratus		0	0	2	0	1	1	1	2	0	0	1	1	1	2	0	0	1	0	0	0	0	1	0	0	0	0	1	1	0	0	0	0	0	0	0	1	0	1	1	0	1	0	1	0	0	1	1	0
Photocorynus spiniceps		0	0	2	2	0	1	1	0	0	2	0	1	2	0	1	1	1	0	0	1	0	1	0	0	0	0	1	1	1	1	0	0	0	0	0	1	1	1	1	0	1	0	1	1	1	1	1	0
Phyllophryne scortea		0	0	0	0	0	0	0	0	0	0	0	0	0	0	0	?	?	0	0	0	0	?	0	?	0	0	1	0	0	0	0	0	0	0	0	0	0	?	0	0	1	0	0	0	0	?	0	0
Phyllorhinichthys sp.		0	0	0	0	1	1	1	2	0	0	1	1	1	2	0	0	1	1	0	0	0	1	0	0	0	0	1	1	0	0	0	0	0	0	0	1	0	1	1	0	1	0	1	0	0	1	1	0
Porophryne erythrodactylus		0	0	0	0	0	0	0	0	0	0	0	0	0	0	0	?	?	0	0	0	0	?	0	?	0	0	1	0	0	0	0	0	0	0	0	0	0	?	0	0	1	0	0	0	0	?	0	0
Priacanthus arenatus		?	?	?	?	?	?	?	?	?	?	?	?	?	?	?	?	?	?	?	?	?	?	?	?	?	?	?	?	?	?	?	?	?	?	?	?	?	?	?	?	?	?	?	?	?	?	?	?
Puck pinnata		0	0	0	0	1	1	1	2	0	0	1	1	1	2	0	0	1	1	0	0	0	1	0	0	0	0	1	1	0	0	0	0	0	0	0	1	0	1	1	0	1	0	1	0	0	1	1	0
Rhycherus filamentosus		0	0	0	0	0	0	0	0	0	0	0	0	0	0	0	?	?	0	0	0	0	?	0	?	0	0	1	0	0	0	0	0	0	0	0	0	0	?	0	0	1	0	0	0	0	?	0	0
Rhynchactis macrothrix		1	1	?	0	1	0	0	0	1	2	0	0	0	1	1	1	1	0	3	0	0	1	1	1	0	1	1	1	2	1	1	0	?	1	0	1	0	1	1	1	1	1	?	1	1	1	1	1
Siganus vulpinus		?	?	?	?	?	?	?	?	?	?	?	?	?	?	?	?	?	?	?	?	?	?	?	?	?	?	?	?	?	?	?	?	?	?	?	?	?	?	?	?	?	?	?	?	?	?	?	?
Sladenia gardineri		1	0	0	0	0	0	0	0	0	0	0	1	0	0	0	0	0	0	0	0	0	0	0	0	0	0	0	0	0	0	0	0	0	0	0	0	0	0	1	0	0	0	0	0	0	1	0	0
Sladenia zhui		1	0	0	0	0	0	0	0	0	0	0	1	0	0	0	0	0	0	0	0	0	0	0	0	0	0	0	0	0	0	0	0	0	0	0	0	0	0	1	0	0	0	0	0	0	1	0	0
Solocisquama sp.		0	0	?	0	0	0	0	0	0	0	0	0	0	0	0	0	?	0	0	0	0	1	0	0	0	0	1	0	0	0	0	0	0	0	0	1	0	?	?	0	1	0	1	0	0	0	1	0
Spiniphryne sp.		0	0	0	0	1	1	1	2	0	0	1	1	1	2	0	0	1	0	0	0	0	1	0	0	0	0	1	1	0	0	0	0	0	0	0	1	0	1	0	0	1	0	1	0	0	1	1	0
Tathicarpus butleri		0	0	0	0	0	0	0	0	0	0	0	0	0	0	0	?	?	0	0	0	0	?	0	?	0	0	1	0	0	0	0	0	0	0	0	0	0	?	0	0	1	0	0	0	0	?	0	0
Tetrabrachium ocellatum		0	0	0	0	0	0	0	0	0	0	0	0	0	0	0	?	?	0	0	0	0	?	0	?	0	0	1	0	0	0	0	0	0	0	0	0	0	?	0	0	1	0	0	0	0	?	0	0
Thaumatichthys binghami		1	0	2	0	1	0	0	0	0	0	0	0	0	0	0	0	1	0	1	0	1	0	0	0	1	1	1	1	0	1	0	0	0	1	0	1	0	1	1	0	1	1	?	0	0	1	1	1
Thaumatichthys pagidostomus		1	0	2	0	1	0	0	0	0	0	0	0	0	0	0	0	1	0	1	0	1	0	0	0	1	1	1	1	0	1	0	0	0	1	0	1	0	1	1	0	1	1	?	0	0	1	1	1
Thymichthys politus		0	0	0	0	0	0	0	0	0	0	0	0	0	0	0	?	?	0	0	0	0	?	0	?	0	0	1	0	0	0	0	0	0	0	0	0	0	?	0	0	1	0	0	0	0	?	0	0
Triodon macropterus		?	?	?	?	?	?	?	?	?	?	?	?	?	?	?	?	?	?	?	?	?	?	?	?	?	?	?	?	?	?	?	?	?	?	?	?	?	?	?	?	?	?	?	?	?	?	?	?
Zalieutes elater		0	0	?	0	0	0	0	0	0	0	0	0	0	0	0	0	?	0	0	0	0	1	0	0	0	0	1	0	0	0	0	0	0	0	0	1	0	?	?	0	1	0	1	0	0	0	1	0
Zalieutes mcgintyi		0	0	?	0	0	0	0	0	0	0	0	0	0	0	0	0	?	0	0	0	0	1	0	0	0	0	1	0	0	0	0	0	0	0	0	1	0	?	?	0	1	0	1	0	0	0	1	0
Zebrasoma xanthurum		?	?	?	?	?	?	?	?	?	?	?	?	?	?	?	?	?	?	?	?	?	?	?	?	?	?	?	?	?	?	?	?	?	?	?	?	?	?	?	?	?	?	?	?	?	?	?	?
[truncated: 52 more columns]
