# Supplementary material for: A total-evidence phylogenetic approach to understanding the evolution, depth transitions, and body-shape changes in the anglerfishes and allies (Acanthuriformes: Lophioidei)
Source: PLoS One. 2025 May 2;20(5):e0322369. doi: 10.1371/journal.pone.0322369 (PMC12047784; doi:10.1371/journal.pone.0322369)
Supplement: S6 Table — (NEX) [file pone.0322369.s007.nex]

#NEXUS
[Supplemental Table 6]

BEGIN TAXA;
	TITLE Taxa;
	DIMENSIONS NTAX=92;
	TAXLABELS
		Morone_saxatilis Antennarius_striatus Antigonia_capros Brachiopsilus_ziebelli Canthidermis_maculata Capros_aper Chaetodon_lunula Chaunax_penicillatus Chaunax_stigmaeus Cryptopsaras_couseii Diceratias_pileatus_round2 Diceratias_pileatus_round3 Diodon_holocanthus Dolopichthys_karsteni Gigantactis_ios Gigantactis_vanhoeffeni Haemulon_plumierii Halieutaea_brevicauda Himantolophus_albinares Himantolophus_sagamius Histrio_histrio Larimichthys_crocea Lophiodes_reticulatus Lophius_americanus Melanocetus_johnsonii Mola_mola Ogcocephalus_parvus Ogcocephalus_cubifrons Oneirodes_macrosteus Oneirodes_thompsoni Priacanthus_arenatus Siganus_vulpinus Triodon_macropterus Zebrasoma_xanthurum Zalieutes_mcgintyi Abantennarius_coccineus Nudiantennarius_subteres Antennatus_tuberosus Fowlerichthys_avalonis Fowlerichthys_radiosus Fowlerichthys_scriptissimus Brachionichthys_hirsutus Thymichthys_politus Echinophryne_crassispina Echinophryne_mitchellii Phyllophryne_scortea Kuiterichthys_furcipilis Porophryne_erythrodactylus Rhycherus_filamentosus Lophichthys_boschmai Tathicarpus_butleri Bertella_idiomorpha Lasiognathus_sp Leptacanthichthys_gracilispinis Puck_pinnata Lophodolos_acanthognathus Microlophichthys_microlophus Chaenophryne_melanorhabdus Bufoceratias_thele Himantolophus_groenlandicus Melanocetus_murrayi Centrophryne_spinulosa Thaumatichthys_binghami Thaumatichthys_pagidostomus Neoceratias_spinifer Chaunacops_coloratus Chaunax_abei Rhynchactis_macrothrix Caulophryne_jordani Ceratias_uranoscopus Sladenia_gardineri Sladenia_zhui Lophiodes_caulinaris Lophius_piscatorius Coelophrys_brevicaudata Halieutopsis_tumifrons Dibranchus_sp Solocisquama_sp Malthopsis_jordani Halicmetus_marmoratus Zalieutes_elater Halieutichthys_aculeatus Lophiocharon_lithinostomus Lophiocharon_trisignatus Histiophryne_bougainvilli Acentrophryne_dolichonema Linophryne_bicornis Haplophryne_mollis Halieutaea_stellata Lophiomus_setigerus Dibrachichthys_melanurus Tetrabrachium_ocellatum 
	;

END;


BEGIN CHARACTERS;
	TITLE   'Matrix in file "S6_Table_Matrix.nex";
	DIMENSIONS  NCHAR=333766;
	FORMAT DATATYPE = DNA GAP = - MISSING = ?;
	MATRIX
	Morone_saxatilis                 TGCCCTTGCATGACTCCATGCATGCCAAAATTAGTTTGGCCCTCCTCGTCCTGCTAACACCCCTCCTGTAAGAGCTCTCAGTCGCTGCAAGGAAACATGAAACCCTCCACACAGATCCCATAAATCCTGCACTGGGTGGGGAGTCTAGCCGAGGGGAGGAGGGGCTGGTCGCTGGCACGTTCCAGTCACGCCCGCTTCCCGGCTCGCGGCCAATCAATACCACTTTCCTGTTTTAGAGGCGGGTAATTATGAGGTGGAGAGATTGTGTGACCTCTCACCCCTGCTGCATTACTCGCCTGATATTAAGATAAATTGCCTGATTTTGGGTAAACATATGCTGCAATTCAAACTGTCAGCACTGGTTTGCTCAGGGATAATTTGTATTGATCTCCTGGCTTCTTCCCCATTTTGCTTACTGACCTCATGGATAATTAGAGAAAAAGAGACACGGGGAGGTAAGGCAGGGCTTGCATTTGAATACTTTGCAGGAGAGATGAAGAGCACATGGGGGCGAGGGAACTAATAGAATTTTCATTTTCTCTCATTTTCTGTTCAGATTTAGACAGGTT--GCGTATTTTGTTCAATTA--CAACATTGGTCATAGATTTGTTTCCCTGGTTTGATTTCAGAGATGATTAAAATGTAACAAAAGTAATGAGACAGAAAGTGACAGCAAATATCACATTTAACAGCCTATAACTAAAAGAATTAAAACTATTTCTCTGCAGATTGGCGTCCATGATTCACAGGTGAGCAAACAAGGTGAAAGTGAATGAGCCTTTCGAAGCAATAACAAAGTGAGAGGGAATACATTTACATGAGAAAACAGAGGACCACATTATTCTAACAACTACCTTTGCCAGACCAATCTATCTACCAAATTAGTTTATCGTGTAATACCCTTCCAGAAGCTCTTCTGGCAGAAACAAGATATTATTCTCTTGGAATGGCCCATAGAAAGAGGGAAAAGCCAGTCAGATTCATATTTCATCTCTGCCATGGAAACCTCATCAGTGTAATAACCCTCCATCTCATGGGTGTTATTCAACCATCTGCTACTATATTACTTATCTTTATTTTGCAACTAATTAACAGCATAATCTTCTAAATTCAGCAAGTTAATTATCATTATTGTGGTCTTTGCAGCATCATCAGTCCTTGTAAAGTGCCGTCTCTGCGCCCCCTGAGAGGGTGGGGGTGGGGAGCAGGCAGGTTTCTGTTTTCTTGACGCGGGCTCATTAGGTGTTTGCTGATGAGCTGAGTGCAGTGGGAGGTGGGATGCAGGTCAGGCAGGGGTGCTATCAGTATGGTGAAGGAGCACAACACACAAAACATTCCTCTAACAGCGAATAGTATGAAATCCTACGAGAATACATTCCCAGTGTTTTATAGTGTTATACTCCAAACCATTCCAGTACCACGGTGCATGCTGTTGTACTCCTAGAGAATAATAATGTTGACCTGTTTCTTTGGAGACAAAAACAAGAAAGCAACAGGTGTAGTGGATTCAGTGTGTACTCAGAACGTTCTCTGTTTTTCAACTGAAGGTTATGAAAAGCCTTGGAGCCTTAACAGCATGTCTGGCATGAGCGGGGATGCCTCTGGAGTGTCCTCAGTGTCCGCCCTGCCCTGCAGCCCACCCTGTCTAATGCAGCACTCACATTCTCCCATCCCATCCATTATGTAGCATGGTTGAGTAGCAGACACAATGCCATTGGAAGGCCAGTCCACACTCCTCCTTCTATCTTTCCTGTCAGATTTACACTTGCCTTCGCTCCTGCTTTTTTTATTTCCTTATTTTCTGGAAAACTGTATCTTAACTGTGCTTATACTCAAGCTTCCCAAGTGTTCTCCTTGGGTGTGTCATCATATCCTAGACTAGAAAACATTGGCACATGCCACTCTGCATGGGTCACCTCAGTTCTACTTCTACCACAGGCTAACCCCACTCTTTTCCTGTGTTTACATCATTGCCTGTTGCTCTGTTGCTTTTGATCTCGCATAATTTCTGCCAATAACTTATCTCATCTGCTTTTGTGAAAGAAATTTTCATAAGATGTCACACACTTGGACAAACTATATTCATTCAGACATATCTACACTAAAGGTGTGTTTGTGTGTATGTGTTTCTTTCGTAGGCCTTTCGGTAGTGTTCAACACATAAATCAGTATTTTAGGAAAGCATACATTTAGAGGCCTGTAGTTAGGATCCATCCAGTAGATCAATATCAAACTACTAAGCCTTAAGGCCACCATCCCTTTTAGAATAACAGAAACTTTTTTGGGAAACTTAATGTGCCAGTGTCTATACTCATTACTCTTCCAAGAAAAGGAAAATCTAGTGCCATTTTATTTGTCATTCTTTTTGAAAGAAGTTTATCTATTAGTACTTATCCATCGGAGACATGCATTCGCATGTGGTCATTGAAGTGCTCTATTTGGTCGAACTTGGCAGGGCAGACGGAGCACACGTAGGTGGTCCCTTCTTGGCAGCTCGCTTCTGCGGCTACACCCACTCCTGTTCCAACCCCAGCCCCTACTCCAGCACCTCCGCTCACTGGCATGGCGAGGGCCACCACTCCAGCTCCAGGCTCAGGGACAGCCATAGGGATGGGAATGGAGACTGGGCCCGGGGTACCTGCGCTCCCCGACAGGCCTGTGATGGTGCTGCCTGTGCTGTGCAGAGCCATGTGCCTCTCCAGCAGGGTCTTGTGTGAGAACTTCTTCTTGCAGATGTAGCACTCATAGGACTTCTCTCCACGGTGCAGCCGCATGTGGACATTGAGAGAGCTTTTCTGGGTGAAACGCTTGTTGCAGATGCTGCACTGGTAGGCCCGCACCCCTGTGTGTGTCACCATGTGTTTGATTAAGTAATCCTTCAGGGAGAACGAGCGCCAGCAGATGCTGCACTGATGAGGCTTCTCGGATTTATGGCCTTAAGGTGCTTTATAAATTAAGTTCTGTGTCGTTTGTTGGTTGCACTTTGCTGTTCAGGCTCTATCACTGAGAGAAGCCGGCTCATCATGAAATATTCAGCAGACTGAGCTAACGCCTTGAACTGAAAAGCATTCCTCCTCTCTCATCACTGTGTGACACGATGCACACACCAATATGAATGTAGCCATCCTTGTAGAGTCTGTTGATGATGAGGGTGAGGATGAGGCCAATGTTGCGGGAGTTGTAATAAGTTAAATAGATGATCCATCCACAGGACAGAATGGTAGCTGAAAGAACAACACAA------CAGGTTTGTTAACACAAAGAATAATACAAGACATTTCTGATGCTTAAAACAGAATGAAAGAGGCGCAGGGGGCCTGTG--------ACATTTTGGTGCAGCTCAAAGACCCTATCAGCTACTTCCTGTGCCAAATATTACCCCTCGCCACTATCATATCATTGTACATAGAGAAAAGGGCTCACTTTTTATTTACGCCGTTGTTATTGCCAGAATATTGCTTTTAATTGCTGTCCTGGATTCCCTGCTGCGGTATAGGATGAGTCTGAGACGATTACTCAAAGTAATGGAGCATAATGATGTCTCGGAATGGCCCCTGAAGCTTAGGTCAGGGGTTGGACAATGTGAACATTCAGCTACTTAGCTTCCTTTGCAACTTTGTGACAAAATCTGTTTGCCCAACACCAATTAAGATGCCTCTCTGTACGCTCTGGTCAATGGGTTTGACGGAGGGGGTCGTCCAACGAGTTGACATGTCCCTGAGCACGAACAAACTGGCCTGTGTCCTCGCCACAATAATTGGTGTCCCTTGCAACGTGCCGCTTCCCAGGGCTGTCCTTTGTGTCCCCATGGCAGTCCTAAATGAGGGGAGTCAGGGCTTTAATGGGACTCCTGTTAGTTTTAAACAAACACAGGGCGACCCCCTACTGTTCAGCATGTTGCATAGAACAGCTAGGAGTCCACGGGGCTCTCCCTCGGGAGCCGGCAACCCCCACGGCCCGCTGCCCACTCCCCATTGTGCCTCTTATGACGTCCCCTCAGGAGCTCTAATTCTGTGTTCACACCGACAGCAGCCACATCGGCGTTCTACTTTAAGCTCTAAAGGGGATCTGAAAACCATGGAAATGACCTGAGAGAGAAAGCAAATTATCGAGAAAAGGGAAAACCGAAAAAACACGGCAAGTAAAAAAGATTGAATGATTCAATGGCTATCGCCTAATGACACCAGCCTCATAATATCTCCCCCCTAAATCCGCCGTTGAGTGTAGCATTGAAACATTTTGTTTCCCTTTTCTATTGGTCTTCTTGGTGTCGTTGTAGCGTTGTCATGGCAGCCCTGCCAATCACTGTCAAGCGTGCCAATCATTAGCCAGTACGTAGCGCGAGGCTTTCACCACTTGTGCGGGGGGTTATCAGAGTCTCCGATCTCCACAGCAACCCTCGCGCATCAGGCACAAGCCAATGCTCTGAATGGAATGAGCAATTAGAGGGTGGAATATTATTGCGATCTTAACGAGGCTCGTTAAAGCTAAAGAAGATATGTGACTGGAGATGCTGGGAAGGGAGGAGAGGGAGCTTTAAAAGGGTGACAAATGGACAACCAATGACTTCAACTCCGGAATACACGTTTTGAATAGAAGCGAGTCAATTTGCACATTATTTTTTCCTGTAGTAGCTTTTCATCAGTCCATTCATTTTCGTAAAACATGAGAATGGAGATGAGAACTAAATATGATATACATGGGTAACAATGCAAGATTCAAATGATCATTGCATGGTCATTGCAAGCATTATTGTTGAAATGTGTTATTAACAAGCATGGCCATCAACAGTCATACATGAAAATGGAAATAGCAAGAAACTTAAATGGACCACAGTTTTAAGCTTTAAAAATCTCTCATTAAATCATAAATCACCAGTACTCTGGCCAACCTCTTCATTCACTAACACTGAGGGATGGAACGGATGGAGCCAAAAAGCGTGCATTTGGGGGGAATTTATGAAAACCTCGTTCCCTACCCCCTAAATTTTTACACTTTCGATCCCATATACGTTGTAACCTTCCTTATAAGTTGCAAAATTCTGTGAATTCTGCGAGGAAGTTGGGTTAATATTCTGTGCATTCTTTGCCACCTTCATTCGTTTCGCCTCGGCTCGGGACTTGTAACAGAACTCAATCAAGGCCACCAGCATGGCCAAACCGAGTCCTCCGACCAGAATGTAGAAGACCCCAGCCACGTTGCTCAGGCTGAGGGCGCTCGTCTTCTCCTGCGAAATGCACACGAGACACGGGTCAGTGAGGGAAAGGGTAAAAATTTACATGAATAAAAAATCACATCCACAACAAAATTGCACCACTACATTTAATAATTTTTTAAACAGCCAATAATATCTAAAATAACAAGACACATAAGTGCTTTTTCATTTGGGTAAATTTAAAGCAATGTAAGGTTAGTACTGTAAT-----CAAAATGGAATGCAGCAGCAGTCTGAAACTAAAGCTTA-------AGTTACATTAACGTACGTGACGGCGGCTACACAAGGCTAACGACAGCTACATGTCCAGCTGGTAAACACCGTCTCAGTACACGATGGGACGTGTGATCAGGGGACAGAGAAAAGGTGCGGGCTCCGTGTTCAAAGCCCACATCAAGCACAGGAAAGGTGCTGCTAAACTCCGGCACATTGACTTCGCTGAACGCCATGGTTACATCAAGGGGATTGTGAAGGTAATGGTCTCCTCTCAGGATATTATCCACGACCCCGGCCGCGGTGCTCCCCTGGCCAAAGTGGCTTTCCGTGACCCGTACCGCTTCAAGAAGAGGACGGAGCTCTTCATCGCTGCTGAGGGCATCCACACTGGACAGTTCATCTACTGCGGCAAGAAGGGTAAGTCAGTGGTTTTCTGTCTGTCCATGCATGTTCAAATGTATGCGAGTGTATTTCTACATCATATTATTACTAATGTATAATACATACATCTAAAGTGGCTGTCAGGACTGGTCAGTCATCATAAAACATGAGGCAGCCACTCTGACATCCCACCACATTAACGCGTTCTCAGAAGAAA--AAAAC--------TGGACTGTCATGTAGGCATAGAGACAGAAAGACAGAGAGCGGGTCGGTGCTTAAAGCTAACAGGTAACCTTTCTGTGCACCTAGGACAAAGGCAGGGGGAAAAAGAAAATGTCAAATTAAGAGAGGCCAGGCAGAGAGACGTGGCTGCCATATTTGTGTGAAAGCCCAGTGCTGTTGGCAGCAGAGATGGCTGCTTTCTGATTCATCTGGGGCCGTATGGCAAAGCTTTGTCAGTCTGTGCGAGGTATAAATAATTCAGGGTGAGAGATGGCAATTACAGGGCCCTGCACAACCAAAATGAATATTTTATAAGGACTAAAACTGCCCTGGAATGAATCACACACATGGAGTCACACACACATACACACACACGCACACA------------------------------------------------------------------TTTTTTTCCCTTGCCACAGTTAATTTTCAAATCTCCAACATCCTATGGCTGTCTGTTTTTCTTCTTCTTCTTTTTTTTTTCTGCTTTTATTCTTTTCTTTTAAAATGAAACTGGAGCTGGGGCGGTGATAGTGATAGATGGCTCAGCGCTCTAACACTTTATCCAATCCGGCGCAGATTTCATCCAATAAAGAATCACTTGTGCACTCTCAAACTAAATGGAAGTCAGGCAGCGGAGAGAAAGGGGCTGCCGTGTGTTTCTGAGCTGCGAAAATCAAATTTTCTTAAAGCTGCCGCAGCAGTGGCTGGGAAAAGGCAGCAACAGCCATGACTGGCCAGGGCCACGTCTGCACACACAATTTAATCCATCACAGAGCGCCTGACACCATATCAATCAACCTTTCATCAGCATGCCCCCATATTTCTATTCAATCACCTCTGACTGAACCAGGCCTACAACCCGCTGACCAACAGGAGGACCAGAAAACTCCAGCTGGTTCTCCACATTATATGATGGAATG-AAAGTTTTCAGCAGATGACTTAATTTGCACAGGAAAAGCTGGGCTCCCTCCTCCCTCCCTCTCTTTCTCCCTTCTTCTCTCCTTCTCTCCTCTTTGGACTGTACCGTGACCTTCATTGGCGTTCCACCTGCAGGAAGCCATGTTTGATTCTCTGTCCGCCGAGACGCCTGCTTGACAGCAGAATGGTGTCATAGGACCGAGTGGAGGAATTTCTCTTTCTCTGTCATCATTAAGGGGCTTCCCCCTATGGTGAGGGGGATGAAAAGTACGATTTAATGTTCTCTGGAGAGTGGCAGCAGAAGAAAAGCTCAAAGCCCTGCATGCTGGTTTCTGAGTGGGTCACTCCAGCCCTTGCAGCGAATGGGATGTCCCTTAGGAATTTGCCATAGACCAGCCTGAAAGGCTGGGGATTAAGACCCTTTTAAGGATGGAAATGTAACAAAAGGAGCACTTTTATGATGTAGCAGCATAAAATGAGGGGGTCCATTGTGTAACTGATTGCAAAAGATCTTTGAAACAGGCGGCTCTGCACTGCATGCTCGCCTGGCCCAGTGGGCTTTAACGGCTTGTACAAAATGACTTGTCTATAGGGACAGAGTGGCTCTCGTTTAGGAGGCAATGTAGAAGATTATTGGTTTGTTTCTATTTTCACCCATTGCTCCTCCCTCCCCTTCCTCTCAGTCTGCTATCAATGCTGGATTGAAAGTCCAAGACTCACCTAAGACGAAAAAGGGCAGCTCGGTGTTTTCCAGGTCGTCCACCACCACGACGTCCCCGGGAAAATCGTTTCTGACGGAGAACAGCAGCTTGGGCTCGGAGGCCGACGGACTGTGCATGATGCTCAGGTCGTTTTCCCTCAAAAACGGCAGCGCAGACACGGTGACGCTCTTCATCTTGCACTCGGTGTCCTGGCTCTGGTCCTCGTCGCCGTTAAGACCTCGGACGTTAGGCGTTAGGACGGCCATTAAAAGCCAGCAGCAGCGGTCTCGGCCCCATGTTGATGCTCACCATCTCTGTCGCCTCTCCCCTCCTCGCCCCGGCGGATGACCGGCGGGCTCTCGCAGTGTGAAACAAACGCTTCTTGTTTATTTGTAAAAGAACAGAGACATTTGCCATTGTTTGGATTTCACATGATTGATGCTTGACTTAATCCAGTGCCCTTCCCAGGAGGGTGAGGCGGTCTCTTTGTGCTTTTCTGTCCCATGTGAAGCAAACCAAAGCGGGAGAGTGAGGGTCATAGCTATTCGGCAGGGTACCAGATCCTTCCCACCGGCACATCTGCATGTGAAATCGCCATTTCACCCCTCCACACTCCCTAATTGTTGCTAAAATTATTTGTGAAATTGCCTTCCACCAGGAGTGTTTTCCACGGCAATTGTCACACAATTTTATATGCACGGTGGGCCCACAGAGTTGACACACCTCTTCTTTTCTGCCATATGTGCTTTTTATTCGAGTTTAATAGTAGCGCATTACCTTTAAGCAATTACTCTTGACTCGAGGGCAAGTCAACCTGTTGTCATCAATAGCGGGTCGATCCAAATGTTGTAATAAAAGCTATAGGAGCGATTTAGATGTTCATGCTGCGCACTTGAAAGGTTAACAAGCCAAAAGCATCTATAGTCTAACGTTCGCCAAGCAGGGCTGATTTGTCCATTTCATCAACTCCAGATTTCCAGGAATGTAATCAGCCAAGCAAAGATCTATTTATAAAGATTTTGTGTTTCTTATCTCCTCCTGTCCTTCTTAGAGTAATGTCAAGGTAAAGACAGTGTGTCGGGCAATTTACAGATATTCTCTTGTTCCCGTCTCTCACCCCTCTGTTTTCTCCTTTAAATTCAGTCTCAGCTGTCTTTCCTCTTTCCAATCCCTTGACAACATGAGCTGCCACTCTGTGTTACTGTCACATGAGCGAGCGCCAGCCCCCACATCACAGCAGCCTTTGATTGGCCAGGCCTTTCCAGGTGAGCTGCTGCCTGATAATAACCTTGTTTGATTGCTGGAGCAGAGATGTAATTGATTGATCTGCTCACCCTGTCTGGGGCTAGGCTTCTGAAGTAGCCTTTGCATGAACTTGAGATTACAACCTGTGTAGTCTAGCTGAGCTGAACGCCTCATAAGTGGAGCTTTTGCTTTTTTATTGATCTCTTTGTTTCTCATAGCTGGAAGGGCACAATATTTTCTCCAACCTGAATTCCAGCGAGTACGAGCAGGTGTTGGAGATCATCCGGAAGGCCATTATTGCCACGGACCTCGCCCTGTATTTCAACAACCACCAGCAGCTGACGGAGCTGCTGACATCACAAGCGCTGGACTTCAACAACCACTCACACAGGTCAGGTCACGACGACTGGTTGGGATCATACCGGATCTCATAGCATCAGAAATGTGGACCTGGCGTGCATAAACAGCACATTGAATTTTTCCACGCGGCTATAACGAGGCTTTGCTCCCCTCCAGGGACCGTGTGATTGGTCTGATGATGACAGCATGTGACCTGTGTTCTGTTACCAAGAAATGGCAAATCACACGACTCACAGCCAACGACATCTATGCTGAGTTCTGGGCTGAGGTACAGTCTCCTCCACCCACCTACCTGCTCCCAACGCCAGTGTGCTGCGACCTTCAGAGGGGTGTCATTACTCCCTGACCCATTTGACGATCCCCTCATGTGGAATGTGCATATGCCGAATCGCTGCGGATCTGCACAGTATGGGGTGAGGTGAAGTACTTACAGAAATATGACTTGACACGCTTTATCAAATGGGGAAAGATGAAGACGAAACAGCTGCTGGTGCTGTCGTAAGCAATCTGGCCGTGATTGAATAAAAGTGTCAGGAAAAGGGCCGCTTGATGGTCTTTTGTTCTCCCCCATCCAGCTTGATGTTAGTTTGAGCTGTCAGGAGGGAATCACAGCTGGGTGATTTATCAATACTTGGAGTGACCTTGCAGCCACACTGCTATGTATGTGTGTGTTTGCTGTGTGTGGCTCTTGTGGTTTTATGGGGATTCATTTCCAACTGCATGCTTTGAAAGTGTTTGTTTGTGTTTGAATAAGACAGCAACAAAAGTAATTTGGAGTCTTGGAGTTTATGTCGCTACAAGTTTTAGGGAAATAAAAAAAGTGATGGAGTGTAAATGTGATGGTGTCCTGGAAACAACAATATAAAACAGACAAAGAAAATTACTTGTATTTTCTTTCTGCTGCGCGTGGGAACATTCATTGGATTCTGCCCCATCTGTTGTAATCAATAACGTGACCATCTTGTTTTTTTATGAAACGCACTTACTCTTAATTTCATCCACCAGTGGTTTTAGAGAGAAGAATGTGGAGTTACCTATAAGACTTTGACATTATAAATCACCTCTTGAGACCAGATTGTACAGCAGTATCGATTGATCCTGATATATCACAGAAATTTACTGTCACTTCTGTTTTCAATTAAAGATACAATCAGTCAGATAATGACTTAATTGGATTTTACAGAAGATTGAGTTTTATTGCCCTGTGCTTTACGAGTTTAGTTAAGGAAGGCCATTTTATCATGGTTGTCAGGGGCGCCTTGTCCTTCTGTAGCTGCTGCTGCCCTGTGTACGGGGAGAAAGTGTCACAGGATTGGTTTTCCTTGACTTGCCTCTGCCTCCATGAATCATGCCCTCCCATAATAGATAAAATCTGCTCGGATCCCACCGTGACACCTCCGAGTGATGGCCGAAGAGGACACTGTAACCATTATATCCTCTTGCTCTGATTCAAGGCTCTTCCTCGCATATCAAAGGTCACGTGCTGGGCCTGTTTTGTTTAGGGAGGTGAGAGAGGACGCGAGAGGAGTTGGTAGTGCAGTTGCGTCGTGGCTCCACTCTGTTGTAACCCACAACGGAGCACCTCACGCTTCCACTTCAAGAGCTGCCTTTGTTCAAAAATGTATTTGTTCTCTTATTCTTTTTGGGAACTGTGTAAAACAAAAAAGGACGAATAAAGAGCCATTCTCTCTTCCCCATCCCACTACCACCT------CTCTCCCTCTCTGTCTGTACCTCTCTCGTCCGTGCATATTTTGCTGGAGATGCTAATGATCTCCCTCTGTATTCTGATGCAAGGTCTGTCTACACTTTCCCTTTCATCCACATACAAATGTGCTCTTATTGCCTCTTCGCCCTCGGGCCTTTTAAGATGCCTTTTTGAAATATGCCGTTTGATAAGCACATCATTGGCCAAGTCCCCGCAGTGATTAGAGCTCTCTTTAATGTGAGCAAGTTAGAGAGTGAATGAGGGGCTCCGGGGCCGGCAGCTATCCGTTCTCCTCTGCCCTCACCTCTTGACATCTCCAGGGCTGCTGGCCAGGGACCAGTGTTGTAAACCCAGAGTCCAGCTTAGCACATAGGCACGTTTGCCATCCTCCATTCTTTATCTCTACATGGAGATAAAGCACGGGAGGAAAAGCACTGGAGAATCGCCTTCATAGAGACACATGCTGGAAGGCTAGATTCCTGTACTTTATCACAAGGATATGACAGGAGGACTGCTCTCTAATGTCTTTTAAATATGCTCCATTGATCTCATGTTCAGAGCCTCGTTTCTTGCCAATAGGGAACGGTGATACAGTCGTCAGGTGCTTTCTCACCTGTTGAGCCTTTGATTTCCAGCCTCCTCACAGTTACATTTCAGGACACCTTGAACACTTACTATGAAGCTAGAGCTACAATATTCTATTTAATATAACAATGGCCAGTGTTCTGACTTCTTATACACATAAAGAGTCGCTAGGCTAATTTCTCCTCAGCATGGGTGTTGGAAGTGAGAACAGCACTTGCAGCCAAACATGTCTGTCAATCATTTATTGGGATTCTGACATCCTGCCTCGAATATGTTGCTATAGATCACAATATCTGCATACTTTTGCACACGGTTTGGCATTCAAGGAATTAAAATTCATCGCTGGTAATTTATGGATTCATTTATCACCCACATCTTATTTGTTTCTGTTAATCGACCCTGGGGGTCTGACTATGGCCTTGGCTGGCCACCAGTGCTCGAGCTTTATTCCTCTTCACACAGGCCTAGTGTTAACGCCGCTGGCCAAGTTCACAGATTTGACTGACTGTGGACTTAATGCCGCTTGCCTTGTTTTCAGCACTTGTCCCTCCAGATTTGCCACCCTGGCTGCACAATTTCCTCCAATTCTAATTATTCATCAGCTCGTTATGCCTGTGCCTGGGCGCCTCCCCTAATTAGAGGCGACGCAGGGTTTGGTCCCAGGCTAGCCCCGAGTGAGGGAACCAGTTCAGAACCAGTCCGCAGCGTGCGCTCATGGAGGACTGGGTAACTGCCAGCCTCTCCAAGTGCACCTTGACAGTGTGATGTGACGTGCCTTTAATCATTCTGTATGTCCCATATCTATTAGCATAACCGTAAGATATTTATAAGAACCCTGGAACAATGGAAATTCTTTGTCTCAGTGGTGTTATGTATTGCCACTGTAGTGTGAAGCTGAGATGGTGATGAGAACAGTGTCAGTTGGCAGGGTAGAAGAGCGTGAAATATTGAATCATTGTTCCCTAATTAACATCAGGCCTTAGACACATATTATCATAATGCTTTTAATTTGACATATTACCTTAAGGTCTTCCAAAGGTCCTCTTCCTTCAGCTGAGTCTGTGTGTGCAGTGTGTGACTGGAGTATAGGTGAATAGGACCCTCTGGCCCTGGGGCTCGGGGCTCCATGTGGTTGGATGTCAGTTAAAGGATATC-TATCTGATCCAAATAACCGATGAAATTGCTGTATCTGTCTATGGAAGCACTGGTTTCCTCTGGTTAGAAAAATTGTTTGAATCAAGTCGATGGCAGTCGGTTACATTGTGTATGGAATACTCTACCTGGCTTGTAACTGACTAGAACTGTGATGTACAGATGATGTATTATTAAAATCTGAAGCAAGTAATGCAATGATATTAGGATACAGTTTTTGTATTTTTATTCTTGTATAAGGTTATTTGATGGCTATTGTTTAGCCTCTAGTTCATTCTGTGTTATTTAAATTCTAATATATGATCATATTTGGATTGAAGTCATGTTCAGGGGCCATGTTGTGTATGTATTGAGATGTAAAGCCTTTGAATGTGAATAATTATTGTAAACTATAATATTTTACAGCTTTTTTCTTACTATATCATACATTTTCTATTTGCTCAGTGATTTAATCATATTCTGATAATTTAATGAATCTGTTCATTCTCTCTCTGATAATTTGTGCGCTAGGTCAGTAGATGTTGAATGATGAATTTTCCACTTAATGCTTGGTAGTCCAGTAATTAAAGCATGTAGGGATTTAGGCATACAAATAAAGCCATGTGTCCTGTCTTCTGTTAACAAC--CAGTCATGAGCAGCAGCTTTCAGTGGCAATGGCATCTCACATTTTGCAGCATGTAAATAAAGTACGGGCCCATTATAAGTGTTTTTGTGTCTTGAGAATTACTTAGATCATTGCTCCATATTGAAGAGGGGCTAAACTAAGCACAGGGTCCTCACATCTTTAAATAAATGTTAACACAGTGGTATGAGTTAACAGACATTCCTGCACAATTACCAGCCAGTGTTACAGCGCTGACATTATCAGGAGGGAACCTACATTACAAATGGTCCTCCTTTTGAAAACAGCAGCAAAGTGGCCACTTTATATTCCATCACCTTAGATCCCCGCCGCCTCTTATTTCCCCTCTTTCCAATCAATTTCATCTGCTGCCAATGGACTGATACAAACACAATTTCTATTTACGCAACAGACAAAAAACAAATTGCAGTCCAAAACAACATCTGCTAGTCAGTGTATGCAGATTAATTGAAAGTCTTTGTGCTGTCATTTCAGTTGAGTGCAGTTTGACTAACATCTTAACCTACTTAGTGCAATTAGTGCTTCATTAGAGAGGCTAACTAACTATTGCTTCTCTCCATAATGATGTGCAAGAGTGTAGACATAAAAGTACATAATCAATGGTTTCCAATTACTCCACAAGTGCAACCACTATTTCAAATAAACTGGATAATAATATAGAGCCATTACAAAGTCTAAGGTAGCAGAACCATTTAATTGCAGTGCAGTTCTTCTCAGCTCCAAGATTTTTTCACACTAATGAAGTGTCATACAAAAAAGGCTGTATTGATTTTTTCACCACACAGCCTCCACCACAAATATGTAATTATCCTTTTTATATCTGGCAGGGGATTAAAGTAATCTATAGTATCTAGCTTTTGCGCTTCCCTGACAGGGTTATGTGGGGCTTTTACCCTTTTCAAAATATGCAGCTTTTTGATGAATGAACTTTAGACAAAATGCTGTTCTGTTCT-ATATTGTTTTGTCTAAAAACCTGTATTCTGAAGACATCATGTACAGCTGCCTGAGCTTTCAGTACACAATCATGGCATTTCACCCTCCTCGTGG--ATGAAGTGAATCAGTGTCACAAACAAGCACCTGAAAACAAGCGGATTTTACTGCTATGTATCAATTTATAAAAAATTCCGGAAACAAACAATTCTTCGACATTAGATATCCATGCACTTTAGTTAGAGCCAACACTGTTTAATAAAACATGTTCTGATTCTGCTGGTGTTATCCCCAGCTAGAAATTGGTTGCCAAGCATTGCATCATTCCTTTCATGTGACTCCCATACGCCCCAAATTCGTCCTGGCCGTCTTATGACTGCATCACAATTGCTGCTCGCACAAACTATACGAGAACAACCAGACGACGACCCTAAGCCCTCGGAGCCGATTTCGAGCCACCCCATTGGATGTCGCCAAGGAGAAGATCTTAAGTGCGCGCTTGCGATTGGACCGCTGGAACGTCGGTCGTCGTCGTTCCGTTCGTTGTGATGAACCCATGCATAGTTCGGTTGAGCTCTCCCTCCATATAAACACCGCCGGGAGTTTCCGAAAAATCACATTCAGGCGTCAAGACTGAACAATGGTTAACATGAGCTATCACCAATTTTTACTAAAATATCCACATTCGAGTTCAAGACAGTCGAGAAGGCGAGCGAATAAAAGAAAAAGGGTAAGTGGAGGTTGCTATTAATAAATACAACAACCTTCCCATACACAGTTAAAAACTATTGAAATCTTGCCATTAAGTAACATCATTAACAGACAAATATTTAAATATTTATTTTCCTTCAGAAAATGTGAACCATATATTGTGGAGCACAATATAGCAATTAGTAAAAACTAGACACTTTAACATATTAAAAGCTTCACCTCAAAAATATAACAAAAATCTGATCAAAATTATAAAAATCAATTATACATTCCAATTAAAAATATACCAATAAACAGCTAAATACATTGTTGACCTAATAATTACAATGCAATCAATCACAGTAGCTTAAAATAAACAAATGAGCACAAAACCTTTAATGTTTTAAAAATAACTTCAATTATTTATATTAGTACAAATAGTTTGATTTCTTTTCTTTTTTACAAACACCAGCATGAAAAGGATTACAATAACAGTAGAAAATGACTGTGAAAAACATATTAACATCTTCTTTAATTAAATGTCTGCAATTAAAAATGGCATTAAAGAATTACATTGCAAAGAGTCTTTATCTGGAAAAAGGTTCAAAAGAAGTATTGCACATAACAACTTGAAGTTAACTTGCAACATTTACCACATTCAAGTCTTTAAGCTCCCCTTCCAGATAGGATAAGATCACCTCGACAGACAGCGGGGATGAGTTCTCAAGTCTTTTAAGGATGCTCAAAGTCCTGCAAATCGATTTTTGTTTCTCGTCTTATCTCTCTGTCATGTGCATCCTGCAGAGGTGGGGAAGCGAGGAGATCAATACAGGCTCTGTGTAACTACTCTGAGAAACCAAAACCACCAGATTGCTGGATTGGTCAGGGCAGAGAGAGATCCTTGTCGGTGACAGCGTCGCTCCAGCGAGCTCGAAACCACAGTAACACAGCCGAACAATCCAAACACACCCCACCAATTTTTAATTTCTTCCATTAGAATTAATTATGAGGCCGAAGGCAATTTGTGTACCCTGTGTTTAAGACTGCCTACTGGATTAATTAAAAACTGGATGCTGGAAAATTAATGTGTGAATTGTTATGCCTTTCTATAATGAGCCATCCCATGCTATTACATAGGAGTGTACTGTACGATCACCTTCAGGCCCACGAACACACAAGGTTCATTAAAGAGCACAAACCTAGTCACAAGTCAACTTAAAGAATGCCGACCTCAGCACATTATAAACAGAGCACACACTAGCAGCGAGATTTTCACCCAAGACACAAAAAAGTTACGAAAGCTCTGTAAATA-AATGACCTTCGTGACCTCAAGATAGAGGGTTTTTGGCCCTAATTATCCCAATAATACCACATTCTAATGGCATAATCGTTTTGTAGTCAGTGTTAAGCAATTAAAAACTGTCATTGTCTCCCAAGTCAAAAATATTAAGCTGGCTGGTGGGGGTATGCATAGAGAGGATGCCCCCAAACTACTTTGGTTACACAAACTTTGTTTTCGGCCTCAATGCATCAGAGCCCTCTCCCTTCGTCTGCCATCTGCTGCTGAAGAATCTGTTTCACTCGATGAGCCAAGCCCAGCCTTTATTGGTCCTAATGGCACTATCAGCTGAGCCGCCAAACCCAATTACCTTTTAAAAAGGGAGGCCACCCCAGCTAATCATGGCTGCCTAACCTGATTTGCCTGTGATGAAGAGACGGGATAAAGAGCAGTTAATGGAGGGAGAATGATCTCACAAATACAAAAAACTCAATTCATTTCTCCAGGAGAGCAATCTGTCCGATTCAGCGGTAATGGAGTGGAGATTCATTAGTCCTCGGGCCTTAGTATCCCTTTATCAAGTGAATGACAAAAGAGTGCTCCTCTCATGTTGTTGGGTAGGCGAGGTGCCATGTACTGAGGATGTTTCTTCATGTTT----TCAAACTACCAGGC-ACAGAATAAGAAAACACAGAGCACACAGGGACCTTGGCATGCAGCCCGTGGTTCACTAGAGCTGACGCACCAACCAAACACAACACACTGTGCAAATGGACTCGGGGAGCCCAAAACAGCGGCACATTTAAGAGGCATAGTGGGAAAAATTCCACCAATCTGTTTTGCATTCTCAGCACCAACACTAAAGGTTTTCACAGCTTTTGTTGGTTTTGTTTTTTTTCTCTCTCCTTTGGAAGCAGAAGTCCTTTGATTCTCAAAAAAGATAATCCATTGGATCTAATTGACACAAAGCCCTCCGCCTCCCCTGCCTCTATCCTCCGCCTATGGCCCTCATTTCTTCTGAGAAAGGCCTTTTTGTCCTGTAAATACCACGGAGCAAAAAAGACGTCTTTAAAATGCAGTCTACAATCCATTACACAAATTCCCCCTGCATATCCATTCAGTAATTATTCATTAGAAAACATTTAACGTCACAGTGAATTTCACACTAGGCAGTCGAAACACAATAGAGGAGATTTGGCCTATTTTGGGGTGAGGAGTTGGGTTGGCTGTAAAGAGGAAGGGTGAAGGCGAAGGGGGAGGAGGGGAGCAGTCTGATCTGAGAACCTCTGAAACGGGGCCGTCTTGAGACAACGGGACAGACTAAATAGTGCAGTAACGGTCTATGCCCCGCTGCTTGCTGTGACACTCATTTAGTGTGCCCCGAGGGCGAACAATAGAGGCCTGTTCTTAGCAATCCTGTGCTGTAATTTGGACTTCATTACTTTGCTCACACGGGGCCCCATGGAAGGATAGAGGAGGCTAGTCAGATGAGAGTGCCACCTGTC--GAGAGTGAGGGAAAAAGATGCGAGGGAGAGAGGTTAGGGCTACAGAAAGGCAGAGCAAAGGATGGCAAGAAAGAAAAAAACAAAGCCAGAGAAAATGTGATTTCCAGAGCGTGAGAGACTATAAGAAAACTCTGAGTGACAATGATTGACGGCCAAGCTATATCGGTCCGGTATTGGTGCATACCCCCC-CCCTTTCGGACGACGGCCCCCGCTTGCCGTTCGCTTCCGTCTGATGCCCAAATTAACCTTCTGGGCGAAGTGAAGGAGGCCCAAAGCAGCCTAATCAGAGGCTGATTATGGCGGCGGCGGCTGGCTAAAGGGTCAGGGTAATTGTGCCATCAGAGGCCTGATTGTTTTCAATCAGACGGGCGGCCGAGTGACAGCTGGGGGATTGGGGCCCTGATGGAGCCGCGGTGGGCCTAATCAGAGAAGAGAAGGGGAGGGGAGGCTGATTGGTGCAAATGAACAGTCAAAACAGTAAGTCCCCACCCCACACTCCACAACCCTGGCAGGACCCATTCCTCCAACTGCTATCTAAAATAACCAAGTGGTTAACGACAACATGATGCCAGGGAGCTCCCCACCCACGTCTACACACATACACATTAAACAATATTCTAATTACAACATTTATACTCCCCCTTGCCTCCTGCATCTCTCCAACCCCCAACCCACAAATCTGTGAATCTGGAATTGAATTTAGCCCAAGTTGAGGGCTGCGCTGGCATGAAAAGACTATTTGATTAGAACGGCAGTTGTTTCATTTGTGGTGCAGCAGATTGCAGAGCCTCTCTATCCGGTGTGCAATCTGTATTCATTACTCGGTGTAAAAGGATGATCCATGTCCTGACACCAGGCTCATCATTTCATGCAGATGCACAGCCGCTCCACAAGGCCCTCACCAAGCCACCATACCATGCCTCCCCTGCTTACCTTTGAATGTAAATCCTCAATCCTTCCATCCACTCGTTATGCCAGCCATCCACCCGGTGTCACCTGCTTTGTAATCTGATTACTTCTTGATGGAATTAGTATGTATATTTAATGCAGTTTTTTTCTTCTTTTTAAATCTTGATGAGTGATGCAGGGATCTTCTTGCATGTCTGGCGGATATGCCAGGGCCATGCTAATAAATGACAGCTGATTTATGCGTCTGTATTCTTTTATTTATAAAAAAATAGCAAGCGGGCTGATTTCTGATATTAATAATACAAGTGGATCCACTTTGATTAGGCTTCTGTGGAGAGCTGTGCATATTCAGCATTACAATTAAAGCCTCTGATGTGAAATAGGAATGACACGCTAATGAAGCGAGCTAGCGAGCCTGAACCGCGACTGTCCAACAGCATTACGGCCCATCTCGGATGAAGAGTAATTATACGAGGAACACTGAAATGTCATTAAAAATCTTCAGTAAGTGATTTAACCCACCATTCCTCACTAATGCTAGATATTTCTTTTTTCAACCCCCACATGATCAACTCCCAAGGGGACAAGACCAAACTTCTCCTTCAGAAGTTCCATAAA-----------------------------------------CCGCTGAAAAGACAACCATTTAGGCTTTAAAACACATAAACAAAGGAAAGAGTAGATGAAAGGGAGAGGAAGAAAGAATGAAGGCAAAAGAGGAAGTCAATTTCGTATTCTGAACCTGGCCGATGTAGTCCTCTGGGATCTGCCTCCGCACCTCAGGATCTGTAAATAATTGACAGATAATATTAATTGGCTTTGGATTAGTGAGCAAGCTCAGTATCACACATTAATATTTGATCAGAGGATGATAGGGACCCTGGCAGGGGATCCGAAGGGGCAGCTGAGGCTGTTTTGTTGATTAGGCCAGAGACGGGAGGAGACGGAGG------------------------------------ATGCCCTGCCGACCCTCTGTTGCTCCACAAACCCTCTCCCATTCCTTCTCACTCCCTCATCACTGTTCTTGCCTCCTCCTCCTCACCCTTTCTCGCCCCTCCTTCCTGTAGTCTGTGTTTGTGTTGGGAAGATTAAGCTGCTCTGACAAAGCTGTGTTTACAAATATGCAGGCAGAGAAACAGGCCAAGCGACGCTGAATAGGAATAGAATACAAATTGCTTTTTTATCTCTCTTAGGGCCAGGGCGAGAGAAAATGTGTTTGCGATTGTTGCTCCTCCGCCTGTGAAGGATAAAGCCTCAGTACTGGGTTTGGGCTCCCTGTTAGCATTCATTCTATCCTCTCTCTGTCTCTCTCTCCTCCCACTCCCTTTCTTCCCTATGCGTCAGTTAAAATATACATCACATGGATCATCTTTGCTTAACTGACTCAAAAAAGTCCGTTAGACATGGCTGGAATATGGCAAAATATGAAACAACCACTTTTATTCCAATCATCTCTTTGATTTGTCCTCCCTATCAACCCTGCTAACACTAACCCAATCCTCCCCCCCGCACACAG---TTCCCCAGCCTTTAGGAAGGCTCGACTTACTCTGATAGGATGTACGGATCCTTTTCTTTGAATCTGAATAAAAGTTAGACAGGCCACGCATGCAAAACTCTGTCAGGCAGGCCCACATGCCCACACCAGCAGCCACAGAGTCACCAAAAGGTGGGAGGAGGAGGAAGAGTGAGAAAAATTCAGGTAAGGTAGAGATGAGAGAGGAAAGTAAGGTGGGACAGATGGGAAGGGGGTAAAAAAAAGAAACAAGGTAAGGAAGGAACAAATGTGAGGTTAAAGTAAGTGAGGAAG??????????????????????????????????????????????????????????????????????????????????????????????????????????????????????????????????????????????????????????????????????????????????????????????????????????????????????????????????????????????????????????????????????????????GCTAGATAATGTAACCCCTCCCCTCCTCCTCCCTGCACGTTACCCCACGGTGTGTGTGCCCAAGGCAGTGGGCGCCCTGGCTCCTGTGACTAGTGGGTTTGCTCCCTTCAGCAGCACCACTCATCTCCCTCTTTAATGTCATTTAGCTGCGGGGTGGCCAGCGCCTCACTCGCCCATTAATCCCATTCCAAATGCCATAACATTTCCCAAAAAGCCCCTGCTTCTTAAAGCCGATAATTAGAATGTCTATTTAAAGTTCACCGCTCTCCCTTGCCGTTATCAATTAAAAGCCGTTTAAAGGAGATCGGTGGCAATCGTCAACAAATTAAATCTCTTCCTCGCTCTTTGACGCTAAGTCTAGAATGCATAATAGGGGTCACAGAAGGTCCAAATAGTTCTGCTGTGTAGCAGAGTTGCCATAATTCA------CTGGCAGTAGATTCAGTATGTAGTGAGATTTCTGGAATGATTGTATCATCATGTGATATAATTTAGTAAAGATGCAAGAGGCCAAGTGAATGTTATCAAAGCTTGGGTGAAAAGAACAGTAACAAAAATGCATCAAACAGACATAACAACATAGATTTTAATGGGATAAAGCTAATAAAAATCATAATCAAAAGCCCCACATTCTTCTCCCTCCTAATTATAT--------------------CATTGCTGACTGCTCAAATGTCCTATCTTTTCAACACACCTGAGCTCTCCCCTCCGTCCCCACCGCTCTCTCTCGAATCTCAGTTCCGCAAAATCCTTCCTACTCCTCCACTCATTTGCTCCTCTCCTGTTTCTACCTTCCCTCTCAATGGGCTCACACTGTGTTTGGAGGCAAGAGGGGGAGAGGTAGGAAGAGAGACAGAGGAGGGAGAGCAGCAGGCCTCTGGCTGTAAGGGAGAGTGCACCTGGATGGGCAGGCTTCCTGGACACGCTGTGAGGGGCTATTGTCCTGCATGTCAGCAGCCCCTCTCTTTTAATGGGGCCCGTATATCATCGTTCTGATTATGGCAGATGACTGGGAGGAGGGGTGGAGAGGTAGATCTGGGAGAGACGT-TGTGTGTGAGAGTGAGAGAGCGAAAGAAAAAGAGAGAGTGTGGGAGGGAGGGGCGAGTTTTGGGGACAGAGGCTTAAAAAACAAATCCCCCATCGACTGAAATCCTAGCACTTAACCCCAGCTATTGCATTGTGTGCTGCCGTGGGGATTTTGTTTTTGTGGCCGTCATTCTAT--CTCTCTCACTCCTCCCTCTCTCCATTCACCCGGTGGATTTGGCTGACAGCCCCAGCCTGACTGGCAGCAATTAGGGGTGTCTGAGCCAAGCTCAGCTTGCGCTCCACACAAACACCCCTAATTACTGCCAATTAGGCTAGGCGGGTAGGCAGATTTGAGAAGCGGGGGGATGTTCAGGCATGGGTGGGCATGGAAACAATTTTCAAGGGCTTAGAACGTGACTGGATGAAAAGGTTAATGCTTTGGAGTGCAAGGGGATAATAACAAAAGAAGGGGAAGCAGAGCCCCGGTTCTCACCTCCAGCGACGAGCCTGGCTTCTTCTTCAGCTCCTCGCATTTCCTAAATTTGCAGATCTGGTGGCCCGTTTTGCGGTTCCGACAACTGCTGCAGACACCACAGTTGATTAGCCGCCTGCAGGGTGCACAGACCCCACACCTTTTCCTTTTCTTCTTCGCTGGGTTTCCACTGGATACCGAGGAATTATTCTGTGGGCAGTCTGCCAGATTGGCAATTTGAAACGCACTGTCTGTAACGGCTGCTGAGGCTGCGGGGGAGTGAAGGGCTGTCATGACGATGACCCCGGGAGGTAATGAGATGCCCCCTAAAGCCGGGATAGCGGAAAAAGTTCCAACGCGTTCTGGGAGATTCATTATCTCTGCTTCAGCAGCGCCGCATTTCAGCTTGTTCATGCATTCTCCTGCTAAAGGTCTGCAGTGTTCGGGGGATAAGGTAGAGAGGAAATTATTATTTGCCATTTGCAGCGTCTCTGGCGGCACGCCAGGCTTCCCCGGCCTCTGGGAGTCATTTCTATGCATGCTGGTCCTATTAGGGTTTATTGCCGCTGATTTCCTTCCCCAGAGCATGGCGTTATCGCAGTTCCAAGGGGACATGCCAATTCTGGCACTGGGAAAAATGGGCGTTGTGATGCGGGCAATCTTAGCAGTCTGTGGAAATGCCCCATTGGTTTTATAAAAGTTTGCAAAAGACCTGTACCTTTCCATTTCTGCGTTATAATCCAAAAGCTGGCTTAGAGAGAGAGAGGAGAGAGAGAGAGAGAGGAGGGGGAAAAAAACTTGCCATCCGGTTATGGTCTGTGAGCAAAAAATTGTAACTGCAATGGTTTGCGACATAGAGCCATGCATTGAAGTGAGGTTAGAAATTAGCTGTAACAAAAACGACTAAATGACAAAGACTGCGAGGCTGCTGCAATGGACTGTACGATAAAGGTATGTTTTGAATTGTTTTCTGCTGGTGGGAACATGACAGCGGACACCCACACCCTCTGAGTCTGCTGAGTGAGAAGGCGGTGATGCGAGCTCCCCACTCTTTCCTTCTTGTACAAAATTTCCTCTTCCTTCCCGTTCGTGGTTGTATGTCGGCTCTATAATAACACAACTAACCACTACATCTTTACAGTCAGATAAAAACACTAATTGGAGGCCGGTTATACGCGTTTAATCGAGCTCATCCCGCAC----------CACGGAGAGTGAAAGGCAGGTGTCCCTGAAAGCGCATTTCCATCAGATGGCTGGTATTTCACTGTGGGTTCTGGTAACAGATGTGACAAAGGTGTTGCAGGCAGCACACTTGACCTCGGCTGCTTTGGGTGAGAACGTGATGTCTTCTTAAAAGTGTTGATCCTGTTTCAACACTTG---CTTTATTGTCAGTTACAATATGGAATTGAGCATCACTCTGGTGAAGAGTGAGGCCGCACTGGTCTGAGATGGAGATATGTCTGTCTTCAACTCAGTGATTGTTATATTGCTCGACTCGGGGAGTTTTCATGCATGGCAAACGGGTGGTGTGGCCCCTTTTTTCCTTACAGGCAGCAGTATCACAGCTCTGATCTGTCACCCTTCGCTTGCCTTAATGTGTGAAAGCAAGACGTGTTGCGCCTATTAGCACTTCTTGGCAAGGCTGGCATGCTGATCCCTCATGGGGAGCCCGGCAATATGGTGCCGCATGGTGACCGCCCGCCAGCTCTGGCTCCCGCTGTCACAACACATCACACATCCCCACCGCCACCACCTCCTCTTCCACCGCACCTCCATCACTGTGGCTGAATGAGTGACAGGAGCGCCAAACAGCCAGAGCTTTCTCTCTCTCACACACACAGACACACTGGGGCAGGTTAGCCCTCCTCTACACCGGCACCTGCTCCGCTGAAGGTGAAAGAAGTGCTCACTTGAGCTCATTGAAAAGTAGATGTGACAGTAAATTTTTCAGGCCCTTGTGAGATGGGAGATCTTGTTATAGCAGTCAGGATGGGGGTCAGGGCAGTGGCTGCTTGATGATTGAGGAAAAGAGAAGTAAATTCATTCTGCTTCGGGCACTTTGTCAAGTGCCAGTAGCTTACTGTTGAGAGCCACTCACCCATCACCGTGTTACGGCCCCAGAGGTCACCTCCACCGCCATAAATCTGCCTCGCCTGCTAAACCTACTCCTCGGCTGAGCACGAGCAGGGAGAGAGGCTGCAGCTGCTGCTTCTCAGAGGGGAGAGCTGCTGATGGTGTAATAGCAAGACACTAGGTGTGCTGTGCCGCGGGGGATATGTGTTTGGACTTTAATCATTTTCAAAATTGTAAGCAATCGCAAGGTGTGATCCAACAGTACTCCCCCTTTTCTCTC--TGTGTCTCTGCCTTCCTCTCTCGTCAATGGCAAAGTCAAAATGGCAAAGCCCTCCATCACATTACTGTATACCCGGGAACATTTAAATGCTAATGTTATAAGCTCACATGCCTAATATGATAAGCTGACAAGCTTATTATAAGCTCTGAAGTTTTAAGAGTTTCCCCCATTAGTTATCACAGGAGGCATTAAATTACATCGCTCAGAAGGTATTCCCCTGCAGAAGAGATTATTTTGGTTGGTTTCTGACAGCACTATACGGTGGCAGGATTGTCCATGATGGTTTGTCAAGAGAAGGGGTGCACAGGGAGTTGAGCGCAAGTGGCTTGAGCTAGAGTGTATATGTGTGTGTGGCTATATAGGATATTCACAACGCCACCAGCCCCCGGTCCAGCCTCGCGTCCTCCTGTCCTCCCAGGAGCAGAGCAAGCATGCCAGCCCGAGGTCGAGCATCAGCAGCCCGCGAACTAGTTTGGTGGTACCGGGTCAGGACAGGTACACGAGCCCCAGGTCTAGTTTAGTTCACTGCGAGGGCAACAGTGTCCTCAGCCCCAGATCCAGCTATGCAAGCACGGCCAGCGACACGAGTAAACACTCCAGCCCCCGGGCCAGCCTCAACAGCTGTGACTGCTGCAGTAAGCCCAGCAGCAACCGCACCAGCGGCATCAGCATGGGCTACGACCAGAGGCACGCCAGCCCCAGGTCGAGCACGGCGAGCCAGTACTCCTTCACCACCAGCCCGAGGTCCAGTTACTCGGACTCACGGTACGGGCCCGTGGTCAACCATGACCTGGAGGGGGCGATTCTGCACGCAGCGCCGTGGCGAGTCCTCGGTCGAGCATCTGCAGCCAGGACGGGAGCGCAAGACCGGGGACCACGGCAACTGCGTGGTCAGTCCCCGGTCAAAAATAGCTTGATGCATCACAACCCATTAGCACAGCATGCCACGAGTGCACGTGTGTGTGCGTGTGACGCTGTGAGTGACAGTTGACAAGCGCAGACTCACAGGAGCGGAGAGTCAATGGGGCCCGCGAGAGCGTACCTTCTCCCGATGATGAAGCCAAACACCATGAACACCAGGATGATGGTCCCCGCCACGGCCACCACCGCGATGATGATGACGGGGTTCTGCTCGCTGGAGACAATCGCAGCTGATGAGATGGACAGGACATTCAGAAACTACAATCTGCAGGACATAATTGAGCCCAATGAGAGGCGTGGAGATTGATAACCCCCTCCCTCGGAGAGAGGGGCGCTTCTATTTTTGAGCCGTCCTTATACACACGGCTCTACTGTTTCAGAAAGTGGGCTTAATAGTCCCAGACGGCGACGGCGATGCCCTTCATCTAAAGACACATTCAGGTTGGATTGTTTCACTGTTGGGCTCACACACAGGCAGACGAAGCTGGGGGGGTGGGAGGCGGGAGAAACGTCTGAAGCCGGGGTGAGGTCTTAGGGTGGGTGTGTTAAGGTGATAAAAACCTTTCATGACATTAGGGTCTGTGAGGTTCCGCGAGCAGATCATTGAGATCATAGCATGGAGCCTATCTTCTTCTTCCTCGTCATCGTCCAGCGACGGAGCGCGGCTGCCCGTGGTGTGGTGGTAGTTTATGGTGACTGCTTGCACCAGTGGGACAACAGAGAACACAGTTAGAACAGTGCCACCCTACAGACCTCGGGACCGTTCTTTGTAATCACATCAACTTACTAGCGTCGTAGCGGTATCCAGGGTAGACGATGCGAAACACATAGTCAGCAGCTGTCTCCTCCTCACCGTTCCTGTCCTGGTCGATGAGTCTGGCTGCACTGCTCACACACACACACGCGTCCGAATCCGA---------------------GCCGCTCGG-------------------CTCAACCCCGGTGCCGTGTCCAGGTGTGTGTGACTGATGCCGCTCAGTGAGGCGCCACTGTGGGACGGATCTCCTCCTGAGCCAACTTAACTTATCAGGAACATGGACCAAAAAAATCAGGCTAATTAATTAAGAACAGTATTAGAAGTAATGGGATATTATAATATAAATTGCTACATTCTGGAACCAATTTAATCCAATTACTGGAACCCCTCATGAATATAATACCTCCAAAATCACTCCGTCAGAGTCCAAAGGGAGATGTGTCTGACTACTAAGACTGAAAGAAAAGCTGCTCCCTTTTCACCAACGATGAGTTAAATGGTTGAGAGGAACTGTTAATTTGAGTAATAAACCTAATGATGATCTAATTGACATTTCGACCATTTACAACCTGAGTAGGTTTTTGTTTGAGCTCCCTTGTGTTTGATAAAGACGAATGACTGGAAAGGCTGATCGGTGCTTTCTCTCTTAATGGCCTCCACC--CAATTTTTAAAAGAGACAAAAGAATCATTTCGGAGGAGTGGAGACATGAATCCACATTAGATAGATAGATAGATAGATAGATAGATAGATAGATAGATAGATAGTGAGGTGTGGAGGTGTCTCACTAATGTCCTGCCTCTGCTGGGCCAACATGACCACTGCAGGTCTGCAGGTGATTAACATGTTGGCAGGGGTTCCTACATGAAAAGACCCCTGTTTCTTTGTCTTCTGGTGTGTAAATATTGTGCTAGCGGAATATGAAAGTAGTGCAACTATAAGGTACAAAAACATAGGGAAAAAAGATCAAGAGTGGGTCTCACATCAAGGAGGACCCTGAGGATGTCTTTGTTGTCAACTTCAGAAGGGGGAAGAGAGGAGCAGAGGAGGAAACTGGCAGAAGGGGGAAAGATGCCAGAGAGAGCTCAAAGGATTCGGTCTGGGCAAGGTGATCGGTATTCCTCGGCAGTCTGCCTTCTGGCTCAGATCAGTGGGAATAAGCTGGCAGCCAAGCCAGAGGGCATAACAGCACAAACACACCTTCAGCACTACACTGCTAGAGGCTTGGCTTCACAATCTGGGGGGCGGGAGTTGGAGGGAGAGACAGAGGGAAGAGCAGGAGAAAATAAATCACTGTAATTACCTTCAAATCATCAACCCCTGACATCCATT---------------GATAATGACCAGATTATGAGGAGTTTAAAGTCCTGTGTAGTGTGATTGA----ATTCCACTCCATTGCTCATCATAAATTATGAATGGCTTAGATATCACATTACTGACCAATTACAGATCACAGACTGAGAATGTGATCAATGCTTAAAGACGCATTGTGTGTGGCTTCTTCTCTTGCTTCTAATATCTGTGCGCATGCAGGATTATCCATGAAGATGGCTTTTCTGGGGATGACGTGAAGCAGTATAAGCCTGTGGTCTACAGCAACACCATCCAGAGCTTGGCAGCCATCCTCCGAGCCATGGACTCCCTGGGCATCGAGTTTGGAGACAAGGATAGAAAAGTTGGTCTTATAT----------------ATCACCTACAG---------------------------------------------------------------------------------------------------------------------------A-------------------------------------------TTTTATTTCTTCATCTTTACTTTACATGTAGAATTTTATATCCAGCT---TCTTTCTCTTACATCCACTCATGTTACGGTCACACTGCCTTGGGATTGTGTGTCAAGCATTTCTCTCTCCTCCTCTTCATCACTTTCATCTCACCTTTATCCTCAACCACCCCTCTCTGGTCCTGGCCTTCCACGCTTGGAGGAACAGCGTGAGGCGGCATGGCCTCCATGCGGCTGACTGATTATTGTAATTCATACACTTTAATTAGCTGCACAAACCATTAGCCACAATTAGACTATTACAGAACGTTTTGTGGCAGGAGCCAGCCCCAAGATTGGCTTTATCTGCTGGAGGG-ACAGAGA---------GAGGGTGAAATGTATTTAGCTAAACCATCAGTGTGTTTATGTATTAAAACTACAGAAAGCTATTTCAGTAAAAAGTGTATTAGGTAGGTTGATGCGTTGCTTGCGCTGCCCCGTCGCCTACCACGTCGGTGACCTGTGTGTGGCTGCCGGCAGTGAGATGATCACCAACACTGCCATCATCTGCACCAACCACTTCAATGCCAAGAAGGGCTACAGTCACCACAGTCACGTCAACGTCAGCTGGTGCTTCGTCTGCTCCAAAGGTTTGGCTGAACTACAGTATCATTGTCAATTGCCTGGCATAGTTCCACCCTGAGGACAACAATGATACCATGGCACAAAGGCA---------GTCTCTCCTATCTCTTCCAGTGATTCACCCCCTTCCTCCCCTCCCTTTGGTATCTTTCTAGTGCAGTGGCCTTCGTTTACCACCATAACCCAAATTAGCTAGGCAGGCGTTATCCTCTCCATCGCTCTGTGCGTGGCAGAGTTTCCTTTCTGCCTCTGTGACAGCGCTATCTGACAGCGTTTTCCCCTGCTCTCCCCTCACTACACTCCACTGTCAGACAAAGAAATTAATACCCCCAGTGACTGTGTTTTAATTAAGCAATTTCATGCAAATTACACATTTTAGATTGTCAAATAATATACTGCGCAAAATTGTAGGCAGGCTGATCTGATATGCATGGAGTGTTATTCTTCCAGGCACTGTGCATACATGGAAAATGAACAAAAATGCTAATTTCTAATCTATTATGCAAACAGTGGAGATACTTACATAGATTTGCACGCCTTTCTCGGATAAATACAGCTCTTGAATTCTATTAGAATGACTGGGCTTCTTAAGCAGTCTGCCATTGTTATTTATCTTATTTTTTTAATCACATCGCACTTTCTAAGCAAATAAATACATATTTGACATACAGAAAAAATCCTATTTGAATATTCTCTTTCCTAATACAGTCTAATGAAACATGGAGCCTTAACTAATATGCTAGATTTTATATTTTTTAAACGCACCAGCACAAATCAGCTGGACAGTATCTTTAAGAAATGGAGCTGACATCACTTGTCATGAGCTGTTACTGTGTGCTTCAAAGTTCACCTGTTTTACTCAATTTTATGTGAATATCAGAGCCCTCAAGCCCTCGATCGGCACATCACCTGACAA-GAGGGAGGAGAGAGTGAGCGAGAATATGGCCCTGGCTCCTGATCCATAACAGTCATTGCCTGTTACATACATTTCAGAATTCATTCAGGCTATGAAGATAATCGAGGTAGTCGACAGTTTCCCCTGCAGCCCAATGGATTTATGATAGCACTGTCAAGAAAATGAGGCGAAATGACACAGTAGCTGACTTTAGCTGCAAATAATGTGATAGGCCGTACAGTGGTGCAGCAGCAGCTGCTGTCATTGCAGGTAATAGGCTATAAAGAAGCCTGATAGCAATACCTGTCATTTCTTAATGGCTGACTTCACTGAAGAGCTTTTGTGGCCTTTAACATGAAGATAATGGAAGATACAACAAATTTTACAGCTTTTGCGTTGCATCCATAATTTATCACCAGAGGCCCGCACAACAAGGACAACATGCTTAGAGGCGTGCTGGAGAGAGATGCAAGATGAGCTGCAGGGGGTTAGAGGCCCCTGTTATACTTTGCTATTTATCTTCTTTGTGGTTTGAATCACTTCTTCCCTGCACTGAGCCAATGTGTAATATTTACATTCGACTCGAAAGCCTCAGTGGAATTGCAGTTAATCTACACTGATGGTCTAACAGGGATTGCTCCACAGCCAAATCATACAGTATGAAACTGCATCAAATGAACAGATGGCAGTGACACGAATTAAAAGCACAGAACAATAGTAGAATATAAACCAGAAATGACACCCAAAGTGGCTGTTGATTTATAGCCGTAGCGAGTTTGGTACTGGGCTTCCATGTATATTAGTGCTACAAATCTGGGTCCATTTAGCAGGGAGATGCTCATACATACATCACCAACTCCTGGCCAAGGTCAGTCCTTATTGCATCAATCTTTTCAACAGAGGCTACTCCACACAGCAGCAGTTTTGTAACTGTCGCAGCTGTAATGGAATCTTTTTTCTCGCGCTTCATCTTTCTCTTATCACATGAAATATATATTCAACTTCT-CTTCTTTCCCTCATTCTCCTGATTCTTTTTATTTTATCTGTAAAACATTCACCTCATTCCTTTTCTTTCCAATGAATTTTTTAGTGTTTTAATCTTCTCGCCAGCCTGAGAGTATTGCTTATAAGGTGTGACTCTTATCAACACTACACAAGCTATATGTTTATCACAGACTATACGCCCAATTCTGATATGAGGTCCAGCATTGCTACAGAGGCTATAAACCCTATAAAGGAGAGGAGAAGCAGTATGATAACTCAGAGCGTCCTGCTGTAATTATGGTATTCATGAAAAGATGAAATAGAGTGCAGACTAAATCTGTAGCTCCAGGCAAAATCAACAGCTTGGCATTACGCCGTGACCCCATCTTGAGGATACGGCAAACATACCAAAACGTCAAGAGTGAGGGAATGAAGTGCATCGATTGCTTGTGATTATTAACTAGACTGAGATAAGCCCTCTCCTTATTATGCAGATTACTGAGGCTCCCCGCTCCAGCATATTGTACAGATGCAAGGGAGCAGCTGCTCTTACAGATGGTGGGTACACGGATCTATCATTATGCCTCCATTGTCTCCACTTCAATTGTTTCAGAACTGCATCAAAGAGGAATCCGACTGCAATGAATTAAGAAAGAGAAACGAAAACCATCAACTAAATTTATACACCGGAGGCCGTGGAATGGAGAGGAGCGT-AAAGCTGAAGCTGGAGTCGCCCAGTCATGTATACTGTACCCAAATCTGTTGGATGCAGCACTGTGCACCAAACATATGTTG----TTTTTTTTAATTCAGGACGCAGCAAAAAGTCGACAACCAAATAAATATTTGATTGTTTAGTGTCCTTTATCGGTGATGATGTCATCAAAGCGAGTCCCCGCAGGACCTCACTGGCTTTACAGT-----------ATGCTGGAGAGGATAACGATAATGATGATGGAGGTTATCGTGGAGTAATTACTGTGCATGGAGGATTCTGCGCAGTGTGAATGAGTAAAACACCCAAGCGAGAGAGATTGAAAGAGGGAATGAGGAAGAAACATTGAAGGGGAGGGGGAGTTGTATCTCTTAATGTGTCGCTTGATTGAAGTGCGTAAGGTTCTGAGCTAATTACATCCAGAACCACAGCCTAGGAACAGATGCCACACTTGTGCATCAATAAATGCTTATAAGTAACTTATTTAGGGCTGCCTGCCATGCAAGGAAATGGCATGACTTAAAGCACAAACGCCCGGGGGCTATTCCCGAGCTCTTTGTCTTGTCATCCTGCATCTTTTAAATCTATTCACTGCTTCAAAACAACACAGGCAGACAGCAGGGCAGGCAAAAAAGATACAAATATTCACACTTTGCAGACAGTATTATGTTTGCCGTTTGGGTTGTCTGGCATCAAAGAAACGCTGTCTTCTCGTAGATTTGTGAGCGGTAAAGGAGTGGTGAGATCTTTAAGGCCAAGCTCCCGTTTGATGGTTCTTTAAAGTTTTAAGATAAATATGTTTTGACTTGAGTGTAGAGAGATACATTAGTTTGACAAGCCGTTGCTGTGTTTTATTTAGATGTTGTCGTAATAAACAGCATTAGGCAGAATGCCTGAAAGTT-----------------------------------------------------------------------------------TATTGTTGGAAGGTGTGTTGTGCTGCTTGTTTGCATGTGCGTGCGCGCAGAAGTGTATGTGTGTGTCGTGTGTGTCAGATAGATAAAGAGTGTGCTCTATCTCTCTCTCCCTCCCCACACTCTTCTTTCTGAGTTTGGTCGTGGTTCCCCTGGGGCCCCTGTCGCAGTAATGGCCTGCTCCTGATTGCTCTGATACAGGTTAGGAATATTGGCTTTAATGATGTGTAAAATGAGCAAGCAGTGCCTGTGACATTTACAGATGGCACCGCCTTGGCCTGTTCTTCCCAACTGCTCGTTAATTCACGGGAACGGCAAGCACTTCTTTAAGTGACTGCCTGATGCATGCATGACACTGCACAACACATCCAAAACAATAGCTCACCTCAGCCAAGTGTTCACACAAATGGCAAGAGTCCTTAAGGCCTGTTTGCTAAGTCCTTTGGAAGGGTTCGTCACACCGGTCTCCAGAGGTCTTTGAGAGGCTTAGACAGAATAGATGCTGCGTACAGACGGCACAGCTGGGCTCAGAACCAAAC-CCCTGAGGTGCTAATCTGGTCCACAGGTCCTCGGCGGTGCATCTGCTGCACATAGAGGAATCACCGTCCTCAGGTCACCCTCTTTTCAGGTTCCACTTTGATTTTCAGGCATCACTCTCCCTCTCCCTCCACAGTTCAACACTGATTTGACTGCTAGCATAATTTTGCAGAGGAGACTATTTGCAGATGCAGCAGAGTTATCAATCCGAACAGACACACAATCCGGGTCCAATGTCACTTCTCCTCATTATGTTAATGGTTAATACATGCAAATGAAAACATTCCGGCAATTTGATTTCTTTGAAGATAGTTTGCATATTGTCTTAGCCATAATGATGGTACACTTTCTCCCCAGCTTCGATTTATGCAAGGCTAGTTAGTTCATTTTTATCAGCTCTGAGTTCATTTCTAGGGCTACTGGAATGTGTTTTCCCCTTCCCCTCACTATTTAACTAATTAGGATTCAGGTACCATAAGCAGATTTTTCACGCTATTGGTGTTTTTCTTAATTAAGAAACAAATGAATTCTCCCCAGCAAAATAGATGGAACAACGGGATAGGGTGCCAGGGGCCAGATGCGGCGCTTCTTAATTAGAAGTCACTCCATTGTCTGAGGTTTTTTAATGAAGCTCCAATCTAAATGGATATCAAAAAAGCTTCTAGTGAAGAAAAAAACACACACCGGCCATTTAAAATAATAAGGAAATAAAGATAATGAAAGACAAAAGATATGTACTGGCAGCCCCGGCTCACACCTCCAGTTCAGTGCATGCAGTGCTCTCGTCACCTTTGGATGAGCCCTATTAAAACAGCTCGATCCCTCGCCTGCCCTGCCTGCAGCCATGTCTAATGTTCTGCCAAGCCAACAGTGAAACACTCTCTTTTCAACTTCTCATCAAAGGTGGAAGTTTCATTACCCCGTGGATGGTTATCAACTAACTATTACAGAAAACTGTTGCAGCTGTCAAAATCCATGCTTACATATCGAGTTCACTGAGGTACACAAGTGAGCTTAGACACACCACAAATATCCACCCTGAGATACGACACCTAAAGTCAGAAAATAAAATGTCTACTGAGTGATACGATTTAGTTTCTTTGTGTGCTTCTTTGTATCCTTTGTTTTTCTTTCTTGCTTGCTTTTTTGCCACTTTCAGTGTCCCTGCAGATTCCCCTGCTGTCTGCTCTCGTCACATTCCCCAATCTGTTAGCCTTCTGATACCGGGGCCAGACTTGAAAGGAAGTCTTAAGGACGAGAGCTTATACACTGTGCCAGATTTTGTTAAATAACTACGAGATGTTGGTGCCAATTCATCGGTAATTGTCCCTTCTGGCACAGTCTGTTGAAAGTCCTGGAGAAGCCTAAGCTCAAGATCACTGCAAGTGTTAATCTTCTTATACTTAAGGTATCAGGTTTTCTTTTGATGTCGCTAAACATGTTGACTCCTATCTCAGCGCAGAAGGCAATCCAGACATAGCTATGAGCGAGATGGGGGTTTGTCTGCCTTCTTCTTCCAAGAATCTCA-GGTTTATGTGTTCCTCTCCTAGCATTCATTATGGTGCTAAAATAAAACAACA-----------AAAAACGAAACAGGAAGAAAGGGATTGATTCTACGCTAATTGTGCTTTCCTTTGGTCTGCTCTTGTACGGTGTTTTTCATTGAGGCGGAATCCTATTTCTCAGACTAGTCAGTATGATAGCCTAAGGTTATTTCCAAGACCTGCTTCGTCAGTGCGCTCCTTTCAAGATCAACAGAAAAGACACTTGTCTCAAAGCGTAAATGATTTAGTGTC-TAATTAATTTTCCTGTCCCCGGGGTCGCAGTCTCCTTGGCCATTTATTTTTCTTCAGCAACAGCACATTTTTTTTTGGAAGAATTACATACTTTTCTATTCTTCTATAATGCACTTTCTGCCCTTGCACTTCTGTAAAAGCTCAGTAGACATAAAATGTTCTATTTATTTAATTTTCAGTCTAGCTCTGCACCTCTGGACAGATCAATAAAGTAGTTTTAAGTAGGTTTAGCGTGTTAGCTGGAGAGAAACTGGGTGCAACAACTCCGGTAAAGGGTCTACAGGGGAGCAGCATGGGCTGAGATCATAGCAGACCTCAGCCAGAACATGGGGGGAAAGTCATTGCTCAGAGCAGGTTGATTTCATGCCCCAATGCAGCGGCAGTAATTGCACCCAGACCCGTTTTATTGCGAGTTGATTTTAAGGAGGGATGAATGGAGAAACATTCTGTAAAGTGTTTAGGATGACCTTTATTAACCCATTTTCCAGGCAGGTTCCCCTGAGGTGGCCTGGCTCAGTGCTAGATTAACCCTCGCGGCCCATGGTAGTCGGGCTGCTCCCCATCATAGAGTTTCAGGAAGCAGAGAATGACAGTAAGATTGGACCTTGCAACATGTGTGCAAAACACACCACTTTTGAGACATAAGCTACTCACCCACACACACACAGGGAGTTTGTGTTGATATTCCCAGTAGGCAAGTCAGCAACAGACTGAATGATGAAGGTTAATATGCGAGTGAAACAGACAGTCAGAGAATGACATTAAAATCAAATTCAACTGCCTGCTGTTTTATCATCTAAAGAAATC--TTTCCGTTTAGTCCAGTACTGACCTTCTTGTCCAACAATAGTGTTGGATAATTTGACATAACAGCA-TCTAGTTTAAATTAATAAAGTTGCACTATGACTGTGTACATATATACACACACAGATCATGTGCCTGTGTTGCAGTTTTACTTGTTGGTATAAAAGGATATTCAAAGTCTATATTGCATGTCACTTTGGCATAGCCAGTTTCCTCTCACCATAAATGTATTCCTATGCATGTTAACTGTGTGGAAAATGCATGCAGCCTCCACCTAGCATAACCACCCTGCTGCACTCCCCCGTGGATAACAAATGGGCCTTTTCTCTGGGAATTGAGGCTAAACGATGGTTTCACTTAGAGAGCAAAGTGACTGTCCATCTTCATAACAGTGCTCTCCATCAAAGAGCAATGAATCCCATCCCGTCCCACTGGCTCTGATTAAACGCAGGCAATGGATATCCCCTTTATGAAGGCCTGCAAAGCTGGCCCTCATGTCTTGCACCTGCAACTATCAGCTTCTCCTTCTCTTGTAATCCCACACATCTGGTCACTCTCCAGCACCCTTCAGCCAAGTCTGTTTGAAAGTGACACACCTCCATCTAAATTACCTAAGGCATGTCTTATTGGTGGGGTCACATGGAAAACCCACAGGTCACAAAGTTCCCCAGCTGAGGGACTTCAACCCTTGGTTGTGCCTTGAACCTTTCCCTCCTAATTGTTGTGTGATAATATCATGTTAAAGCAGTGTCCTCTTTCGTATCTATGGGCAGCTGACTGTTATTTGACCCTTAGAATTGAGGTGAAGCCAACCTATGCTAATAGCTACATCCCC-ATTGATATCATCCGGTGATTTATGCTCAGTAACGGAGAAAATGCTTCTTCAGTCACACAGGTGTTTGACACCATGCCTGAGCTCACAATATTATCTCCAACTTGACCAGAGAAAACAGATGTCCAGTCTCTCCCTATAGTGCAGCTTTCCATTCCCACAGGGCATGCACAAAGTCACCCAGTCACCCACGCATTAAAGAGAGGCAGCTGCCAGAGCATTAGTGTCCAAAAATTCAGTCGAGAGACCGACATAAACAAGCATGACAGTTGGTTTTGGGGATGCGAGGAACACTGATTGACAGTGCTCTGTCGGCCGGATTAGAGACGTTCATTTCGTCCTGAACTCAATTATATTTTACAAAGGCTGACATCCCCAGTTAATTGCAGCCTTTCCACATGAGGGAATTATTTGCACTTCTCAATTCCCTGGCCATGTGTACTCTGTTCCGCATGTACAGGCTTCATCTAATATGTGGAAATATTGCAAATTAGATCAACTTTGGGAAGTGTCAAGAGGCAAAAAGGAGTGAAATTCTGTACAACTTCAAGGAGAAGCATCGGGGTGATAGTCTGCCTCCTCTCAAGTGTGTCTGGATCTTAGCTCAGAGACAGCTTAGTTCAGAGACAGATCCAGAGTGACAGCATTGTGATGATTGACACGGTGATGAAGAGAGAAAAAGGTTGTGCAGCGCCACTGGCTCCACTGTAATGAAAATGTGAGTCTTGCCCATGGAAGGATGTGACAGGAATCCCAGGCTGGGCTTGTGCTGGGAGCTGGGCAGCCTCACCCCGACCTCCCCCTCCAGCCCCGTCCATCCCCTCCCCCTGCCCAGCCCCAGCTCTGGGGATGTAAGTAACGATGGGGGAGACGGACAGTTCAGAGGGTTGGAAACCCCGTCACACACAGTCCTATTGG------------------------CTTGTCTCCATGTGATCTCATCAGTCATTTTACTTTGAGCCTTACAAAGTGAACAGTGTCCTGTTACTACTCAGAACACATTCTAACTTTCTGTGGGTTAATTAACACCATGTCCATTAGAGGCCAACTGTAACCAGATCATGGCCCTGCCTCTCCACAGATGGGGCTCAGCTGGGCAGGGAAACTGATTGGTCCAATTCTTCCTCACAGGGAGACATCCATGAGGATTTCTGCACTGTGTGCAGACGCAGTGGCCAGTTGCTCATGTGCGACACGTGTTCTCGTGTTTATCACCTCGACTGCCTGGATCCACCCCTGAAAACCATTCCTAAAGGCATGTGGATCTGTCCAAAATGTCAAGATCAGGTAACCGCAGCAGCCGTGACTGATCCTGAGTCAGGGGGACCGCAGTCCAGAGAGGGGCCAATCAGGGCCAGTAACGTTAGGACTGTTCAATCCTTTGTAAGCATATACATGATGCAGTATTGTTTGTGCTTCTGTCCCATTCATTGTGTCAGTAAAAATTGGCATCTCACATCCATCCACTCTTGTCCCCTCTTGGCCTCACCACAGGGTGGCGGCTTAACCTCCTCAAATCTTCTCTAGCCTTTATACCAACTTCTCTCCAGATCCTGAAAAAAGAAGAAGCCATTCCCTGGCCTGGTACTCTGGCTATTGTTCATTCCTACATCGCTTACAAAGAAGGTGATGATTTCATGAGCTGCTTTTTGATCACAATAAGTATCAATAAAAAGTCAATGGGACTCTGAGACAACCTTTCACTTTCTCTTTTTTTATTTTTTTTAGCAAAAATATCATGCAGTCTTTAGTTCCAAAAATTGTTTGTTTGTTTGTTTGTTTCTTTAAAAAGAAACTCAAAGCCATGAAATTCTTCTTTCACAATTA------AACATTCAAGTCATCCTATTAATACTTTGTACAGCAGAAAGGTCCTTCAGATTTCACATGTGTATATATAAATATAATATATAGAAATATGCATATACATATGTTCAACTTGTATATGTGTATACATATTTTGGAACTGTATCAAAGCCAATTTAATGTGCTCTCAAAATATGGCCCATGATTCCTAGTGGGATGCACATCAATTCACATAGTACAACCAGTAGATTAGGTTGAAAAATCCAAAGGTGATAGGGAAAATGACCCGGGACCACTTGTCAATGGTGCTAACATCTGACAGATTTGGGATTTTCAACTTGAGCTTGGAGGAGCGTCGCCGTAGCCGACAGTTGGCCCGGCTCCGCATGGCGCTCCGGTCCAGCGAGTGGTGGCTGAAGCCATCTCGGGGCGCCATGGGCTTCCTGAATTGGACCCCGGAGCTGTCGAAGGACATGACTGAATTCCGAGAGTCACTGACGCTACTTCCCACGTCAGAAGGCATCACTTCGTTGTTCATCTCCAGCGTGGTGAGGAGGATGTTTCCATAAGCATCCACCTGCGAGAAGAGGGCGGGAGTCAGCGAGGGCTGAAATGTCGAGCAGTAGCCCCAAATTCCCTCAATAATGAAACTGTCAAGCTAAAGCAAAATGTAGGGATGATATGGAACCTCATTTCTTGCATGCAACACCTCCACAGTGTACCCCATTACTCCAGAGCGAACTGGACAGTAGCCATAGTATTAACTCAAGCTGATGAACCGGAATGAACAGTAGAACTTAAAGCACAAGCTTTTTAATGCATGTCCTTCTCAGGTTTTCCTATGTGTATGTGGGAGTAGCTCTGTAGATGTGTTTAATATGATGCTGAATATTTCAGATGTTTCTTTGCTGCTG-AAAAAATTGATTATTAACCTGCCAGTGAAAAAGGGAAGTGGCCATCTTTGTACAACACACTGCTGTTTTGCTGTAACCGCGCAATGTTTTATGATCTTGAGTATTTTATAGAAAAGTAGAAGTATGTATCAATAATATGAAAGCAATAGCTAAATCATAATGAAGAATAACATGATCAGTGAATATTGTGGAAAATCTTTAGATTCACTCTGGGTGGATTTTGTACTGTATTTATTACTAATGATGATGCAAAAAGTTGCATAGCTTAACCCAAACTGTTCTGTCTCTTTTTTATTTATTGTCTTGTATATGATCTTTTTGTATGTGTTTTTCAAATAAACTGCCTAAAATGCTGACAACGAATCTAATTTGGGTTATTTTGCATCCTGT---AATCACCAAGTAAAATAAATTGAATTTCAATATGCATTTAATACACTATCTTTAGGTTGCAAAATCATGCTCCATAACCAATATCAATAAGCCTTTCATGTAGAAACAAAGACGATCTCCTGGCACGGACCGGTTGG---TGTTGAGATGTAATTGAAGCTAAGGGTCACATTTTCAAATTACAGTCTTGTCTTTGGCGTGAACCAGAGATGCATCCCCAGCCCTTGTGTCCTTCACAAGCCTTTATTATTTATAACGCTCGCTCTTTGAGCAATGACCAGTACTAATGCATAACCTTCTGTCCTTCTGGCTGATTCGCTTCCTTTGAAACCAAAGATTGAGGCAGGAGGTGGGTGTATGGTGGATGAGGCAGGGGTGTGGGCGGGGAGCTAGTATAGGGCAGTAGAGATCCAGGCTATCGAGAAGTTATTATGTTTTCTCCCTTTATATCTGAGGATGTGGAATAACACTGTGATGATTCTTTTCTCCAGAATAGAGTTATGTGCTTCAAAGCAATACTATTTCCTGACGTCCCTCCTTCCACTATTTGTCTGCTCCACAAGAATAATGGTGGGGTAGTTGTTTTAGCTACATGATTAATCGTGTTGCCAGCTGAGCTCCTCATCCTGGAACTATGTCTCAACAATGACAACTACATCTTGTTCCTGCTCATCTTCAAATTAAATTTACACTGACTACTTTGATATGTGCAGAGTGAGTGTTTACATCCCTGTGGACTGTGAGGAAAATAAATAAACCAAAACTATCACATCCTCAAACAACCAACAACAAATCTGACATATTTACCATAACAGCCGTTCTGAACTTTAAATGAAACACATCCATAAAATAAGTGTTTGTTCCGCACCGTCCTTTGAAGTTGGATTTGTTTTTGCCCTTTAATGATTTCTTTCTTCTGATGATGATGGAAGCCGTGCTGACACTTTCTTTTGCTTCATCAAGTTCCGCTGCACAATTACATGAATTTACTTTCAATAAATTACCATCCTTGCATACATCAGTCAAATCATCCAGCTGAGGCATTCGCAAACAATATGCATTATTAATTTCATTGTCAGTGTTTATTTGGTTAACTTGTAACCGACTTGGACAGCCCATTGCCTTGATGATGCATTTAAAAGCATCAGGGTCGGCTTTTTAAAAGGAAATCAGGGGATGCATGCTTCCACACCCTGCTGAGGCCACAGAGGGAACTCCAGTGAAAGACCAATCAAAAACTCAAAAGATGCATCAGGAGCTGCCAAAGCCAGAATCAGGAAGATCATCCACATCACAGCGATTCTCAGTGAGTGGTTGTTAGCACTGATTGAGTAGTTTCTTCTGTCTACAATAGTTAATTGAATGAATATCTCGTATAAAAGAAAATGCTTAACTTTTTACCACTGTCAGGGGAGAAGCCTAATGTAATCATCTTTCA-ATCCAGACCAGCATAACATCTCTCTTTTCATTCATATCAGGTCAGCTCTGTGTTCACATGCCCATTAAGGTCCATGACAACTCCTTTGTCTCTGATGGAGGAGCCGACAAACAATCTGTGAGCGCGCAAGTTCAGAGGAAATGCAAGAAAGGGCAAGAGTGAGAAGAGAGAGTCAGACAGAAGACAACAACTGACATCTCAGGGAATTTCACAGGGATGGCTAATCCAATGTGATCAGCGGAAGATTTTAATATTTAAATAGCTAGCAACGCACCAGAAGTTTCTAATTAAATTATAACTCATGCTTGAAAAGCAAAAGTGCATGTGTTGTGGGAGCCTAAATAATTCAGCCCGCCCTATATCTCGTCTTTCTGTTAACCCGGAGACAAATGGCACTTGCTAGGGCTTTTAGACAGGGGGCTGGCACTGTCAGAAACATGAACAACATCAGCTTGTAAAGGGCCTCACCCATCAGGGCCCAAATCCAAACTGACTGGCCTCACTACTGTTTCTAACCTAGGAATTAATTTGGTTAATTAATTCATTATTAATTACCTTAAAGGCCACACAACATTGGCACATTGTAGATGACAGGAAAAAAGCCTCTTCCTAATGAACTGGGGATGTTAATGAGGACTATGTTCTGGCTCCGCTCACTATATCATCCTACCTGCTTGCTCAAGTTTCCAAAAAGAGTTTATTAATTAATACACTCTTGAAGGATATATGAGACGCTCACAATATCCATGAGAAGCGTAAAATATTTAGGGTGTTTTTGTTAAAATGCAGATATGACCAGCTTCCCAAAAATTCTTACTGCAGTCCACTTTTCAATTTTTGTTTTTCCACAGAAAATAGTACCTAAATCTGACAATAACAGCAAAATATGTTCTGAAATCTGCGTTCCTTTG-AATAAACCTAGTCCACTGAATATTAAGTTCAAATATGAAATATACAGCAGTCAATCAGAAAAACTGATGATGCTGAATTACTTAGATAATTGTAATGTAATATGAACCCACGAAACAAATAAATTCCATTTCCAATGAATCCACACAATTCAGTGAGCTACTCTCCTGGTCCATTTAACTACACACATGTGTACTATAATGAGCTGTAGACATTATGCCTAATTATGTATTAGACTGTGTTAGAGGGCCTAACAAAAGCTTTTGAAAGGGACAATTACGTTTGTTGCTTAGTTACATCGTTAAAAATATACCAAATCAGTGCAGTGGGCGAGAATGCGCATTGTTGCCAAAATGCACAAAATTCAATTCATTAGGAAAAAAGAAAACATTTTCGCTCCTGAAAAGGACAGTGGCATAAGTGAAAATAAA-ATTTTAACTGTTGTTGATAAAATGTTCCTGTGGTTAGTAAAGTCTTAGATGAGAACATCAGCCGTTGACGCCTCGTTTGTTTTTCACAAAAGGCAACTTCAATTTAGAAGAATGGGAAGTTTAATTTAAATCAAAGTGAACTGCTGCACTCCCCCATTCAGTTCATTCTATGGATTCAATGGGTTTGGACTGGCTATTAGGACAGATGAGGGGTCTGAAATCTGGCCTCATCAAAAAAGCCACGCCAGAAATATCATGGCAGATCAGCTGTCAAAATTAAACACTCCCTGCGTATAAACGTCAGTCTGCCATC-------AGGCGTGACAACAAACTTTCCCTCTGTGCTCCACCAGGACAAACTGCACCCTGTCTGCCTGCCACTGCCAGGGTGAAAGGCTGTCTAGTGGAGATGGAGAGCATGGGTAGAGAGAGGTAGACATACAC-AAAGAGAGAGAAGTGGAGGTGGGGTGGAAGTTGAAGCCTGTTCTTTTGTGACGCCCTGCCTTCTGATCATTTACATCAAGTTGACATTCGAAGAGTTTACTCTGGGGTCTGTAATTGTATTCTTTCGCCAGTTCTGCATTGCCAACCGTGAAAATGGAATCTTATCAACCCTGACCAATTTTTAATGTACAAAATGAATTGGCAGAGGTTCAAAAAAAGGGGAGCTACAATTCAAATCAGGTGAATGATACACGGCAATTTTTTCAGTGAATGATTGAGCTGCCTACCCACCTTATCACCTCATATTACACCGGATTTATTTTTCTTTCAAAGCAAGGGCGAGCATGGGAGGGGGCACCTCAA--------------------GGTTCACCTTGAGTTTGTGA-------TCTTCACTCTGACATTCTGCCTCTAAATCGATGAATCGCCAAAGTATTCATCAATAGTAGA------CGTTAGTTGCATCCGTACATAATCTTAATCCATG---------AAGACACAGCACCAGACCAGAAGGAACACAAGT-AACATACTGTACTGCAAGTGGGAA-GCAATCATAGCTGGGAGAAGGGTCAATGGACCAATACTTGCCGATACTCACTCTGAGATGACAGTGAAAAGAGAGAGACTAGGATAGAAGTGGTGCTAATTCCTACTTTTCAGTTTAAATAAAGATTGGAGCTGGATAAAAGCCATTAAGGGAGAAATCAGACAGGGCATGCTATGTAGGACAAGAGCTGACTGCAGGGAGGTGAGTGGTGGGATCGATACTCAGTCGATGCGCTCAACACCCAGCTCCACACACACAGAGGGGCATGTGGTATTGCCGGGCATCTGCATGTGAAAAAGCATGTATTGTGTATGTGTTTGTACATCAGAGGGAGGGTGGTGGAGGGGGAAAAGAATTGTAAGAAGAACATCCCCGGTCTCACAGCAACTTCAAAAGCTCCCCTTCCCCAGGATATTAAGCGACTGTGATGAAAAATTTAGCAAGCGTTAAATAAGCCGCTTTGAAGTGATCTGTTTTGGCTCAGCAGTCTCCAAATTTCCGTAGCTGCTTGCAATAGCCACCGTACGCAAGGAACAGTGTGTTAAGTGCAGGAGTTGTGGAGACCTGGCAGGTTGGCAGAGGATGTGCCGACAGTAATCGGTCCAGCCAGCGACATGCAGGCACTAGCTACTGTCCCCTCTGTCTTTCTCCTCTCCCTCCCTGACGGATCTTCTGCTGAGCCCCACAAGTCTCAGGCAGGCAGATGTTCCTCATATGTTAGCTCTAAAAAGCGATTTTTTTCACTTATGCGTGGGTGTAACACAAACGTAACACAGTGGTGATAGCAGGAAGTC----------------------------------------------------GCATTGAGAGGTTTTGAGATGTCATGTCCAACTCCTCTGGGGGTCAGGTAATGCTGTCCAAAGCATGACAGCGGCTCAAATCGCTGTCTCTAACAGTCGATGATCACCGTGTTGTTAGCCACATGCTTATGTGTTCATATGAAATCTCCACAACAGCGTGCTGCTTGCTGTAATGCTAATGGCTCTGAAAAGAGAGTTAATCACTGCTGCGTGGTTAGCCACATGCTTGCCTCTTGCAGCATGGCTGGTGTGTTTCAGGGGTTAGCAAAACACTGGCGTAACACATCATCGCTCTTTATGAGGCTGGGGCCTGCAAGAGAGAGAGGGGGCCCACAGACGATGCTAAAAAGACGGTAATGACAGCCATTCACCGCAATCCAATTATGCAAAAGGGAGTCTAAACAATTCCATCATCCCCTAAATTAGATTGTCCTAACGAGATAAAGGCACCAATTAATCCTGAATTAATTTCTACAGCTCATTTTCCCCAGAAAACACTCTAATATGCAAATGCCAATGAGAGACAGAGAGGCATCCTTCTGCAGGGGCTTACACCACCTCTGCTTGTTGGTGCTTCTCTTTGAGTGAACTTATGAAAGTGAGGTTACAATTGAGGAATATAACTCTTAGGTGTAGCACTAAGGAGAAATTGTTTAAGAGTAAAGGCAAATTTCACTAGAGCTAATGCCTAGAGTTCAATGAATGGCATTGTTTTATTGACACAA--GATGCAGTTCGATAAACTGCCGTCTGGGTTTAGTTGATTAAATGTAAAAATTAACCCCTCGGTGGTGGGGACAGATGGAAATGAGGCTAGTTTCACTTTCCGTTTTGCTTTTGTTCATCTGTTGCAATTGTGGAAAAAATCTGTGCTTTGAGAATTGGTGTCAAATAAAATTTAAACACCCACACTGGCTTACTTGATCACACAGAA------AAAAGACGAGGACTTCAAACACTAGAGCAAGATGGGAGCAAATTCATTTCCAGTTCATCAAAGCCTCCACCAGCTAATCCCTTTCTTATATAAATAGCTCTTTTGGTGGAGAGGGTAGCTGCCGCATAGAGCTCTAACCCTTCTGTCCCTGAAGCTACAGCCAGGATAAGCTGTGTGTTGGATTGGCACATCGGGCTGCCTGGGGCCTGCTGCTGCGCTGGCCGCCAGTACAGATGGAGGGCAGGGCTGGGCAATGCCAGCTTGTCAGTCGGATTAAAACGACTCATTTATTCACTGAAGTATCGTGCAAAGCGACCGGGCCAAAGCGGGGTGAGGCGAAAGGGGGAGAGGAGGGTCGAACAGCGGCGAGATGGGGGCAGCTTGGATGTGAGAGAGGGTCCTCTGCTCTCTGGCCCTCAGCCCTCTCCTCGTCCCGCTCTCCTGCCTTTTTGCCTGTTACTTATCTTTCTAGGGCTGCCAGAAGCCATTACCGCACGGAAGGCGGCCGGCAGGGTGGCATCTCCTAGTGCCCGGGTGACAGATTGTTGTTGGGGTTTAAGATCCTACACAAATTTTTTTCTTGCAGGACTTTGATGTAGAAAATTTGGCTAGGATGGCAAGATGGCACTTTATTACTGCAGCAAATCTCTGACAAATCATGTAGTATAACACTAACTCATCCATGATTTTTTACTACTAACCTATACCTAACCAACTAATGT----ACTAACATCCTAATTCTTCATCGTTGCTTTTGTGTTTTCTGTCCATCCTTATTAACAACCTTTTTTGTTCACTATTCTTTTGATTTCCTTTCTTCCCCTTTTTCTGGAAAGCAATCAGGCATTGGACACGCTATGGTAAACAAACTACATTGTCTGGTAGATATCATTCTTATTGTCTTTTTTTTGGGTTTGCCGTGTGTCCCCTCCCCCTCTTTTATTCGTTCTTTGAGTTCCATCCTAGACACTCTTATCAAAAAATGAGGAGATGGGTTTGTATTACCAGGCAATTCTTTCTTCGCTTCTTCTCAATTTCCTCCCTGACCTGCAACAACCTCCTTCTTTACCCCACAATCCCCCATCCTGTTTTTTTTCACTTTGGCTTTTACTTTTTTCTCTTTGTTTCTTCCACATTACTGCAGATTTCCAAAAGAAAATTTGACTTCTTTGCCCTCGTCAGGGCAACGTTTTTCACACAAAAAGTCCCCATTTTTTGTGAGGACTGTCGTCCAGAACTGACAGAAGCTTACCACAATCCCAAAGATGGTGACCTCGACACCGAGCCCTTAAAGAGAAAGTGGCAACCCTTAACCTTCATTGCGGGAGCTCTGACAGTTGTTTCCAACTCACAATGGCGCATGGCATGCCCACACCTCATTGACCT-CATTCCATTTTGACAAACCTTGATTTCATATATCTAAGTGCTCAAATCATGCGTCACCGACCATCATTCTTCACTCTCCGGCATCGATGGATCTTTTCCCCTCATTCCTGTCTCTTGTCCTTCTCTTTTATTGCTTTGTACAGCAAAGCACCATTACTGATCCCTTCCAAAGCACAAACTAAAAATCTATCCCGTTGTCATTTGCTGCACCGTGCCATCTATCATCGGGGGTGCTTGGCAGCGTCTCCATACGAGAGAGGAGGTGCTGGAACAGGAGGCAGAGTCAAGGACTTTCACGCGCAACAAAAAACTTGTCACAATTATTTATGGCTCTTGCTGGGACACATAATAGGACACATCAAACTGCTGTTTTTTTGTGTGATGAGCGCCCTCACATCGCTGGCTCCCTTGTCGAAGTGGGTCACAGGCATCTCTTGCCTTACACATACAATTTCCAAGACAATGGCGGAGCACTTGGGGAAGTGACAGTGACAAATACTGGAGCCCCCACGGAAAGCTGGGCAGGCTGTTACATGAGTGATTGCGCCAATAATCATGCGGAGTCGTCACGTGTCTGTGGAGCAGGAGGGAGATGGGCAGCAGGGGTGGCAGGGGGTGGAGAGGGAGTATATGAGTGTGTGTGAATAAGGGGAGCAGCAGGTATGGTAGATTAGCATTGGAGTGCTGCTACCATTAGCTATAATGTGAAGAGAGAACAGCTTTGACACTTCCCTATAGCTGCTTCTATCTTCTCTTCAGATTGTGGAGAGGCTCTTCATCAATCCATTCACCACCTACGCTACTTAACTCCTTTTTGGTCCCATGGATCTGTATTTTAGTTGATTCCAGGTGTCCGAAGTTTATGGGCATCTATTTTTTTTCCTCCAGAACAATAAACTCTGAGGGGCTCAAGTAAAGGGGACCAAGGGGGAAGGATCGGGGGGGGAGGGGGGGCTCCGTTTATTAGACAGCAAATAGCCGGCCAGTGGGTTTATGATGTGGAAGGTCATTGTTGGTTAATAAGTGGCCACATGAGTGCAGGCAGGTGCTGTGTTAACACCTCCTCTTAACTCGCCTTTCCAGCAGAGGCCATTCATCAGCCCAGTGTTAATGAAGGCCATATAATTAATAGGTGGATGGAAGAGAAAGCCCCCTGAGTTAATCAATGCAGGCTTGTTTGAAGAGCAGGGCTAAGACGGGACACTGGGAGTTTCTAAAAGGGGGTTGGAGAGTCTTTTTAAGAGATTCACTGAGAAGGAGAGTGGGAACTCTGATGGCCTCCACTCCTAAGCTTTGTTCAGGTGTGTGACGTCACTGCATCT---GCATCAATGGGTCGGCAGGAAAGACGGAAGGAGCCGCAGTAACATACACACTGTTTCAATGACACAGCAGTTCAAATGATTTAACCTGTGGTGAGTGACTCGGGGGCATTGTAACGCTGCGGGGCTCAGGGCAACTCGAGGATAGAGCTATCATGTTGCCCATCCTTCTGACAGGCGCACCCGTTTGATGGAGGGGCTCTCGCGCTCGTCCAGGGCGGGCCGGGCCAGTCCCAGAGGTGAGTGGAACTCATTCCTGTGCTCATCGCGGTCGCTGCCCTCGTGGGAGCTGCTACAACTGCTCAGGCTATCAACAGGGGAGCGTCCCGAGTCCTGGCGGGACGAGGGGTTCTGGGGAGGTGGTAC---GCCACCGTAGCCCCCCGGTGTGCTGCTGGTGCGATCTCTAGGAGGAGAAACAGGTTCGGACTTGATGTGCAGGCTTTGAGCAGAGGGCAGGGAGAGATTTGAACCCTGACATAAGTGAGAGCTAGAGCAATTTCTGTAGGAAGGAAAGGAAACGGGGTTACAGAGTTACAGAGCAAGTCTGTCGCACGCAAAACAGGGAGGTGCCATATTTGTGTTGGACCTTGCAAACG---------------------------------------------------------ATTTTGGAGAG-----TGCATCAGAATAGGTGGAATGAGTGTAGTCATTTGCCTTAATATTCTGTGTATTCCTGTTGTCCTGTTGTGTCAGATCAGCTTTAAGATAAGCAGTATGCCATTTCAAAATTATCATTCAAAGAGGTAGCTTGTAGTGTATAGCTGCTTAAAATTCATTGCAAGGCAATCCATTTGCCCTTTATGTTGCTAACCTTTCACTTAAATATGCACCATATTAAGATTTCATTATATACAATGAATGTCACAACAGTTTGCCCACTATTTCTCTTGTTTGCATGGGTTAACTGCAAATCATTGTGCTTGTAATGTCTGAAAAATGACTTTCATTAACATTATGCAGGAAAAAGGAAAATATATGAGCTTGAGTAGCCTAATAGGTATTAAGAGGCACCACAGG--ATGTATGATGTTGGCCTTTCAACAGACTGGGTGGGCTGTGTCTGACCCCAGTTATGAAAACACAGCACAACACAAAAATAAAGTCCGTTACTGGTGCTGTACGCTACACCACAAAACTTGTTGATGTAATTCAGCAAAAATGCTAAATCATTACTGCATGTAAAAATCTTGTATGGGAACCTTACTTCTTGCTCTGGTCGTCATGTCCATTTGCATGAGAGGACTTGATCTCATCCTAAGCAAGGTTGATAGAAGAACATCATGAGGACGTAGATGAAACATTTCAAGTCGTCAAGGTGGGGTGGGACAAGAGAAAATGCAGAATATATTCAATTAATAATAATACTTCAAACTTACTGTCATGTCCGGACAGTCCTTCCACCACCCCAATAGCTTCCCATACCACTCTTTGTTAACAAGTTTGCTCAGTACTTAATGCAACAAAGCGAGAGTGTCCAACATATTAGCTGAGTTCAGGAAGTTTGACAGTAGTCAGATCATCTCCACCAATCCCCTTCTAATAAGTCGTACCAATGCCACTGCCACTATTTGTGCCTAATCATGTGACCACGCATGGCCCATGGCCACTAAAAGAGATCCTGTGTGGTTGGTGTCAGTCCAGTGATCTTCACCCATTTTCGTTCTTGGACTGTAAGAGCTCGATGCCACCTCTGTCACACATCTTGCCCTGAAGCAAACAGGGATTCACACTTCTTAGTAATATTGACGCCCAAG-AAAATAAATAAATAATAAAATAAAAAATAAATCCATTAATTCAGCCACGTGTTACACTTCCATTATCTTGATATTTCCAACCTTTTGACTAAGGAATTATTAACTAATGAAAAGTAAATACAATGATGCTAGAAGTATCTAATTTACAGTCATTCTAATATATCAATATCTGTGGTATTGTGTAGCATGCAAAATCAAGATGTGACTACGGCAAAGAGGCAGTATTCATATTTACACACTAGAGAAAGTAATTATTCACCTGTATTAAAAAAAGACTAGGTGATGTGATTTCTAGT--AAAATAATAAAAAGACACCTGAAACCCTCATAGTGGAATAGCTATCTAAATTACAGATTTAGAATCTGAAACGCAACACAAACAGCTGCAAATGGGATTCTATGTTTAGGAAAGTCAAGTAACCTGTGAAACATAGAAAATGCTCCACAGTTTAAAATCCTAGAACAAAATGGAGAAGGTATCTAAAGTCCCTCTCAAAATCTCCAACTTGCAATCCACCCTGCTATTTCAGCTAGAGCGAAGAGCATTCTCATCATCATCACGCACTCCCATGTCATGTAAATGCTCTATGC-TTAATACTCATATGAAGGGTTACGATAGAGTAGTGGCAGTGAGTACATCTCTCTTGCAGGACGTCCCCACTCCGACAGATCAGGTGCCCTTCCTCGTCGTCCCTCACACTCAGTGCCCGTGTCCGGCTGTTGCTCCGCTGTTTTCACACCCACCACCATCAGAAGGTCACGACACGACCGGAGGGAACAGGGGTTTTCAAGGGCAACCGCGGCCACGGCATCACAGGTAGACGAGGAGGGAGGAGGAGGGTGGTGTCGGTGGTAGTTGATGTA---GTGGTTGTAGGTGGGTTTGGTGGTCATGGGGCGATTCACGCATGACACCACGTGAAGGAAATATATAACGATAGGAATATAGTGCAAGGGAACAAGTCAAAGATCACATGTTGTCCTCTGCTCCTCCCCCCCTCTATCTTTAAACCACAGCTGCTTACAAACAAGGAAGCAACTGGCATATCCATTCATCGCTAATATCGAAAAGCACAGAGAGGGCCTGAAAGGTTTAAGGACATTCCTCGCTTATCATGTGATAGGTATTTTTTATGCAAGAGCGAACCCTGATTAGAGGGTGAGTTTTAATGACAACTAATTAGCCAACCTCTTTAGCCTTGGCGTAATGATCAAACGAGCTGTCATCGGGTACCTGATACAATGATCCTCTCACTCTTGATATGATATTTTATTCCTCTGCAATTATGCAGCCCCCACTGCACCACATGTGTTTATTGCCTCAAGCACACATGTCAAATTAAAGAGCAGCTTATGCACCTGATATTCAATTATTGCCACCACGCACAATGGGAAAATGTCAAAGCCAGCAATCTACAGTACTTCAAGCTGCAATCGGTACGCTGCGATCACGAGCACTCATGCATATACACAGACACACAGATAGGAATTTGAATACTGAATATGAATGGGAACATTTTCCAGCTTGTCTAGGCTCAGTTGACTTTTTATACTTCCCTTTGTCACTGTAAGGGGAATGTGGCAGGTGACAGTATTGCTTGCCAGTATTAAGAGCTTAAAGCTAATGTTTGCTTACAATATAA-ATCATTATCT-GAGATTTGG??????????????????????????????????????????????????????????????????????????????????????????????????????????????????????????????????????????????????????????????????????????????????????????????????????????????????????????????????????????????????????????????????????????????????????????????????????????????????????????????????????????????????????????????????????????????????????????????????????????????????????????????????????????????????????????????????????????????????????????????????????????????????????????????????????????????????????????????????????????????GAGGGTGATGAATTGTTTTTCCATCTGAGAGGCAGAGAAAAAGAGTTCTCCCTCTCTGCTGTGTGTTACATCACTTTGCTTTGAGTTGGTGCAGAGAG--TT-AAAAAAAAAGAAAAAGATGATCAGTAGTGGTCAGACAATTAATTTCTGGATCATCAACTTATGACCTTTGGTTGGCAATGCATGAGCTTGTAGGGAGTCTCTTTTCAGTCATTGGATCCATACTAATGTATTTCT----A-CACTGAGCATACTTTTCT---ACAAATATTTTAAAAGCCTAATGAATGAGAATACAGAGACTGATAGGCAGACTGTGTCCTCAGTCAAGCTTCAGTGCAATCCTTCTAGAGATTTATTTCATCAGCGAATGCAGTTTCCATAATCATATCTGTGTCCTCATATTAGAAAGATAATTAACAGCACTAATGATCACGTTAAGTTCATTACACATTCACTGCCAGCCCAGAATGAAGTTGACATTATGTTGCCTTATCATCAAAGGTGGCGTATTGTTGGGAAGTCATTAAAATGGAAATGAGTGTGATGTTCTGATGTTAATTGCAGAGGGAAGAGATGAGTTATGTATTTAATGCAGCATTTAAAAAGCCAATGAGGTTCCTATCTGCTAAATAGGGTAATTAATGCTATATATTACTTATGTTTGTCCAAATGAAGGAATGAAATTAGGAGATGATGACGCCGACTTGCTGTTTATCTGTCGCAACACGGCTCTAGTTCACAAACTTCATTATTACTCTCGTCTGTAATATTTCTATAATCTCGCCTCAAATTACTCCTTTATTTCT-TTCTCTGCACAACTTCTCATTTGAATAGGCAGTCAGTCATTTAGAGAAACAGTTTTCATTCTCCAGAGGGCTTGCCAAAGTTTGTCGTCAACTTTTACGCATGGGTTCCTACACCACCCACCCCTGCCTCTGGATGAAGATGCCTCCGCTGTATACTCGGCAGCCTAGAGGCGCTTTAATCAGATGAGATATACAAACAGCTGCTACGCAGGCAGGAAAGCAGCTAAACATACTTGACTGGTCAAAAAGCCAGTAAATTACATTGACAGAGTGACACGTGTGATTAAAAGAATTCATGCCGCTTTTACCTTTCATGACGACGAGAGCCGGCAACTCCCACCCCGCTAATTACCATTATCAGTGAAATGGTAGGGTTTGACTCATTAGTTCCACGTGCATTTAATTAGAGGCAGGCTGAAATTGGATTTAACTTATTACTTTTTCATGGATCACTTTCTTGTCATCACTTCAAATTGGATTGCAGCCCCAGGTAACTAATTATGCCAGCCGCAGGATCAGGAGTGGAGAAATAGGTAATTAGGAACAACACTGTCGGACCCTCGCTGATAGTCCACCAGCACCAAGGGGG-----TTTGTGGCGTTGCTGAGGCTGGTTAACTACACCTCATTGCGCATCCACCTCCTACAGGGGATTATGTGGCATTCAGCTGGGCTGAAGATGTTGTGTCAACATGGTGTCTTTGCTATCAGTGTAATGCCCAGATTATGCTTGTTTCTCATCTAGGAATGTGCCTGAGAATGGCCTTCATTATTCATGTCACTGGTACAGTGTGAGGAATGGCCAGCGGCCAGCTGAAGTTGACGCTGCTTGAATGACATTGGACTTTATGATATCGCCCTGCTCTTTAATCATTACACTAGTTAAATCAACACTATCTGCGAGGACATAAAACCATGCCAGTTGCTGGGTGTCTGTATTCGGCAGACGGTTAGGAGGTAATTTCTCTAATAAAAATCAACTCACCTCTCAAACTTTCCTATTCAACTTCCTATGAGAACCGGTTGCGCTCTGTTAGGCCTAACCACATGGACAATGTATTGAATCCCTTTTTGCTTTTAGGGTATTTTAAAGTTTACAAGGTTACATATGCCAATTGCCCCAAGCAGGGCCTGTGAATGGTGCATAGGAAGCACGTGGTGTCATTTAAGTGGGTTTTATGGCCTGGAAGAGCTGACAAACCTTCGATATATACACATCATATATAATCTTAACTGTCCGGAATCGCAGCTGCTGGCTTCCCCTTATCTGGGAAGAAAGGGCTTTGTGGCAGTGAGGATGCAGTACCTTTCTCCGGACGGTGGTGCGGTGAGAGCTGCTGCATTTTTAACTTTGCCTATATTAGTGTGACTTTAAATGCATGGTTGTTCAAATTATCAGAATTAACGGTATTAATTGATAGTGATTTTATAATTATAA-TTTCGTCGGACAGAAACGGGATAATACGGA------------------------------------------------------------------CATAGGCAGCCTGGATTGC----------TTTTAGCAATGATAAAAA--TCCTTCCTGGTATAGTTCTATAAAAGGCAAAACAGAGCAACTGAAAACTGGGTGATTGATAAGCACTTAAGTTGAGTCATTTTAGGGATATAGA-----TCCATTTTCAACTCTGACAAAAATGCGGTGAAATGGATTTTTAAAATTTTCAATTTCTCTCTCTAAATCCTTTTCAAACGCAACCTATTCTTCTTTTGAGGTCTTTTAAGTCATTATAAATGTTTTCTCTCTCT-TCTGTCCCTCTCCCTCTCTAGTCTTCTTGAATAAAATAAGTGCAGATTTGCTGGAAATCAGTGGCTTTTGTGTGTGGCTGCAGGAGCATGGTGAAATGTTTGGACACTAATACCCATTCATTTCGGTAGCGCCATAAATAAAAGCTGCCAGCTATGCGGCTGCCGTGAAGTGGTATTCTTTGGTGCCCAGCAGGATGTCCTGTTCACATTAGCGCAGCAGGGAAAACTGGCCGGAACAGCCAGACAACTAAATCAAGACATTGTCAACTTCTGACAAAATTGCTAT-GGACCAGTTTTAAGAGGGGTTGTGCATGTCTGGTTGTGCAGTGTGTGTATGT--------------------------------------------------------------------------------------------------------------------------------------------------------------TTTAATCTATA-------------GTCCATATGGACTTCATAGAATGTGTCAATCTCTTGAGTGATAGAATGACAAAACAGCCCAGGCAATCCCATCAAGCAGAAGAGATGTATAGCCCTATGTTAAGCAAATGGGCAGAGAAATGGTGACTCATTGAACCCATTATCTTTCCTCCCATCCATTGTCTTAAAGCCTGCCTTATGTGCCTGGAGTGCCTTTAAAGACATGTTAAGAGAAAAGAGCTCTCTGCCTTGGAATGAGCTAACTTAATTATCATAGCAACTGGCAGTGCTCTTTAACATGTCAATAGTACTTGGCCTGCATGCATAATTTTGCTATGTTATTGTGGTGGCCTTTGCGTTTCTCACTGACAAAAACAGGCACGGGGGCCTATTGTCATGGGCACATCCATCTGGATCAAGGCCATTAGAGGATATTTGCACTTCCTCTTTTTTGACATGCGGCAGAAGGAGCAGGCCACCAGTGCAAGGCCAATTGAGGTGCAGATTGACCAGAGGGACAGTGAAGGGCAGCCAGCAGGGCAGTGCTTGGACACCCACGTTGGCCTGCGGTTTCTGAGGTCCTATAGCAATTGATGGGACATGACGAGGCAGGCGCCCTGGTTTCATTCTTTTGTCCCCAGGGATGTTGGAGGGTGTATCAGAATGTCAGAGGCTCTTGGCTACAGCACACTTCTGGTGTCAACTGCCCCCTTGCCTGCTCACTAAGTCTTCATATGGGATTGCACAGTTCTATATGTTACTGAATTCTAGGCTCAATGACTTTAACCCACTGCCACTTTTCTAAACCCATCACAGTCTTGCTAGTATGGCAGTGATTTCCAGAATGTAATATTAGGGGGATGCCTGCTATCCCCCAACAGTGGTAGTGCTAGTCAGTTGATATTGCATATTTGGTTGTTGATACAGATTATGCTGCAACAGATAAAGTCAATTCCAGGAAGCAACCTCTTTCACCAAAGTCAAGCATAGCTGTAAGACTTCTCTGCTATCTGAAAAATAGGTTTGAATTGCATGCAATTTGTGGCAGGCAGAGCACTCCAATGGAGGGAGGCTATTAGTGAAATGCCTTGCCACTGTCTCTTTAAATGCCAATAAATTCCCATCATTACAGAATCTGGCAGTTTTCCTCCCTGTCTGCAGCCTGGGTCTTTATCTCGCTCTGCCTCAGTCTCTGAGCATGTAGATCTGGCCCAGTTAGATTGTCATACTTAACAAACATTAATGATTAATTTCCTCCACTGAGTCAAATGGGGCTAAAGGGATGACTCGATTCATCTTATCGCACCACAAATTAGCATTTCCCCATATTCTCCAGCATCAACTGTGCATTAAAATTCCACATTTACCATTCTGGGCACTGGCAGCTGTGGCGAAAGTGCCAAGGAGATCTTCCTCCTGTGTTGCTGGAGATTCTGATTACTTCTGGCATAATTAATTCTGCCACCTTCTGTTTGTTACTGTACGTCTCTGACCACTGCAAGTCAAATTACTCTTTGTTATTTACTGTGTTAAGTCTTGTGTACGCAGTCCTGAGCTTTCGCTCTTCACTCACACTGTGATATGTTTCTGCCTCAGCAGAGCAGAATAAGTTAATTATTTACACACACACACACACACAGCTGTGGAGGTGGGGGAGGAGGGTTGTCAGTAGTAGGGGCCCATTGTGCGAGCCGCCAGCGTGGAGCTGTATGAGCTGTGATGGAGGGCTCTGGACCCTTGCTGTTGTCTTGCCTTTCTCTGCTGATTTCATGCCTCTTTTATCATTCACTTTCACACAAAACAAACAACACCGAGGATGTCTGCTATGGGAACTAATGT-----TTCAACTTCTCCATTTTCCACTTTCATTCCTTTTTCCTCTTTTACTTTCTTCTGGCCCTGCCGTACTCGCTTTTCTTTTCACCGTCTTCCTGCTGTTGGATGACTTTCCAGTAAATCACTGCACTTGTTCCCAGTCGACATCCTGTTACGCATCCTGTAAGGC-CAGTCTGCTGTGTCGCTGACTGGTCGGCTAATAGTGATTTTTCCCACGTGCCAATTTCTCCTCTCCCCCACTTCCTCTGAGTTGAAAAAGATGGAGGGTCTGCAGCGTGCCACCAGGGTGCTGTGAGGCATTAAAGGAGAGCCCAAGGTGTTCTATAGCTCGGGGGCTAACGGTGATAAATGAGTCCCTTAATGTCGGCAAACACTTTATCTCTGCTTCATCTGTTTTCATTACCAACCTTTGGCTGGGCGAGAACGTGCTGTAACTTTCATTACTACAACACAGAAAGCTCCCATCGGTCTAATAAAAACACCAGCTAGACACCATCGTTATAAATTAGAGAATGCTGTGTCCCTCAAAGATGATCAGTGCTTCTCCTTAACTCTGTCTTTACTTGCTATTGCATGATCATAATGTGCTGATATATAGATAAACATCT------------CGACAGTAAACGCAGGTTGTAAAGATAACCCTTCCTGACTCTCTCTGACATTCACTCAGTCCCTGCAGTCTTATTGACCTTGGTTCCTTCTCATTTGCATCCACCATTTTTCATTCTTCGGAATATGGCGTTGGGGGACTTTTCCATCATTAAGTGAATTTACAGCGATTTCCTTATGTGTTTTCTCCAAGGGATTGGGTTATGAGATGCACATTAAATATCCATTAATACCTCATTATCCCACTGATAAGATTACCATGATAATGAGGCAGAAATTCTAATTGTTTCACTTCTTGTTGTGCCACTCATTTAATCATCCACCTGAAAGACAAGTACTCTGCGCCCCTACCTTGAAGACTGTAAACACGGACAGCGGGATAGAGCTCTCCCACCGTCAATGAGAGCCCTGCCCCCGCCAACATCAGTACACACTGTTGCCTGGGTACTGGCATGCCATGAAGTGGAAGTATGACATACGCGTCTACCACAGGTCGATTCTTCCGCCTTGTTAAACCATCCAAATGGAGATGGAGGGACACTGTGCTGAGGGGGAGGGTGGGAAGCGGTAATTT---------------------------------------------------------------------------------------------------------------------------------TTCCTCATCTTTCTGCCCCTTCTCACCGTGTAATATTGTGCCATGCTTTTAATTGCAGAAATACATCCTTCCCCTCATTATGGGCAGCCGAGAGGACAAGAAGCATCTGCAGAGGATGGAGAGCAACATTGCGGCAATGAGTGGCACGCTGACACAGACAGGTGAAGATTAATATCTTCATCACTTTCTCCCTCCTTAACATTTTCCCTCATTTATCTGTCGCCAAAATCGGGGGGTTTTTAACAAATGACGCTGCTGTCATTTCGCTTTAATTTGAAATTGCTTGTTTACTGTCAGGCTCGGGCTCAATTAATTACGTTTCGCTGAAAAGCTCTTAACCTCGGAATATTAATGAGGAGTTGGGAAATGACAACTTTTCTCCCCCCTTCCATCTCCCCCTGCACCAACCTCACCCCCATCCAAACCTCCACATCATCATCATCCACCCTCCTCCCCGTAGGTGGAAAAACACACACGTGTACAGACATACACGCTGTGCTCGTTTTAGGGTCCT-------CCTGAAGAACGAGAGGCAACATCCTGTTCTCCTCCCGCCCAGTGCATCCAGGCTGCACTGAGGCAGCGCAGAACACGCGAGCCATTAGATACTGTTTACCTTTCAGTTTGGGTGATATTGAATACATTAGCCGATTGAACCTCATAAGAAACACAGCCGAGTGACAAGGCCCAATCGTCTTTGCGACTACCATGGTAACTGAGATTACAGGCTAACAAAGAGCAGACAGGGGGAAAAATATTTAAAACCCGAATAGTGATACATAAATTAATTAAAGGACAAAAAACAAGTGGAGAATTAAAGTTGGAACATCTGTCAGCGACTTAGCTTCCCAACGTAATACCAGTGTTAGAACATTTATACCCTTGAAGTTAATGATCCCCTCTTTAATTGACAGTCAAGGAAAACTGGCTGCGGCAGCATCCTGCCGAGACGCCGATAAGAGGCCTCCCTCCCAAAAATAA-AAAAAAACAGTTTAAAGAACCTTGGCACTAATCCCTATTGTCATCCCAGCGCAGCAGAAGGACTTACAAACACAGATAACTCAGCTGAAGCTGTCTATTTCTCAGGAGTTATGGGGACAGCCGAGCCGCTGCGCGCCTGAATCAGTCACTCAGATTAGCCCAATCCCTCTGTGCTGTCAGTCAGCTGAGACAGAAGCCTGTCACCGCATTTACATGAGTCCATCTCATATGTGACAATGCCCCTATATATGACAATGGCTGCGAGGAAGGGTCCACTCGCTCGCTAAGGCAGACTTGGATTAAGCTCATGGTGTGCGCTGTGCTCATGTCTTCTCCAACAACAAGTTTAAGGAGTCTTCCGACAAAAGAGCAGACGGGCTTTCAGATTGAAAAGGCTGAACCCCAGAGCAGAATTTAAAGAATTAACAGCTTATAAAT--------GACGAACCTGAGAGATACATGTTGAACATGAGGTTTCCTCCGCAGTCCTGTCTCATTGTGTTCAGTTGTTCAGAAAGGGTTGGATTTCATTTCGTTGGTGGCGGAGGAAAAGAAAACTTTATCTCATAACTGTGATCTGGAATAAATGCGGGTGGACAGATTGAAGTTTCCAGGCAACTGTCACTGGCCCCCATCTCTGAGACAATATTCAGACAGCAATTTCCCCTGGTGCATTGCTTTAATTAAAAGAGCAATTTACCTCTGTCAGTCCGCCTGGTGCCCACAATAAAAAGAGGCCGATAGAAATTCGGCCCTTATCAATCCACCATCACAGTTTAATAAAGTTTCCGCGTTAAGATCTGAGTTTCTATGGTGAATTGAAGTGTTTGACATGGAAACCAGTTCAGATCCTCCTCACTTTTCCGCCTCTTTACCTCTCGGCAAACAACAAAGACCTATTTCATGTTGGGAAAAGAATATTTACCTTGAAAACACGCTTCAGTGCGCACGAGAAAACTAGAACATTTCATCCCCCCTTCTGTTTGTGGGTTTAAGGTTATATAGCCTCAATCTGAGGGTAATGAGGTTGTAACTTTAAAACCATGATTAATGACCAATTCTATCAAAGCAACTGCGCTGCTGTGCAAATCCACCCTAATTACTACACATTGTTACAAGCATAGGAGAAAGAGAATATCACATGAATGCTGAGACCAGAGGAAAGAATGACTTTTTGTATTTGAAATATATATACTTTAAACAATGCTGAATCATTTCTTCCCAGATAATCACTTAATTTGTTTTAGTGATGATTTCCCTTTTTT---ACAACATATGTTTGCTCTCAGCACATACTTGATCATTTTAATTGCCACAGTTCACCCCTCCAAAATAAACAGAAAGTTGAAAGTAAAACTAAGAAAAAAGAAGAATGAAATGTATTCCCGCATACTATGATATGGTAAATGTTAGCGCCTGCTGCATCGCACTCCATATCACTTCGCTCCATATGAAAAATAGTTTGCTATTTTGGAACCCCCTGGCAGCCATAGTGGATCACCACAGACCCAGAGCTCATTTATCTTTTGTCAGAGATGAAGCCAAACTAACGCCATCTCCTGAAGCTGCTAAAGAATGAGGAGGGACGTAGGGAGGGTAAAAATAAACCCGGAGCCCAGGTAGCTACACAAAGAAGTCACTCCACAAGTAATGGGTGGCTTCTGAAAGTGGAACTCCGTTTGGAACTGTCTCTCTGTTCAGAAATGATCCTATTAGTATTCAAGT--------GTTGCCGGATTTATCGGAGACGCAATGACAAAATTCCTTGCAGTTTCATAATAAGCACCCTGCCATCAAATTAATACAGCAGTGTTATATGGAAGATGTCATTAGGA-GAAGCATGAGAGAGTAACGTTAAGTGAGAAGAAGAGTGGAGGAGGAAGATGTTAGAACAGAAGAAATAAAGTCTCATGCACTAGAGGAGAACACGCACTCACACCCCACAGTGGCAGAAGCGGTGTTGGCGGCAGTGGCAGTAGTGTAGAAAAGGCTACATGTGTAGGGCTAGAAACATTGGTTACATCGTGCTGTTGTTGGCTGGAGTTGGAGGCCTGCCGCCTTAGAGCCCCCTGAAAGGAAGTTCCACTCTGGAACGCACTCACTACATCCATCTGCAAAGAATCGCGTGACAGGAG-AAAGCCCAGAAAA--ACAACACAGCCAGAGAGAGAAAAGAAAAATAAAGAAAAGGCAAAAAATGTCACTTGGAAATTGGATTTAGGCATTATAGTTGGGGATGGGTGGGTTTAAAGGCACTGATCGGATCTTCTCCTGTGGTCCAATAGATAAACTGTCACCTCTTTGATAAATGAAGGGAAGCGGTCAACATAGGTTCCTTTAACATGACAAGAGACAAGTATTAATGCCCTGGATACAGTCAACATAAAACATATCGAATGGCATTCCTCACCACATTCCTCTCAGTATCAAAAGGTGCGTATTTGAGGATATCCTTAGTGCGTTTACGCCTGTGTTTGCGCCCTGACCCAGAGCAATAACTTTGGACTCCCTCCCACCATCTCGTTGCACTGACCACTCTCAGTTGTGTGCCTTCCCAGTCCAGGCGCTTTTCAGATTCATTTCCAGGTAAACACAGTGTGGCCAGCCACAAACCTGCAGCGAACAGGCGTTGTCACAGCTGTGGCAGATAATGGCAAGTCCAAACTCCAGCCCGGCTCTGGAATGTTTACTGTCACCACAGGCAAGTTGGCAGCAAACATTTTTTTTGCAGCACTTTCTAAGAGAAAGACTTTATTAATTTTATTTTGATGAATTACATACTTAACCCTTTGTGCTGTTTTGTGTGACTTTGTGCACTCAGAAGGATACAAAGGCACAAAAAGGGACGTTCTTAAGTGAACCTTTAAATTTACAAAAAAATCCTGACTTTTAA--CTTAAAGTTAACACATTCCTGCCAACAACTCCTGGGTGTTTGAAGGAATGTTCGAAGAGTTCCGCCTTTCTCTGTTTCCACCCCCTCACTGATCAACACACAGTGGACATCTCTTTTAAAAAGCACACAGGTTTTATTGCATATCAATTTCATGTATAAATTCTTCATAGCATTGGAAAGATTACATTTGGTATACATTGCTATTCTACAGAATTAACATCAGAGTCATATC-TTTCAATGAAATTTCTCTAAAGTACATCTTCAATAATCACAAGCATCAAAAGAACTGCAATTTCAGAATTGTTCAATATTATTCTACAATCCTTTATTGTTTTTCATTATGTCTTGTCCCACAAGTCTTTTCTATGTCTTTCAGAGCCACCTGTAAGGCAGTCAAAAACTTGAAGTCAAACCTACTAACCTAACCACATGTACAATAAGTGCATCTACGGATTTATTTTTT---CTTTCATTTTTTGATTTGATACACATTTCACAAATGGACATCATTATGACTGCTAAACACGTCATGCACAATATCTTTTTTTGTTTGTTTTCAATAAACATAACAGAGGCGATATACAACTCAGATTCAAACAAAACAAGCACCATCCATTTAAACCCATATTTTTTAGGCTAGCGCTCTGTGACTTATTGGTTTGGCTGCACTAGATCATAGCGCAGCAGCATACAGATGGTGCTAGCTGATAAACATCCTCTGCCAACACTGCCTCCTTTGTGTGAGCCCTCACCTCCTCATAAGGGGGGTTTCCTGCACCTGTGCACACTCTCCTGAGTGGTCGTGCATGCAAACACAATGCATGATAACGGGGAAAAAAAGGCTGCAGTTGTGTTTTGCCATCAGTGGAGCATGTTGTTATCCTCTGCTCAGCGCTCTCTCATGAAATGTAGGGCAGGGACAACAACAGGTGCCTGTGCGGGCGACAGCCTGCAATGCCTCCTGGGCTAAATGCTTCACACTCGCTTCATTTCGACATGCGACAGCCTTGTAAGGATTAATTATTTCCCCTGGGGATGGAAGAATATGCCTTCCTGAGAGCAGAAGCACATTAGTACAAGAACAGGAACCTGGGCTAACGCTGCTTTTACAAAAAAACGTTCACATAAAAGGAATGTAAACAAACCAAGCATATGATTGAACTGCATTGGAGATGAGATAAAAGCTCAGGCAAACACATGCATTAGTTCTGAGAGATCACGCGCCAGGGAGCGGAGATGGCAGGGAGGCAATTAATGGGCTGACCTTCGTCCTTAATCACCCAGTGCCTGGCACACAATGCCCATGTGTCAGAGCAGCACATCTCTAAATGCCACCCCTCATTAGCACGATGCACGCAGTGAGAGAGACAAATCTGTTGACAACAAGGTCGTCCTGTGAACAAACTTTTCTTCTTCTTCCTCCTCCTTCCATCATCCCCCCGTCCAAAAGGCTGTTATTATCTGTATTAATAGATTCAGCCCCAGGAAGACAAAATCAGCTATTGATAATTGCAAGGAGTATACGGCAGCTACTGTATCGATCGGCGTGTCCTCCACTCCCCTGGTACTGAGAGATAAGGAGACACACTCTTTAGAGCAATATAATTTCTTTTGACCTATCTGCTTGCTACAGACTTATGATGAATAGCCAGAGTGGCTGAAGTCCTTTATCACCAAAGTTACCCGCTTGATATAATATTGATTCTTTATAACTAGCTCGCCACACAAAAATCAAACTGTCCACTTGGCCATCATCATCATCAATATCATCACAAAGGCGGAGGAATGAAGATCCCTGAGGGCGAGCCTTTACAATCTCAGGCCTAATCTTTATTTTGCTGATGATGAAAGGAGAGGGGAAACGAGGCAAGGTGCCATTTAAGACGAGGTGCCATTTAATCCGGTATAGACACCAATTACTATCCCCAGACAGTTACCCCTCCAAAAA-ACACACAGAAATCAATGAGGACACAAACTGAACAATCAGCTGCAACTAGCTATCAACAATGGAGTGGAATATGCAAAAATGCCAATTAAATGTGTTAGCATACGCACAGTTTTTGTATGATATCCCAACATCTGTGGCATTAGCCATGGCTCTCTTTATGTAAAATAGAGACAGGGAAATGAATACGCAATCTACCACTGTGTTTTCATCATTAGTGCGCTCCAACTCACACCTCCCAAGCCGCCGGGAGCGAGAGGAACATTTGTGTGCCCTCGCTTGCCAAATTAATTCTTGTCTTGACATCTTAATTCTCAGTTCTTGTGTGTGGTCAAATCAGCCTACTATAGAAAAGCAATCAAGCAATTATTCCCAAATTATATTTGCCCAACACACACTGATTGGTTATTCTTTTCTTATTGAGTAAGCTCATTAATTCTGAGCAGCTTGCTTGTTATGCCTCTGCCATTACTCCTTTCCCCTCTCATCCCCCTCTCTCGCTCTCTC-----------------C--------------TCTCTCTCTCTCTCTCCCTCATAAACTTTGATTTGAGAGCGTCCGATGATCTCATTTTATTTTGATGAACATTAACCACATGAACAATGCCTTATCTTGGATTGAATGTAATGGCATTTATCTGTGAAAGAGATGGCTTCAAAGTTTCACTCGGAATAGAGGCAGCTTCAAACCAACTTAACAAACTCACACCCGCCAACCATCAAACCTACCAAGGTGATGTTGGACCATTGTCCGACTACTGGGAAGGGTTTACAAAGGGCCTAGGGTATCGACACATATGGCATCTAAAAAAACACTTCAGACTTGTCATTGTATTGTGATCACATATTTCTGTTGTGACTATGTAGCGAGCTATCCAAGGTTTCCTTCTGCTGGAGTTGGACTGTATGAGACCAAGCCAGACCTAGCAGTGCGACTGTATATAACATTGGTGTTGACTGTATTTAATAATGTTCATGACTGTTATCTTCTTCTATAATATTCTATACTATGGGTAACTGTTTTGTGGCTTCACTGGCCTGCTGCGTGGGGCTGGCAAACGTTTGGCTAACGTTGAAGAAACATTCAGATGGACTACGTGCACTGCGTCTATATGCACTTTGATTTATCAGGGAAATTTTATTAATGTTTTGTAAATGTTTCATATGACACTTAATGTGCCATTCCAGTTTTTACATCATCATGGAAATTATGTATTTAAACAGCCCATATAATTTATGTA--TTTTTCAATCGATAAACAGATTGACTGGTTGATTTCCAAGTAATGAAGTGTTTTACCAAAGTGACTGTGAACTTGTAACTTTCGATACAGTTGAATTATTTTTCTTAATATATCTATATATTACATCTCATTGTTTCAGTTACTGTCATTCTCAACAGCAAAGTTGTATCAATAAAAATGTTTTAAAAGTGTGATCTTTCTCTCACCAGGAATGTTGTCTAATTAGACTGTGGCACTATATGCCTCGCAAAGTAATTGCCGTTGTGTCCCTGTCAAGCTGTCTCATTATTAGCGCAAAGTGGATGGATCTCTCCCAATCAGATTACCACTGAGCGATCAAA---CTCAGAAGAAAGCGCGCGCGCCTGGCAGGTGGAATTCCTCCAGGCCATGCAAATTAGTCAGCTGGCACGGTGCTCGGAGGAGTTCCTTGTGAAAATTGCATAGAAGGCATGACACCTCTTTGAAAAATGCAAAAGTGAACAGATGGATGTGTGCCACCAAAAGCGGCGGGCTAATACCAGCCTTTGACTGCAATCCCTGCTTGATTTTTCCTTTTGGAATGGGAGCCCTGTGGATTGGAAGGAGAAGGAGAAAATATTGTTGACATTAAACTGTTCCTCTTTAAGGGAATTGTTGTGACAAGGTGGAGCTCCCATCACTCGAAATAGCAGCTGTGTGCTGTTTACAAAGGGGCCCAAAGCAATGTTTGTTTCCATTGAAACGGTGGCAACTTTTCCTGTCTTTGTAATGAAGAAGCTTCTGGCATTATATGTTTGCTCTCACATCTACTGTCATCATAATACAATATTTTTGTAGCAACAGTGTTAGTGTTGCTAACTTCTGCTGTTATTATTAAAATACAATTTAACATACTTTAAACTTATGACACAACTTTATGAGTTCAAGGTCAGAAGAAAAAATAAAATACATGTTCTTTATATTTACAGGAAAGCTGGACACGGTCATGGCTCCGCTGCTGTCCCACTTGAGGTTCAACCAAATCCCACTCTACGAAAACGTGTCCTGATTTTTGTCTTTGAACAAA-----AGTCTTTTTGTCCATTGTTATTTTGTTTGTCTGTCCAGGCTAGTAGTCCTGATGTGGGCTGTGCGTCAAACTGTGCCGTCGCAAGTCACAGTTGCGCCGAAACACCTTTCCGCAGCGGCCACAGCTGTAGGGCTTGATGTCTGTATGGGTGAGAAGGTGAGTTTTCAGGTTACTTCTTTGATTAAAGGTTCTTCCGCATGTGGGGCATTTGTGGGGAGACTCCTGTTTAGATTTAAAGCAAGCAAATGATTATTCCCTTTAATTGTATAGAACGTCTATCAGTTGTATCTTTCATATTGTGTCAGTTAAAACTGATTTATACAACGACTTTTGTGTGTATCCTTAATTTGGTAATTGGCCAAATCGTTTTGTTAGACTTATCCCCATGCATGCAAGAACGTGCACAAGGTGAATAATGACCATAACGTTTCAGTGAGGATTCAGCTTACCTGCATATGTAAGGTTTTATGGACGGCTAGAGTTCGAGACTGACAGAATCCCTTCCCACATTCTTGACATTTGAATGGCTTTTCCTTGGAGTGGATGTATCTGTAAAACCCTCTCTCTCTCTCTGGGACGAATAATTCCACAGTTGCTGAGGCACTGAAAAAGCAATCTGCGGAATACCCCAGGGTCATGTCTGTGGCCGGATGATTTGTGTGAAATGTCATACATTAAATATAAGTTTAACATTCAGCCCGGTGCACTGTAAAACTGCCCTGTCGTTGCCACAGTCCGCCATTTCCCTGAGAGGGTTCGGGTTCAGGAAAGCGGTCACAAAGGAGTTGGACACACAAATACACACGCATATACACACCACCCCCTGTGTCTGCCCAATCTTGGGGGTGCGGACGACGGGGAGTTGTGAGGCCATTCGATCCACAGCTGCATTTCATTTACGAATGCGAGAGCACGAAAAATATATCTTTTTCAATTTCATTTTTCTGAATGTGTCAACAATTTCTGGCTGGCTGGCCAGACACTGCATCCTGGCAATGTCTGCCGTGTGTGTGTGTGTGTGTTATGTATGTTTGAATATATTTACGTCTTTACCACATAAAACAGAAAAAAAGGGCCATGTCATTCTTCCACAACTTAATCAGGAGCTACACACAGGAGAGGGCTGCTGCAGCATGGACCTCCCTGATCATGTTAATGAGGTCCCCTGGCTATGCAGTCATTGAAGTATAATTGACTTGTTCGTCTCTTATCTTCCTAATAGACACTCTGACCCAGAGCACGTTTATTTCGCTATGAGAAATGTCAAGAAGGATTGGAAGTTTCCTCAGTGTGCCCATTAAAACTGAAGGCATGCCACCCTGTCTCCAGCCAGCCAGGGCTGCCATTGGCTCCCTGCCTCATTATGCAGATGCCAAACGTAAATAAATGATTTGCAGATCACTGCTGCCCCCACCACTCTCCCCCTTTCCCTCTTCCCAAACTGTGGTCCTCTCTCCTCTACCAGGATGGAAAAGGAGGACAGAAGGAGGGAGGAAGGCC-AGGGAGCACCATGACGATTTGTCTCTCTGGAGCACGATATAGGTAGTAATTATAATAAGACATGTCCCTGACTTGAAAACCTGGCGAAGCGCATTGATGTTGTTACAGCCACGTATGTCTCCTGGCTTTCAGGACCCATCAGAATCAAACAGGGCCGTGTGTAATGTGGAGGGA-------GCAAGCCGAGCAATTAATCTGCAAACGAGCTGGGGAACAGCCGGCCTGAGCATTGGAGCCTCCTACCAGCGTCGCTCTGGAGGGGAGATAAGGCTGCAGACGGCTATTTATTGTACATTTTAATTAAGTGCTTGTTAACGCTAGTTATCTTAACAGTCACAAAATTACCGTTGTAATGCATTTAGTTTGAGGAAAAATGGAGACTGGAGCACTTTATGAAAGCTGGCACAGCTTGCCTTCATTTGAAATCACAGGATAAATTCAGAGGAGGCGGATGCCACAATGATCTAAGCTCAGGCACTAATGGTTATTTAATATGGCCATCAGCGGTCCCAAGTCCCCAGCATACGGCACTCGCACAATAGCCTCCAAACCCTCTTTAACACTTATTTGAGATGACAGGAAAAATGAAACCGTTTGTGCTTTCAATGGAAAAGCAATCATTGGTACATTATACTCCGCTTGCCCTATCATGCTAATGCCGGGTAAAAATGTCACCAAATGTATTTAAAGGGCTGATGGAGTGTTGCCGTTTGATTCCTGCTGCCTGCCTGATTAATAAAAACCTTCAATTTGTATGTAAATGCAACCTGGGGCTCATATCATCTGCACACCTGCACCTGGAGAAAAATAATAAACTCAAGTTTAATGTGGCAATTATGAGAGTTTATGGGGATTGTGGGGAAGAGGGTGGCAGAGGAGAGGCTGGCTTGATGAGACAGAGGGGAGTGGGCCGACCCGGACCAGCCCGCTACAGGAATGACCTGATGCACAAATATAACCCGGAGCTTACCACAACATGCACGCCTCCATAACACAGGCTGGTATTAGGGATTAAGGCAGTTCAC-----TTGGGGTTGAAGGGGGGGTGTCACAGATGTCCAGCCCTTTGAAAGAAAATTAAACAAGTACCTCATTAGCCAACGCTCCAGTGCTCCCTGGAGGTGGCCACTGAGCCAGGCTTTTTAATGAGCTGGGAACTTAAACGTTGCCAAAG------------------TTCTCTGTTAGGCCACTGGGAAGAGCCGTGCCCCCCTTCGCCCCTGGTCACCCCGGCCCTC-TCTTCCATTGAGGGCCGCTCATGCAGAGGAGAGAGAGGCACCACGCTGATTCCCTGCCTTTCAGCTCCGGAGAGGGGGATAATGCTGTTTTTGTACCACGCATCCAGAGGAATTATGTGCGCTAATTTGATTAGGGGAAGATTTGATTAACTGGAAAATGAGGGCTTTGCTTAGACTTTCACACGCTTAATTTATCCCTTGCAAAGCAGACGCAACATTGTGTCATGAAACTCAGAAGGCATATGAGAAGCCCATTCACCAGCTAGATGGCCCTTTCAGACTCAACAATATCTAGGACTGCCACGGTTCAAATTGGGATAATCAGTTTAGAGCTTTTTGCCTGGCCTCAGAATACAAATTGCATTTGGCATTAACAGTGAAAGGGTTCAAAGGATAATGAGGTTAATGTAGCAGGGAATTGAGCTAAGGCAGAAACATTTCAGAAGAAAATGCAAATGTGTGATACCTTCTGTGGTTGCTAGGATAT?????????????????????????????????????????????????????????????????????????????????????????????????????????????????????????????????????????????????????????????????????????????????????????????????????????????????????????????????????????????????????????????????????????????????????????????????????????????????????????????????????????????????????????????????????????????????????????????????????????GTTTCAGAACCGACAGTACAATATGGAAAAAAGGATAAATACTCAACTCCCTGCAATGGGGATAAGGCCCCAAAATATGTTTTGGAAACATAATCAGCATCATAGCAGCTCTGTGTGTCTGTTTACATTGTGGCCTCTACCTCGCTCCCCTCTCCTCCAACAAACA------GAGGGATGGAGGAGAGGAATAAAAAAAGCAAGAAATATCTTTTGCATATTATTTTAAGTAACTGTTCAAATTTCATTTCAGAATGGTAATCCACAAAACAAATATGTAGCGGCATATTTTAAAAAGGGAGGCACCGCTCGCTTCAATTTCCTATTGTGGCGTTCGGCGTGTGTTTGCTCTTTGTGTCTGTTTGAATTGATTTGCACAGCTCGGCAGACAAGGGCTGAATGCTCAGACCAAGAATCCATAATTTCATATGATCTGATAGTTCTGCAGTATTAGATTGATCCCTCTCTCCCTCTCTTTGGTGTTGATGTTAACAAACAAGCCAAGGTACCTGCGCTCATGGAACCGGAGAGCAAAGAGAGGCATTTTGTTCGGGCTAAGGTGATAATGTGGAGACGGGGACATGTTTGTTTGAGGAAGGGGATATGTTTGTTATGCGTTTTTCTGAGGAGGTACTTCCCATCTAGCCTATTTAGCTGGGGGTTTTGATGTCTGTGGCCACACAATATCCAGGACTGGAGGCTTAACGTGTTGCTCATCTACATGCTGTTGGATGTCATCCCTTCCTGTGATGAGGCGAATGAAGCATTAACAGGCAAAGCGTCACACAGTCTGGGAGCACCTGAGTGGAGTCAGTGTGGGTCAGACACATACTGGCTTCATGCATTAGCCATCAGA---GTAGCAGCAGCAGTACCTGAACAGAGCCCCCCAGCCGCTCAGCTGTGAGGTGCGACCCCAGAGTCTCCTTATTGGTCACTGGAGTGGGCTGAGACTCACTTCCTTTGGGCTCAGGCGACTTGACGCAAAGAGCAAAAAGGCAGGTGGTCGTGAAGTGGTGGGTGGTGGGGGGCAATATGGTGGGAGGGGGAAAATTATAGAAGACATCTCCCAAGCAGAAGCAGGCTTGTTAAGACAAACTATGTTAATAGAGGAATAGGGGAAGCAAAAATTTATGCGAAGCACAGATCAACACACTAATAAAGTCATGCAGGAGTAACAGCCTTGATAAAATGCTTCCATCTAGATGAAGAAGAGCTGTGTTTCATGGCGGCCATATTTCTCCGGCGTATTATCAGGATGACTCCTGCTGGCCACCCTGTCACAGCAGAGTGCTTGATATAAACAAGAGATTGCTGCGACACCCAGTAATCAATATTAGGATGGTTTCAGATCATTTGTCTCTGCGACCATTCCTTTGACCAAACGAAGCATTAATTCAAATCATAAATCTGAGCTGATTTAAATCCGAGGAGAGTGAGGGAGACCCTGTCTGACTGCCTGCCCCTAATGATTTATTTTCTACATTTCTGCGAGCGAGAGATTTGTCCATACTCTCTGACAGGTCACCTTCAAACGCCAGTGGCAGACTGTTCATCACCATGCAGACGAGCATCTCATCGCTGCGAGTAAATATTAAAGGAAAAGAATCCAATTGATTGTGGATGGGGCCGAGAGGCGTCACTGCCATATATTTCACTCAGAGAGCTAATGCTGTGGTAGAGCTGCTCCCCCTGCCAGAATTATGATTCTACTGGGAGCCTGTGTGGCTGGCTGTGGGCTCAAGGTTACAATTTAAATTGTAAAAAGATAAAACAGTTTCTTATTAGCTCCATTGCCATAGCCTTGCTGTTGGTACTCACATTTATCTTTATTTCCGTGACCTCGAGGCTCGTATTCTTTTTTTTTTTAACATCTCTTGGAGTGATGACCTCACACTTTATGCATTTTGCATTGTTAAATAAACACATCCTGTTTTCATCATGGTGTCAAGTATTACTGATGAAATGTATTCAGGAGTCAAGCCATTTATTACAATAAGTGAATCCCATTTAGCAACCAAACACCTCAATTGAATCAGTTCAATTTCAACACTTAAAGCTTTCGAGGTATGCATGAAGGGCCAGTCTAAGAAGGCACCATACATGATTAAATCTAAATATGCTGACTCTTACACTGTTTGTTTGTTTATTGAGGCATTCTGAGCCTCAGAACTGCATTTTCTGGCTCCTTCAGACATGCATCCGACTTCCTGTTGTCGACTTGGAGTTGCCACGGAAAAATTGCTGCTGCAGCCTTAGACAACCTACTTGTATGCCGAAAGAAAAGAGTTAATTAGAAATACAAATTCTCCCAGATTGTTATTAATGGGAACTGTAGAGTAAGCAACACACCCATAAGTAATTCTCAGGTATCTTTGATCTGTGGTGCTGCTGCGTGCCGCGGCTTCTGGGACTCTGCCAGCGCCAGACATCTGGCTACTTTGTTATCATTGGCTGATCTGCTCCCAGGAGGCCACTCTTGTGACACCAGGCAGAGAGTGTCCTGGCAAGGAAAATTATCAGCACATTTTGAGTGGATTAGAGTTCCAAAGTGGTCTTCAAATCTCTACAGGGGTCTGGTGAGCCATGCTCTACTGGGGGTTCCTTAGGGCTCTGTTTTGACAACACTGTTGATTTGAAAGGCACTCCCACTGTTGCATCACAGGTTTCAGGCAACATCTTCAATTATGATCTGTCAGATGAAATGCACCAAAGACTTCCCTTGATTAGTGTGGAGAATTTACATTCAAACGGAGCTTTTGACAAAGCCTTAGCAACA--CTCCTTAATCAGCGGGCTGGCTCCGCAGCCCTTCTCCTCTCCTCTCCTTACAGCCATGATCTTGAGAAGGAGCTTTAAATTGGAAATTATTACACATTAAACCCTCTGTGCACAGGCCAGGATCGAACTGGATCAATATCTTGCCCGGCACAATAAATCAGATGCTTTCTCTCCCCTTCTCTCTTTTCCCCTTTTTTTTCAAGTGGCTATAGGCCACTGCTCAACTGGAACATATTTAAATTTTCTTGTAACAAATTAATTCCAACATTTTCTCTTGATTGAATTAGGGCAAGTGCTGGTGCTGTCACAAGTGTTTGGGCTGCTCCTGGGGAGAGACAAATTGCCAGGCCTGGACACGGGTAACAAGCGGTGGTGTTGAGTCGCTGATAATCTCCCCACTAATTCTCCATTACAGCAAAATGAGGCCATAAATCTTCCTGACAGCTGATCGATGTAAACATTGTTTCCCCCATGATTGCCAGCTCTCCCAGCGGAGCTACTGTCCGCTCACAATCCGCTGAAATTACTCCGGCACCAGCCCTCCCTCCCTTGTGTGTGCGTGTTGGACTGGCCTGGGGGAAACCAAAGTCACTGCTGTCCTGTCGAGGTGGCCATCTAATTTTAGCTCAAAGCCTGCTAAACAAATGGAAAATCAAAATGTCTCCTGTTTAACCACTGGCACAATTCTTTATAGAGAATGATTGTTCTACTGCGGTCACACGTTGTTCCAGGTTGAATGAGATGAAAAGAC-TGTTGAGAAATAAGAAATAGCAGTCAAACAGTGATTTTTTGGGTGAAGCA---AGGGACATATGGTGTACTGTGACAATCACAGACGCGTCTCTAAACATTTCGGAGCGACACACCTGTTAACAGGAACCTAAAGACTAAAGGGCTTTATTTTGGTCTATTTATATAAAAAGAAAACAACAGATGCATCTAATATTAGGGATTGTATGGACGTATAGCAACATGTTTCCATTAAATGTGATGTTCTAAGAATAGGCCACATTTGCAAGGATGTCAGTCAATAAATTGAAAATCCATTTATCTGAATACAGAGTTCTGCCCTTCACTCCACTGCCTTTCCCTAACAGATGGTGTTGTGGGTGCTTATGTCCAATTTGATTTGAACCAAACCCTCAGCCTACACTGGCATGAAATCTCAGCGAGCCAGATCCACACACTGGCAGTCAGAAATAGCAGCGGAGAGGGCGCGACATTGTGAAAGAACGATGAAGGGCAAAATCTGGAGCGACATTCGAGAAAGTCGCAGTTTCCTTGTTGTTTCATTTTGCTTGTGTGCTGTCTGCATGTTGTTTTTGTGCCGAGCTGGAGAAATTAGCGATGCTATCTTGTGTGTGTATGTGTGCCCTCCTCAACCTTCGTCTTTCATTCAACGC----TCCTTTCAAAACAAGGTGAAGTTCAGCAAAGTTTCTCTGCAGAGATGATCAAACAGTCACATCACTAATGGCGATGGGTGACAGGGCCAGTGAATACAGATCAGCTTTAATTGTGGTGGTCTTACTGCCACTGTCTGTCAATCTGAGCCTTTGAATTGGTGAAAATTTGCTCTGTTCATTCTGTTAAATGACGTATCCAATTAAATGCTTTAGAATTCATGATCTTCAGTCAAGGTTAAATGAAAGCAGTTACTCCTGTCAGTGAGGTGATTAAAAGCTGACTACATAAAAATTTAAATTTGGAACTAAAGCATGAATCTTTATTCATTATGAGCAGTCCTGCTACATAAATGTCCAGCAAGTCGCTCTTAATCACCTTGTTCGTTTTAAATCTCACTTTAGTTCTTTA-TAAAAAGGCATCCTGGTATTCAAATGACAGTGTTTTACATATTCAGATTAAGGGGAACTTTCTCCACAGCCTCTAAAAAGCACTAATATAATGCAAATAATA--TTATCCCATTAAGAGTTGTCGACATCAAGAGACAAACATTAAAGATTTATGTCAGTAAACAATTTATTTTCTCATCATACTAAAATAATGTGTGAAGTGTTGTGTGTGAAAAGAGTTGACTTTAAAGTGAGTCAAATAACGCCTATCACTGTGGGGTGAGTGATGTAATTGTGACCATATAGTCAAGGAAAGGCATTAGAAGGGTAGAAAACAAAGAAAGAGGGAGTGAGAGTGCCTGGAAGGAGGGCGGAGATAGAGAGGGGGACGGTGGTATTTAGTATGCACGGCCAAGCTGCCCCATCTGCTTAGCGCAGCAGTCCCTGTCGTATAACTGTCTACAGGCCGTGGGCCACATAAAGAATGTCTCAGATTTGATGTAATTCCGCAAAATTAATGACAGCTTTACTCGGTATGGGCCGTGAGGGAATGATTAGTGTTTGATCGTCCATCTGATCAGTTCCCCTGGCTGGCTGCAGGAGAGATGCTCCACTATATGCCGGCATGCTGCCGCAAGCACAT--ACGCACACACGGATACCTATCCCAAAATCATTCCTGGGCCCCCATACTCTTGTTTAGGTTGAATTCTGGTTCCCTCAACACAGACAACCAATCTCTTGTTAAACTCTGAGATGTGATTTCACATCAAAATGTGCCGGTCCCACTGGTGGTGTGATTGT------GGACAGTTTATTTCAGGCTGTGCAGTATTTCAAAGGAAAGTGGGCCAACCAGCATCCAATTTAGAGAACTCCGAGGTCACACTATGACCTTTTACAAGATATGCTTTTGTGATTGGAATTGGGTATTAGTTTTTAAAAGAGATTGGGAATGGATTGGGAATTTGACCTCTATTCCTTGCCTTCCTGCTGCATTCCTCTCTAACAGAAGAGGGCTTCAAGGAGAGGCTGGTCGTAGTCAGACAGGGATGGGCCTGAAAGAGGCGTATTGTGAGGTCACATTCTTCCAAAATGCAGGCAGGAGCCAAGTCAGTAGCTGGCGGAATTACCCCCATGAATCATGCCCATTGTGATGCCTACCCAGGATGAGAACATGGAAAGGAATTAGGTAGCCTTATCAGCTTCCCATTCGGAACCGGTCGGCCGCGCGGTGAGAGCAGCCGGACAGCCTTTCCCATCCTTGCTCATGTAGTGTCCGCGAATGTGGAATTCCTCCACTGCCATGTGTTGTTACTTAAGGAGCCAAGTTACTGCGCACTTTTCCATCCACGCCCGTCCTCCTGTCTGTGCACTTCCTTCCCTCCCATTTACCCAGAGATCTTTGTGGTAGGTCCTGGAGTTCAGGCAATATTAAGTTGCACCTCTTAAAACATGTCAGGCTTTGTGGTGAAAATTAAAGAATGGAAAAATGATGAAATGTAACATTTTGCTTAGGACTTTTCACATTTAAGCAAAAGGGGGCAAAGATGAGACAGATGGAAACACATTTGACAACTTTTATCATACTGGGTTTATTTTTCATGTACAGTCCCATTTTTGGGTGGCATCTTTGTTTTAAGATCGACAGTTGTCTCGCCAAAGTGAGGAAGACGTGAGAAAGAAAATATTTTTACAGCACAATTTTGGGATTTAACATTATTTCACCAACTTTCCAATTGAATCCATTCTGTTTGCAAAGGGGCTCTTTGTCTTGGGGTGATACATGATATGACAAATGAAGTGAATTTCATGGTGAACAAAGAAATGTGTTTCCAATACATTTGAGATTTGTTTTCACTACGAGTGAATACAAATGCGCGTCTGGAAGTTAAACAGCGCTTACAAGTTCAGAGAGGTTTCTCTGTCTGATCATATCTGAAGCTCATGTTACAGAGAAGCTGAAAGACACCACATGGACTCAAAACCCAGTCAGTTATGAGTCCATGTGGTTGCACCATCATGTAAATGTTGCACCAGTTTTGTAGTAGTATACAGATACAAAAATATAAAGCCAATCTTTGTTCTTAGGAGACATGTAGGAGTTAAAGTCCTTAAGTTGTATATACATTATGTATATTTATACACTTAATTATTTTTTACTTTTCAGTAAAAGGGGCTCCACAAAATATGACAATATGCCATACTTAATGAAGTAAGTCACAGACTTATTTTAGAACGGAGGAACACTTCCACTCCCATCTGAAAGACAAAAAATAGAAAAAAGGATTTTCAGAAATGGTTTTCATCTCAGTTAA-------------AGAGACAGATTCTCACCTTTGTGGAAGCACTGTGGCGATGGATGACATTGGAGTTGATACAACTCAGGTTGTTGCCCTAAGCCAGGGGCGATCGAGGCACCTGCCCCAAACATGGGTTCCAGGACGGCCAGTTCCTCCAGGAGGGACTGAGTGCAAGACACAGCGGGCGTGGGTGAGGCGATGGGCGTGGAGGTGGCGGGGCTGGGGGAGGCAGTGAGGATGAGAGGAGGGGAAGCTGGGATGGAGGAGCAAGAGGACACAGGAGATGACACCACCTCAATCTCCATTGCTTCCTCCGCTAGCCCCTCCAAATAT------GAAGCAGTAGAACAGATGTAGTATTGATTCAGTGTCCCTTTTCTCTGTGGGCCATTTAGAGACTAGCATTTG--AAAAATACTTACCTTGTTATAGAAAGTTTAATGTCATATGCAATTGTTTGACCCTTATGAATATTATCCCATCTCTGGCCTATTAAAAATGCATGTGGCATTGTGGTTGTTGATCACGTTTAGAACGCCCATGCAAATTGGACTGTCTTCCCTGTCAAGGCCTAAGATGAATAATGTAGTTGTGTTGTATATTCAGGGACACACCATTGACAGTCAATTAACAAGTTTGATTGGTGTGTGAACTCATTCTTTTGAACTGTTAATTTTATGTAAATAGTATTCGCTCTCCCTTCTACACTGTCTCTCCCCCATCCAGGTTCGAAAATTGTGCCACCATCACAAACCCCCAAATCCCCAATTCCACCTCCCACTAAGAGTAACCAGAGCGGGATTCTTAATAATTGATCATCACACACCTGCTTGGTAGAAGCTATGGGAGTCTGCCTTTAACAGTCAAGGGGCCCCATGCTCGTCTTTTGATATTCAAATAGACAAATGGCAACCAGCCTTTATGAATTCAAAATGGAGCAAGCTCTTTTCACAGGGACAAGCTTGTTAAGAAATTCTGGCCACCCGTCCAACCTGATGGAGCCCTTTTTTGTGGAGAAGATATGATGGCATTTGATGGCTCATAAATTGAATGCCAATGATAATTTGTTGTTGA---------ATCTGGCTTTTCAGACATAGTAATGCAGGCACTCGGGCAGAGCAGGCAAGCATCCACACATATATTTGACAACAGGGATACAGCGCCACAGACATTGAATTATGACTCCCATATTTTAGCCATAAGCTAACACCATATGGGTGCAACTGTACTATCAAAGGAAAAAAAGAACAAATTATATAGTCCTTTTGATCGAAGTCCCACTATATGGAAGTAGTATATTTTCTGTT-GTGCATGCAGTGACCACAGCCAATCGATTTGCCACGCTCTCTCTCCTCAATGCTGACGATGCTTGAGTGGACGGGCTCCTGGTTGCCTGGTTCACAGAAAAGGGTCCCTCAAATGAATGTATTTTTACCTCTTGCAGGACAATGTCGGATAGGGAAGTAAATAATTAAAGGAAAGGGACCCTTTTTGACTGCATCAACCCTGCCACTGCTGGTAAGCTCTACTATCCATTGTGACTCCATTTTTGCCCGTCCTGCTAAGGATGACCGTTTTCTTTTCTTTGTTTTGTTTTACACACATGTGCCCTCCCTGCATGGAAACCCCTCACATTAAAGGCACTGAGTGTTTGCATATTATTTTATTTGATATAAGTGCTGACCTGATATGAGAGGAATGGGCCTGTCGTATCTGATATCGGTCATTAGTTGCTTAAGTTTCCTTTCTGTATAATGCAGTTTTGTTGACATGTGTGCAGTGGGTCCCCTCCAACTTGGCAACTGTGAAATTGGAAAAAGCACTGAATTCGATTTTTCAACCCATTCCACCTTGCATTTGTACGCTATGAAATCCTCACTAATCGTATCCTGGCTTAAGCATGGCTCT-----GAGGAGCAAGAGGGACTGGGAAAATTATGTCAATGTGATTGTCAATCATGGGTGGCGGGCAGGCAGCGAAAGTCAAAGACAGCAAGCCGAGGGGCAGCCTGTGTCTCTCTCATTTTACCTCA----CTCCCTCTCTCTCCATCTTGTGGCCGTATGAATTAGTGTGGTGAAAGGAGAGAATGAAGAAGGTGGGAGGGGAGGATGGGGAGTGACGGGAAACAGACGGGTATAATATTCTCATCACTCTTCACTCTGCAGTCGTTGGTGAAGAGCGTGGCCCAGGGCACTCAGCGGCCCAGCCAGCCGCCTCGCAGACCCTGCAAATATTCCTAAACCTCAATTTTTCATATTTCCCTGTATGCATAAGGAGATGAAAAATCATCCGATCATTTGTATTGTCTGACTGAGGTTATACACAAATATTAGTTTATCTACCGCACCTAAGATTGCCTCCCTAAGCAAGACGGATTGGTCTTTTGGAGAGGGCAATATTCCCCGGGAACATATTCAGTCCATCTTTTATGTGCTGCAATTCACAGAGCAGCAGGTATGAGTTCCATCTCCAGACAGGCTCGATAAAGCTAAACACCCAATAGAGACACTGCTTATTATACACAATACGCTTTAATTGCCAGACAATCTGCAGCTGGGTAAAATTTATAGTTTTCAAAACTGATCTCATGCAAAGAGGCTTGACACCTAATATTCATATTCATTCTCTGCACATTTACTGAACACTTACCTAAAATGATTATTAAAGCAAAACAAGCAAAGAAATCAATTTGACTTGAGCTTCAAATCACAGTCTCAATTGATTTCCGTTACCTCTTCTGTGAACTACCGATCTGCTCCAAGAGAGTGAGAAAGGGAGAAAGTGAGAAAA---------------------------------------------ACTGATTGATTGTATTGATTCATCCAGTTTACTGATACAACAGGGAGTGTTCT--------TTTTTAGCATCATC-----------AGCTTTTGTGTGTTTTAAATGCATTTCAATATACTGTCTGGCTTCTGTTGATATTGCTTGCATGGGGCTCAGTTATCACAGGCTGGGAGAATACTTCTTTTCCTCGTTTTCTCTTTGCCTCCTGAAGGACTGAAGAAAGTTCGTAATCCGGATCGAATGTACAGATCAGCAGTGTGTTATGCTGGCCATGGTCCACCTAAGAGTATCAGTGATGACACAGAGACGAACAGTAAGAGTCAGTTATTAATACTGCATTGCCGCTCCAAGAGGAGCCGGCCAATCTATTATTCATTCATTGATTCATTTATTTACTTCTTGATTTCATCCGTCCCTCCTTCTTTATTCTCCTCCAACACAACACCTCCTCCGGCTGCTCTGTTGATTGAAGTGTCTGCTTTACGGGATCACGCTGTCAATAGCTGAAGTGTTGTCGTTAACTAAGAGTGATTGTTTCAGGTTGAGGCCAGGGGATCAGGACCTGAGCAGACCCTCAGAGAGAAAGCTCCCGTTTTGAGCCCTCAATTACGGCTGTACTTGCCTTTCTCTGCCTCTGAATTTGATCGGGCCCTGTGATATTTTTT--TAACATTTTGCCTTGTACAATTCTTCCATTTTGATCTGTTACATTAAAATGTCATTATTTTATTTATAATCAAAAATATAACAGTAAAATTGCAATGAATACTACTCAGTTCAGCTAAACCTGGACTGCTGGATTAGCAGAGCATCTTCCCTGAAACCAGAGTGATATGGGTAATCTGATTTGGTGTGTGTGTGTCTCTCGTCAGGTCTATGGAAATGCAGGATCTAGCCAGTCCTCACAGCCGAGTAAGTGGAAGCAGTGAATCTCCTAATGGTCCCAACCTCGACAACTCCCACATCAATAACAATTCCATGACACCCAATGGCACTGAAGGTATGTGTAACATTCAAAGTGAAGTTGAACTTTTTGGACCATACAGACTATTGTTTCACAGCGACTATTAGTTGTTTATTCAAGTAACCATGTAATTATTCAAAGCCCACAGCATGGAAATGATGGAGTTTTGCATGAAGTTTCTACATAGTTATTTACTCAGGTGATTCACCTGTGCTTAAACCTGAGCCTTTGTCCTGATTGTTGTGGGGCATTCCATACAGGGCTTCAACGAGATCAGCCGCCCTCTTCAGTAACACCTCCTGATGAGGAAAACAGGAAGAGTAAATGTTAAGACCCAAGCATGTTTTAGACCCCAGTCAGTAACAAACAATATTTACACAGCAGGGTCGCGGAGAGCAAATGTTTACATATTCAACCGCTAAATAAAACCTGATTTAAGAGGCACCAGTGCTGCATTTATACAGCGCTACCACTTTGCTCCTTCCAACCATGCAGAGCAGTGAATAATGTTCCCTATCTTAATTAAACTGGCATAGTCCTTTAAAAACAACACCTCACCCCTGATTCTGGGCTCCACGTTTGCTCTGGAGTTCAGTGCCGAGTCCCCTCTCTTCAGAACAATAAAGTGAATTAGCTCTGGGTTAATCTAGTTCTGTTGTAATGACATTAAGGAATTTTTCAATTAACCTCTTTGACTGGCTGTTGCAAAGGACTTCACAAATGACTTCCCATCCAGCAAGAGCTGGGTGCTTGTGCCTTGGGGACACGGATGCTCAGGATGTGGTCTTATCCATGTCTGCATGCTTGCCCCCGCTTGACAATGCGGATTAGCTGTGTTGCTTTGGCTCTTAACACTGAAAATGAGTTGGCCCCGGATCCTGCACTCTGTTTCGGCTTTCAGCAAGGTGGGGTTTGGCCCATTTGTGTGTCTTTATCTGCTCTTTGCACTTACAATTAAATCCCTCTCCAGACTGCTCTCTTTGTTTTCTATAATACAGAAGGCAATATGCTCTATGAAAACCCTCTTCTTCTTTTAGAGTGCATTTAATCTGACAAAGGCAAGTTGCAGAAAATGCTTGCTTGTTGTCACCTGCTGTAGAGAATATTTTACACCATGTCAAGAGTTTATTTGACAGTATTTCAGAATATCTTTCAGTAAACAAGTTTTTTTTTTTTAGCAAAATGTAATATATCAGTACTGTCGCATTTCATAAAAATAGTTGTTCACGTCTTTGAAACTACAGTATCAATGATACAGTAAACCATATTTGTAGGAATACAGCTGTACAAGGTGAATAGTACACAATTAACACTACACAGTTATACTTGATCTCAATGGGGATTTATGAACGTGCCATCCTTCACAGGTTCCAATAAAGCAGACTCAGAGCAGGCAGGGGACGGCCTGGACGGAGACAGAGGGCTGGATGACACCTTTTCTGAACTTTGACATTTGTACATAAGTAAACACATTTCTACAGCCCAAAGGCATATTGTCATGCTCCTCGCTAACGTGTTAACCAGTTAATCCCGTGAAC-------------ACAGTCGGCTCAGAAACATCCAGACCACATACTCAGAAATCACTATGGGTCAAGATCCGTCTTGATGATGCTTTATGCACAAGGTCTTACGAGTGTCCCAGTCTGCAGGTGCATTGTCTCGCTTAAAGCAGTTTATACCAGTTCACTGCAGGAACAGCTGAGGCGCCTGAATGAGTCCAGGAAGTGATTGAGTGGGAGGGGCCATGGAGGTCCATTCTGTCCAGCTGGTGCAGTCTCCTTCTTTTCTCAGCAAAAAGTAGCGAAGGAGAGCAGAGGGTTACGTTCATGTGTTTTGATTAGCAGGTAATGATCTTTGATCTAATGCGCTGACTGGGAAAGTGCGGCTCCCATTGAAATCCGGT-GATGCTTGGCCGACCTGGAGCCAGTGTCACTTCTCGTTAGGGCCTGCAGCTCCATGACCTCCCCATTGCCAGTCCCAGCCCAGCATGTGCACCCCGCGTAATGATATCAATAGCAGCAGGGGTGCAATGAATACAAATCCGCGTGCAGAATGTTTGGACAAGAATTCGCTCCTCCCTCCTCCCCCACTCACCACCGTTCAACCTCTATCCCCCACAAAGGGCTAGGTTAGGCTGTAATCTGGATGGTTGAGTTCACTCAAAATAGTTGGCTACTGCAAAGCCCCCTGCTGGTTGGCATGTTTCATAAAGTACTGCTAGTCTGTTTTCGTGTGAAAATGTGTGTGATTGCACTGAATTGTTTAAATTTATTCATGCATGCAACTAAAATCATTCAAGCTGCTCATGCTGATTATGTCCAGTGACTTTAAGGATTGCTACCTAATGATAAACGTATTCTTTATTAAAAACATACAGTAGTAGCACAATTCCAGTGATCAGTGGGAACACAGCTGGTACAGAAGCTACAAATGATGTGAAAATGGCCCATTATGGCAAGGGATAGGCCCCATGAACCCCTCATTGATGCCCTGGTGACTCGGCCAGCCACTCTCCCAAGGCCTACTCCTTGATTAAATGCATAATCCACTACTCCCCATCCCCAATGATTTAGTGTGCCTTTAAATCAGCTTGCGCACACATAAAAACCTCAAATAAAAATCACCAAGAAAAACCATTGCACTCTAACTGTTCTATTAAAATGATACCCAGCCCAGCCTTTCTTCTCTGCAATACCGTTTATTCCACATGAATGCATATCTTCATTTTTTTCATAGGTATGCATATAAAATATTTAAAGTTTAAAATGTCACCGTTGAAACATCAAATGCAGGAGTCTCTCATTAATCAGCAAGGATGGAGGTTCTCTTTTAAGGTTATAACCCTTTGAAAGAGCAAAAATTACATTTTTGACCTTGAAGATGAGACAAACTCATAAACGTAAAATAATTTGCAGTTTAAAGGGGAAAGAGATATCGGTTACCTCAGCCAGCAGTGCCCTGGGTTGTCAGGGGAGACCAAACAAGTCTCATTTTCATATTTACATCCAAGCTGTTGAGATTAATTTGAAATCACATCAAGAAAAAGAAACAAAACTCAGAGAAAACATCAAAAGGGGCAACTGTCAAACTTTCAAATCCATGGGGCCCTAGCTATCT-CGCCAGAGAACTGCGGCT----GAGGGTCGCGGTGTGGCTGGCCAGGAGCCAGTACGTGTGCGAGGGCTATGCCGGCCCTCGCAAGCTGGCAGCATTGAGGAAGCGTGAATGTCCCTTTGTCTCAGAGCAGCGTGCCAGGCTAGCTCTAATGAGGCAACTCTTTGTGGCAGGCCTCTCAACATCAAGTGGGCTGGTGGACTCATTAACCTGACTACTGCAAATAAAGCAGGCAGGCACAAGAGACGCCTATGATAGCACACTTAAGGCCCCGCTGAATCC-CCCCACCACCGCCATCATCCCTCCACCTCCTCCCTCTCCTCTTTTCCCTCCAGTCTCTCAGGCTTCCCAGGGCTCCTCTGATAGGAGGTCTGGCCTATTTCAGGTGTCCCAAATAAGGGATGGGGGTGATTTCCACTTTCCTTATTCTGTCTCCTTCATACCTTGAGCTTTAATCAG-AAAAATGAATGTAGCTTGCTTCTGTGGAACAGATAGCCTGTTGGTGCCACACGCTGTGCGCTATACCCTCCTGAGTGTATCCCTCGCTGTGAACAAGCCCTGGAGCATGTGTGCTCTCTGTTCCGTGACACACTGCCTTTCAATCAGACCTCATATCAACACACATACACACCGCACACACACCACGCACATGTGGAGGCTGTCGAGCACGCCCAGGACATGACGAGAGGGTCAGCAAAGCAATAAAGATTGTAGAGCGCTGTCCGAGGTGCTAAATTCACTCAATAATGGGAGCGCTGCCTCTGTGTTAACCTCCCATTACTAGCACTATCTGGGGGAGGCAGAGAGGGCGGGGGGGTGGAAAGAGGGGAGACCAGAGAGGAGGCCTGTTCGAGGTGATTGAGAGACGTAGAGGCCCTAGGAAGGTAAGTGGTTCTTTAGTATGTATGCACCGCTCCTCGCTTCCTTCTCTCTTTTCCTCGACTCCCAATGCCTCCCAGGGATTGCTAGATAGGTAGATGGATGGATGACGGGGGGGAAATAAGGGAAGTGTGAGGCATTAGGACACAAACAGATCAGCAGCTGGAGTGTAACGGTGTGCAGGGAGGGAAATCATAGTCACTTCATCGAAAATGTTGATCTCAGTTGTCCTCCATTGATCACACCACCTCCTTCCACTGGTGCCGTTAAAAACTCTCATGATAAGAGTTTCACCGCTGCAACTGTGTCCAGTTTGACCAGAAAGAGAGAAAGAGTGTGTGAGAGAGAGAGAGAGAGAAAGAGAGGAGAGAGAGAGAGAGAGAAGCTTTTAAAAGGATTTTGTCGGTTATTGACTGGTTGCACTCTTCAGCTAATAGCCATTTAAAGATTATGGGCCTGCTGGTGGAAATCAAGGCCTCCATTGTTTGCCTTATTGCATTCTGGCAGATGGGGGCTGACACAACAACACGCAGCATCCCTCCGGGCACGCTCGCCCAGCACCGACCCTCCATCAGCAGATCTCCTATTGAACTGGCCCTAATAACTGGCCATGAATTATTAATCCACGTACCATATTGAAGACAGAGAGGGAAGAAACAAGGGAGGATTGTGGGCCGGTTTCAGCGAGTGTGATTGGTGTACAGGTGCCAGTCAAAGGCCGTTCAAAAGAGTCCCAGGGCGGCCATTTCTCGGAACGGGGAGGACATTCCGATAACTGGCACGGGAAGATAAAATATATATTCATTAAATGTCAGATTGCTGATGAAATGGGTCCGATCCATTAGTGGGTAGCGGAGCGGCCGGTTAATGTTTCCCGGTTGTTCTTGGGTTGGGTGGCTTTTAGTGTTGCTCTGGGTTGCTGCTGGAAACAGGATCTTTGTTTAGTACCATTCAGGTGAAGATGCCTCTCTGCCCCTCAGCAGTGGTGGCAGTTATCAGATTTTGGTCAACAATGTGTTCTACTTCACCCAACGTGTGGTGGACAAGCTATGGCAGGGCATGTTCAACAAGGACTCCAAGCTGGTGGTGGACTTTATTGTACAGCTCATAGGACAGGTA----CAGCCCACCCCATAACCTTTAGAGCTGCAAGGCACAGGGCTGTGCTTTATTTCTTTGCTCATTTTTCTCAGAGATTGGTACCTTCACACGCAGATCCATACCATGCTCCTGTGCAGTGCGGGCGGCAGTGAAGAAAGAGGGTTATATTTTCCCCTTGAGTTAGGACACCTCATGACAAATGATAATGGATAATCAATAAAGCGGGAAATATGAGGCAGCAAACTTTATGAAGCCAGGAGACATATTACTCCCCAACAACACTGGTTTCCCTTAACAAAGTCACTACTCGACTGTGCCTAATAATCTGAAGGAAAATCAAAGGACCCGCAACCACATCAGCAATATTGGCAACTTATTCCACTTTAATGGCATTTTGATTGATCCCTCTTCCTAATGGTCGTTTTATAGATTTGACGCTGCTTCTGCAAAACAGTAGTGTGTAATAAACCTCCCCGAAGGCAAACGGTAGCCATTAAAGCTCTTGTCTTACTAGCACTCATAATTGGAGGTTGACCACCACCACATTTTGGTCACACACAAACGCACACTTCCAGAACTACTCTCTTCGTCTCTCTAGATGGCCATAATAACTGATAGGATCCCTTTCCCCTGCTCGGGGTTAAAAATAGCCATAAAGCTGACATTGTGGAATTGACCTGATGAAAGAGAAGCCGAAGTTATTCTCGGGCTTAGCCGTCCGCTGTGCTGAGAGTTTTCCAGGGCCTCCAGCACTGAATTTCCAGGCGTGTCTGCGAGCCTCTTCCCTGCGACCGGACTGTGCAGACCTCTCTCCATCAATATCATCTCTTTTCTTATCCTCTCCATCATTAAGCGGGGCTGGAGCACCAATGAGTTGAACTGTCTCTAAGCAAGACGCAAAATGAAAGAATCTGAATCGAGCGACTGCTCAAAATGAGCCGTGCATCCTCCCCAAATGTCATTCATCGCAGCTCGTTGTTAAAATGCTCGGCTGACGTTGCTCCAATGATCATTTATTGTAACAGGTTTATAAGCAAATAAATAGGAGAGGGCTGTCACTTGATGATGGAGGCGGCCTTCGGTCAGACGAATAATATCCAAGTGGAGAGGAAGAGAGGAGTGAGGAGCGAGGTGCTTGTCCCTGGGTTGATCTCTGAGTCTGTTTTAGATTGCTCTTGGGTTTGGCCTCTTGGGTGAAATTGACAGTCTGATTAATAAAATGAGCGGTGCAACATTTCCCTCTTCATTTAGGAATATTATTATCCTTTGATTCTCTATTGTTTCCCTCCTCCCTGTTCGCACTCCCTCTCTCTAATCGTTGTTCTTTTCCTTATTTCTTTTTTTCCGCGACTTCATAGCGTGTGCACTGTTTTAGGTTTAAGGTGCAAGTTTGTGATAAGAGATTAGTGTTATTTAACACTACATCACCTGTCATAACTGAAAAGTGTTTTCTTCGAGAAAGGGCTAATCGTCACAAAGCTGGCAGCTGAATAGAGCCAGTGAGTTTAATCTGACCACAATGACATGTTTGATTGGTCAGAGCTGGTGTGTGGGGAGGGTAACCCTCTCCTGTGGCAGTGGAGAACAAACATAAATCTTCTTCAACAATCTATTTTCCATCATACTTATTCACAGGGGACATCTCAAAGTGGTCTTTACCCTTTCTGTCAATGGCTGCCCTCATCCATCAATTTCATAGAGAATTATACCCCAGATCGATGTAGTTCACGACCGCTGAGCATTTGTCGAGGGGTCTGATAGCTACTTTTGGTGCGCCACCCGCTCCAGATAATCCACACCATGAAGTGCAACAGTGTTTTCATCACCATTAAGCTCTAGAGGTCAGGCAAACACA?????????????????????????????????????????????????????????????????????????????????????????????????????????????????????????????????????????????????????????????????????????????????????????????????????????????????????????????????????????????????????????????????????????????????????????????????????????????????????????????????????????????????????????????????????????????????????????????????????????????????????????????????????????????????????????????????????????????????????????????????????????????????????????????????????????????????????????????????????????????????????????TCTCCTGTATAGTGCGGCTGTAGGTCAGGAGTCATATGTTGTACTTCAGTCTCCTTCCAGAGAAGCATTAGCAGAGTTTGTCTCCCTGTTGATGGCAATAGGAGAGGACAAGCTCTTCCAGGGCCGGAGCTTTTAGCCTCTTTTATGTGTCCTTTCGCATTGGTGTCAGTCTGTCAATAATTCACAAGGCCAGCATTTGGGTGAAATAAAAGCCCTGAAATTCGAGATTAGAATGTGATGACGGGCTTTGTTCCATGCCGGTGTCAGAGTGCTCATACGCTCAAAGGAAGATAAATGTTTTTTTTTCACTGAGGGCTGAATTGTGGATCTTTGCGAGTGTGTTTGCGCGTGGCAGTGTCTGCTGAGCCGTATCTGTGTCTCCAGCAGGGCAGCTGATTTGGTTTGTGAAGTATGTTAATAATCAAATGATCAACAAATAACAGATGTATTAGTTCATGCAGCTTGAAATGTCAAGGAGGCTAAAAGCGGAAATCTAATACAGAAAGCCCAGTTGCATTGTATTATTTTCCGTGACAAACCCTCCGGTCCAAATTATGTAGGGCCTCCTACAGTGAGTAATCTTTACAGAAAACGGCGCCAATATTTTGTAATTAAGCTGCAGTAAGCGAGGGCTGCCACAGATGGAAGTTGCAGAACTTGTATCATTTTTCTTCTCAGTGTGGAGGTGGATGGGGGATTGCCCCATGATTGAAAAGGAAAGTAATAAATGATTGACTTATTGAATTACTCACTCTGTCTCCAGCTAACAAGAAGAGTCCATGAGTGAGAAGAAGGGATATCAGCTCTCGTCCATTTCCACCTGCATCACAGGGCCGTCATAGGAAAAGGTAGAGGGTCACTGCACCGGTCCTAACCTGCAGATTATGTTTAGTTATGCTGATTGAATTTATGTTAAAAGTGTCGAATTGTTTGTGTTTATATCTGTCTCAGAGTAAGAGACCATGTGTGTTGTGTCTGCATGTACATGTTGTGTCTGGATGTCTGCATATCTGGTGTGTGTGTGTGTCATAGGCTCAGAGGCATAGCA-GGGTCTGCATGAGGGAGTGTGGTGGCAGAGCACTCCTCTGATAGGCCAGATCCAGGGTGCACTGAAGCCTTTCGCATATATATGGAATTTTTGAATATCTAAACCATTATTTAGCATCCAAATCAGTTCTGCTTGTCTGACTGATGGACAATTTCAGTGTGACCCCGGTCTTTTTGCATGTGACCTATACTGTCGGGATTCTTGCATATTGTTTGAATGTTCACGTTGACTCCTCTCCCTTTTTCTCTTTGATCCTTTTAGCATGCTCTTTGTGTCGGAATTCATGAAATATTCATAGCTGGACTGTGGCTTTTCCATATCTTTATGTACAATTATTGGCAGGCGTCCTGTTATGTTGAGTAATAGTAGGTATTGGGCTCGGTTAAGTGTGACTTCAGATTTTTCTGACAGTTTAGCTGGTCTGTGTTATGAATTGATAAGGTGGGGCATTATATTTGCAGATTGTGCAGCGTGGTTACCGTTTTAGCCTACCATTAATATTGATAAACGCAAATAATGTGTCTCACATGAGAGACTAAAGATCATCACAGATCCAAATCAGGGGTCCACTCGGTGTTCAGATTGCTCTGCTGTTCTGAGTTGGGCAATTTGAATAAATTATTCCAAAATCGCTCAGTGGGGTTCATTTTGTGAGAAATTATATTTAAAGGTTAATTTTGAAGGGAGCTTGAGGGAGTGAAGGTAGGAGAGAGAGAGAGAGAATGGGGGGGTGAATCACGAGGAGCATTGGGCGTCGAGGAG----AAGGAGAGGGATGGAGGAAAGGAGGGAGGCAGTTATTAAAAGCGATTGCATTGCCTCCCGGATGTCTCAGGAGAGCAGAATCAGTGGAGATGTTAAACCTTGCTTGACACCCCAGTTGGATAATTGTGGGTGTGGGAGCTAATCAGCGGAAGATGTCTCCTCAATTTAAATCTTGTCAGTTAGTGAAGATTAGGCCCTCCTGTCCCGGCCACCATTAGCTTTGTTGCATGTCAATGCGCCGGTGTCCGCCTGGTCCGGCTGCAAGGGTAAAAAAGAGCGTGATGGAAACCAGCAGATTTATTCCAGCTAAAACCAGTATGGCATTTTCAAGAAAACCCATATGGGGGGGAAAGGGAATTTATGCAGCCTTTTTGAAAATGCATTTGTTACTACTGACCTAACAGGGGGACCCTGTGGAATAAGAAATGTAGTGCGGGGATGTGCTCCAGATTTTCTGCAAGAAAAACATCGGCATGGTAGTTAAATATAATGTCGTACACAAACTAGAGGCCAGGTTGATCTGATTATTTTTCCCTTCACGTTTTGTCCCAATAGCAAATTACCAATTCTATGAATTGCAAAGCAGCCTCAGAGACGCTGAGGGGTAGAGAGGGGGGGAGATGCGAAGATTGAAAGGGATCTTTGCAAACACAATCACGTTCTTAAATGGAAATGCGGGGCTTTAAACAAATCTTACATCTCTCCCGCCTAAAACTCTGCAATCAGGCACATGTTCCACTCCTTCTAAAACAGGAGCTTTTGGGAGGGTTTTCAGGCGCCAGTCCCATTTTAATCATTTACCTGAAAGCAATGTTTTGCATCTCTGCCGCGTTTTCTATTTACAGGACGACTCAACTAGTGTTCATTTTAATCCGGGACTACATGACTAAAAGGTAATTTCTGCTGTGACCGCGTCTTTCTTGTTGATGTTTTGATCATGCCCAATGAACATTCTTCTCTGTCTCCTTTTTACTTTAACAAATGGTGAATGAAAACAAAGAGTTCTTTGAAGAACAAAGTGAACCTGCCACATACAACGACTGGCTGGAGATGAATCCCATCACAAAGATTGCATGCTTTCAAGACAGGGGAGGGAAAAGCATCCCTAACAACAAAATGATATAAATTACCACTGTTATGGTCTATACGGTTCAATTTAATGTGCTTGTAATGATAAATTATTTTGGTTATGAATCTAAAGTGGACCTGAGTGCAGTCGGAGCAGCAGGACTGTTAGAACAATTGCAGCTGTCTCCCAGGGCTGTGGCCATTAGTCAATAAATTAGAAAGTAATTAGTTTCTGCTTCTGTGGCTCTATTTGAAGCGCTTCACACAGGTGTAATGAAAATTTATTGGAGCTGTTGATCCGGGGGAGAAAAGAAAAGTAGAGGATTTGTAGCGTGTGATTGTAATGCAGGATTTCCATCTTCCTACTTTCGCTTGCAGCGACAAGTTACCCATGATGACCAGTATTGTGAGATTTGGCTTCAATCTACGTCAACAGGCCAATTAGCTAGCACCTATACATATTTCATGTGTGGATACTTAATAAGACTTCCTCTTTAAATTCATGACTCAGCCTGGACCCTGTGTAAATGTCACA-------------GAACAGAACAGAAAACTTTCTCCCTGTCCATCTCTGCTCCCCCCTCCCGCCTTCTGCCCATACCTGGCCTGAATACCATTAGACCTAATGGAGCGCGGTGTGAGGGACAGCCAATCATGATGGCGTCCCGTCAGTGACACCGACATGTATCTTGGTGCTCATTATCATCCTTGAACAGCGCCAATTTACATCTGATGCTCTGACTAATTCTGCTCCAGTGTTGTCAAGAGGCATAGGAAGTGGCCTGGCCGTGATGACAGCGCGGCTGTCAGGAGCCTGTGGATGGAGGATTCCTCGGGGCATGATTTAATGCCCATGTCAAGCCCCGCTGTCAGC----CTCTCTCTCTCTCTCCCTGCGCTCCTTCTCTCCATCCAGCCATTAGGATTCAGCCAGCGGAGAGATGGAGCGATGGAGCTGGCGATTGGCCTGCTTAGGATTCACACTCTGGGCAAGAAAAAACACGCCCTGTTTCACAAGTGATTACCCTTTCCCTGTAAACTGCAATTAAGGCTAAAAAAGAAAAGCGGTGATGGAGAAACAAAACGTGTATGACCGCCAAGTGAATAAAACCTTGAGCATTTCCCCTTGCTGCTTTATGGCTGCTTGTTTCCTTGGTTAATGGCCATTGGTCATAGGCTGTCTACCCTTTATTTCTTTTGCTCTCCTGCTCTATCCTTCCAGGTCTCCCACTGGAGCAGCGCCCTCAGGCACCGCATCATTTATTGCTGTCAGGAGTCACAGGGGAGGGGGGGGCAGGAGGAGGGGAGACAGAGAGAAGATGTGCTGCAGAGAGGAGGCGATGGGGAGAGGCTAGACTGTCAAATCTCAGCCGTTGAATATTTAATGGAGCCTGGAGTGTTTATTTAGTTAGCCTGTCGATTTTTACCCCTCTGTCAATAGCGGCTCCCGTGTAGCCTGCTGATGATCTTTAGTGTCTCTTCCCCCAGGAGAGGCCAGGCACTAAATGCAATTATGGATTTTCCTGCACCGCAATGTGTTTGATATTTTTACTGATCTAATTTGCAATCTGGTAGTTTATTGTTTGGCATTTTAGTGGCGCTCAAGTGGCAAATTTGATTTCCCCTCATAATTCTTTATAACTTCATTAATGCTGTTAGCACATTGGCACAGATCTTAAATAAAGCTAGAGGCATGGATGAATGCATTCCTCATTTTATTGTCTCCATGCCTTTTTACTGATTCTGGTTCTAATTAAAAATCATCCTAGTGGTGTACTGTCTTTGTGAAATATGAAATCATAATCGGATTTGAATGGCTCCCTTCACAGATGCGTATTCAGCTCTGTTGTGGGCAAACAGAATCAAAACAACCTTTCAGTGGCATTCAGCGGCTTCGGAGACAAATGAGGGTATTAGCAGCAGAGCAACAAAAGTAACAGAGGCAAAATAATGCTGCAGAGCCGTAGGATTTCTAGCCCTATGACGGATGTGTTAGTTAGAGGGGCAGCATTAGCTGTAATGCTGTTAGCATGTAGCCATGTGAGTGATGTGCTAGTTAGATGCCCAGCAGCACACACACGCGGTAATGGAGATGTAACTGGAAGAGTTCTCGCGGCATATGGATGCCATTTGTAAGCTGCGCTGAGAATGTATAGGTCAGTGTTATCCTTTGGTATCTCTCTATCCATCTGTTTTCACATTACTTGCAAATTATAGTGTCCTCCAGACCCAAATGAACATAAATCAGGCCGGTGAAAGTGCAGAAGTTTTCCCATCTGTCATAAAACAATGATTTAAAGTACGGGTTGTCAAAACATGGCGCTGTGAATTCGCCCCGCTCCCCAGCAGAAGGAACACAAAGCACCATCTCATCGGAGTAATTTATGGCCTCTGAGGGAACGGAGGGTGATTAGGGCTTAGGCCACCAACAGCCAGAAAAACAGTAGGAGCTCCAATAAGGATGGCTGGAAAACCTAGACCAAATTTATCAAACAATTCAGCAAAATCTATTTCTGTTTGGAGAGGAGAGCGAGATATATGGCCTGTTTAGTATACTGGTACATCTCTGGAACATTTGGTCATACTGCATTTGTGAGTTTTGGAGATTCTACATTAAATAGTCGTAGCCCAGGACATGTGATGTATTGGTCAGCTGAGGTGCCCGAGGCCAAATCAAATATACAATGGGACGTTCTTGGATTTTAAACAACATATTCGTGTAAATTATTCTCAGATCAGCATATGTGTTTGTGTGACAGAGCATTGGAGAGGGAGTCTAATGGTTTGTGTGTGTTTATATCTGTGTGTATGTGCTGGAGGAAGGGAGGGAGGCATCAGGGGAGAAGCGAGAGATGAAGAGAATGAGCGTGCCGCTTAGGAAATGTCACACTGGGAAGATTTGTAGGTTTTGATCCTGGCAAATTAATGCAAAACCCCAGTGCAAGTATTTGATTTGGGAAAACTTTGGGAGCAGACTTGTCTCTTAATAATAATTATTGGGTTTACATTAATTTCCTCCCCTATTCTCTTCCACAGGAGAGCTGATCACCACTGCTTGTGAGCTGGGGGTAAGTATTAGCTGTATTGTTTAATCAATTCACTCATTAACTCTTATAAGCATTAAGGAAGTTTAATTAAGCATGGGCAAAAAGCAGATTAATTTACTTTCAGTCCACAGGTTCCCCTTCTTTTCTATACACTTATTTTACTAAGTTGCAAGTAGAGAATGCTATAATTTGCAACCCGTTTTTCAAATCCAATTAAAGTCAATGGTAAGGCGATGGCTTTTGTAGGCTTTGCCTTATGTACGGTATAAGGCTTATTATATCCACCCCTCTGTGTGTGTGTAAGCCGCGAAGAATGAACTAAATCGGGTTAACAGTTATAATAAGTTTTATTATTTAATAAAGTTTATTACGCCGCTGTGATCCTTTTAGGGAGGCTGTGTCGGTGTCACTATGCCAGTAATCCTGCCGTTAGTGCTGCAGTCCGTGTGGTGTCTGCCTTTCAGGCCTCCCCAGGGCCTCGCAGGCCGTCCCTGGGACCCACCCCCCCTTCTGATCAGAGCTCCAGAATTCTGCTCCACTCCTGTCAGCCACAT---------------TTAACTGATTTTGGTGGAGTTACC---CACCAAGCTGTGAGTGTGAATATCTTTGACTGCACTCTTTGCGCTCATCTCTGGAGTGCAACTCTCACGGGGGCAATGCTACTCTCTCTCTACCTCTCTCCTCTCCAGGTGCTCACCTCTGTTGATTGCCTGTGGCCTCTTGTACTGTGAATGTTAAGTCCTGCCATTTTGCCCAGATGCATAAATAATAACAGTAATTACTGGCCCAGCAATCAAAGTGTCGCCCCAGCGCGCTGGGCCTGTCTAGGGGAACAAATCGATAGGCATCTTAAAAGCCACATTGATTGTAGGGA-GGGGGAAAAACACCAAGGGGGATGGGAAGATAGATAGAGACAGCCGGAGAGAGAAAGAGGGGGGAGGAAAGGAGGAGAGGTGTGATAAGAGAGAGGAAGAATCGGTACAGCATGAGAGAGAAAAAAAGAGGGGAAGTTAGTGCTACAATAATAGAGTGTTTTTT-AAATGTGGAAATTGCTGTGATTGAGGGTCTCACAATT--------CTGCAATGCGTAGACACACACACACTCGATGGTGCAGAGAACTAGTAAAGCCATTTTGCTACTTCTGGTTCAGAAATGGTGTTAGAGTACAGTACTGACAGTCATGCGATCACAATTGCAGGCCCCATTCTTACATCTTAATAAATGTGCCTTTTGATTTGTAACTTATGATTTCTTAAGTACTATTTACTTTTTGGGTTATTGATTTCTGCCAATGTGCATATTTTCAAATGTACGTATTTATTAGTTTCAAAGTAATTAATGAGATATTACCTGTTTATTTATTTATTGAGATATTTATTCTGATTCTTTATTTTGAGACAGGTTTTTATCTTCCGTGCTGTCTTACTTCTGACTTTGTGCCAATGTGCTGCTTTGAGGTGTTACATATCGTGGGTTTGTATCATTATTAAACCCTCACTCTATATTTTAAATCAGTGTCTACTTCTCTCTCCTGTATGCAAGTTGTATTAATTATTCCACAATGCTATCGATGAATATGTTTAAGAAGGCATCGGCACATACAAAAAAGGAAGAAAGTGTTACATAAAATCGATAAACTCACGTCTTTTAGG--------TCAGTCACTTGGTAGAATACATGTGCTGCCTCTTATGTTTGAGGATCTCAGTGGAGGTGAGGGTCAGGTCTTCATTACAGACCTCGCAGTGATAAACTCTGGTAAGACTGGACGCTGAGGATGTAACAGACTTTTCTCTATTCCCCACACTTGGTGACAGTGAAATTGAAGACACAACATCTGCTGAAAGGTCCATTCATCAAGCAGCCAACAGTTCAACAATATACATTCTCTGGGCCCTTTTATCACTCCCAACACAATGTTTTGCAGCTGCACGTCAGGGTTCAAGAACCAACGTTGTGATGAGCTGGCCAACCCCTGCGATTACTTCTGTCAGAATGAGGGGATGTGCACATTAACAGCTCTTAACAAACCACGCTGCAAGTAGGTCCTTCTCTCCAGCTGTATTCAGAGCCCACTCACGCCCTTTGTCTACACCCCCACCCCAACTCCATCTGGCTCCATTTCAGCCTCAGTCCAGTATTTTGTCACAATGCCGCCTTGTAGCAACTTATCATGTAACAAGTGCTGAATAAAGTAATGACTT--------ATAATAGTAAACGA-----GATAGTGTAATGACGTTACATTGCACAGAGATTTAAGCCTGTCAGCCAGCAAGTTTCATTTTTATGATTGTATAAGCCAGAGAGTCAGCAAGCTTTTCAGTCACAACCCATCAACCAACCTGTGTGATGGTATCTGCAAGTTTTTCTGGAGGTGGGTCAAATCTAGCTTAAAAGTCGGTCCCCTTCACATCCAATTCATCGTCACATTCTTACCTACAGGCAACCTCTGCTGAGCCCCGGTCATTAATCAAAGCCGAGTGCTGTCCTGACCTCAGCCCTTCCCTTTGAAGTGCTCTGTCCTCTGCAGCATGAGGAAATCATTTGCTGCCTGATTCAATGAGCCATCAGTCGAGCTAGCAGACCTAATGACATGTGAGAATATTAACCTCCTACCACCAAGAGTGCTGCTGCTTGGGAAGCAGTCTATTATTCATCCAAGGTTTTACTCTGTAACCATGGCTATTTTCTTTTCAGTGTCTCCCCTCGGCTAAGTCTGGGGTAAGCCCGCTAATCCTGCTTGGTGTGATGACTCACAACGGGTGTGGCCAATGTGTTCCCAAAGATATCTTTTCCACAGTCTGAATATCAATAGGAATGTTTATGCTGGCTTTGAGAATCATGTTGTGTGGCATTTATAATTTCTAATGGCTGCTGAGCACCTCTTTGTGTGTGTTTATGGGAGAGAATTGGGCCAGTGTCCCACCTAATTGTTATTGCGTCTGTGTTTGGCCTGGAGACAGTCGATAGGAATCAGTAGTGAGCCTGGTGGTGGTGGTGGGGGGTTATGGAGGGCTGTGTCTCCCACTTCCCAGTGTCTTAGTTGTAATGCATCTCTCCACTAACAGGGATCAAGGTATTAGGGATTCAGGTTATTTGTATTGATTTTATGTGCTGTCATGCCGCGCTCGAGGACGGCCTCATATTTGTGGAAATTGCAAATTCCACCTCGGAAATGTCACCAGCGTTTAATCTCTTCATGAGTGGTCAATACGGGACCCTCACTCACGTTTATTAAACAGAGACCAAGCGTTCCCCTGGTTGCCATGACACTCTACAGCGTGGAATGGGATTGGTCCAGGCTGGATGGTAACATGGGAGTGAGGAAGTCAACTTCAAAATTAATAACTTTTTATGAGATCTGTGTCAATGGTTATGAGATTGAACATGGATGACTGTGGATTAGGCATAGTTGGATTTTCTGACATTATTGCCATCAGTGTCATTATTCTACGAGGACTCTTC------------AAAGAAAGAAAGAAAGAAAGAAAGAAAGAAAGAAAAAGAGATCTGTGAATTTCCCCTTCCTCCCCTGAGACCTCCCTTGATGCCAAGCATTCATCATCCAGCCTCTAATATCAGTTATTCTGTGGCTCCTCTGCTTACAGCAGAATTAATTTCTGCTTTAATTACTCTCATCGGCGGAATGCTGATGAAGGAGAGGGACGAGGCATTCTGGGACTCGGGCCTCATTCCACCGCTTTAATTTGAATGAATTCCACCCGGAGACGCTGGCAAACAACTGGCAGCCGAGCCCCGGGAGCCACTCTGGGACTGCGCAGAAGAGCTGCAGCCATGGCCCCCACCAACCTAGCTACCTTGTGTGTGCGTGCTGTGTGTGTTTCTGTGTGTATTATGGTAAGTGAGGCTA----TGAGCGCTGAAGTGAAAAACGTTTGCCGAGCTGCAGGGTGCACCGAGCAGTTTAAATGAAGGAAAAGGGACTGAGCTCTCTGCACCTTAGCCCTGCTGCCTCCACGGACTCGGACCTGCCTCAAACCATCCTTTTAGCTTAGAGATACTGATGGGAGGGGAGGGGACGGGAGAGAAA-ATGTATTGTTATTTTTTGTTAACTTGTACACTGTGCAAGGTTGAATTATCCTGTACAGACTGTAAAATGTAATATTATTTTGTACAACTTAATTGAAAGAAAAACAAATCTACTTGTAGATCTTTGTGCCTTGATTATGGCTGTACCTGTAAATGAGCTCAGATGTAAGTATGTTTTCGACTGCGCTGTACAGCTTGATGTCAATCTCTATCAGCAGTGGAAGACTGCGGGTAGGGGACTTTCTCTGTAGAGTTTAGTTTTTTCTGGTTTATAAAAAGGAAATGCTGTTTAGTAAAAAATAAAAAATAGGGAAAAAATCCTAAAAACCTGTATACATTATGCAAATTAACCACTTACCTGCAGTGAAGACCAGATGTTGCAGCGCCATGCCTTTTTTTTCTTTTGTTGGTTTTTCCTTTTCCTCCGTT-TTATTTTAATTTTAATTTTGAATTTCACAGAAATCCATTGAAAGTGTCCAAATTGCAACCTGGTGTTGTTTTAATAGGAACCAACTTTTTTCGATATGAAGTGTGTCTGAGATCTGTACTGATGTGCGTGCGCATGTGTACATAAAACAAACATAGACTCACGGTTGATTTTCCCGTAGGATTCACAGCAAGACAGCCTCTTCAGCTCCGAGGAATGCCTGAGGTCCGGCCACCTGAACACTTTGTAGAGCAGCATGGGGAGAGAGTAAGACTGTTGACCCACTTTGGCGTCCACTTTGCTGGGCAGGAGCAAGCAGGGGCTTCGGGCACCCCCCTTGGACTCCACCGCCTGCAAAAGCACCTCTAATTGTTTCTCTTTGATCTTTTTCAGTATCGAGTGGGTCAACGCCTTCAATTCAGCCTCCGACCCGGCGTTGGACTTGGCCACCTTTGCCGTTTTGCCCATGCAGCAGCCCCCGGAGCCATGCGTCCCTCTATCCGCCTCCCCGTCGCCCTCCACGGGCGCACGGCTCCTCCAGAGTCGCCGGACGAGCCCCGATCGTTTGGTCCTAAACATGCGGGACGAAAAGAGGGTTCCCCGGCTAAAAAACGAGCATGGTGTCCGCAAATCATGAAGATTCCGGGATCCGAGTCCAGGCAATGACAAGCAGCCTGAGAAAAGACGGTGGAAAAACTGGGAGCTGGATAAGCAGAGGAAATCTGTAGCATACGCCAGTCTCCTGCAGACTTGGAGGTTCACGGCAGTCAGCTCGTCCTCCGGGGATAAATAACCATCACCTCCATGCGGC--TACAACA---CAGCCCTGAACGTGGAGCGATTATTCAC-------------TTGACGGCCTTTACCATCCCTACATGGCGTCACACGGGCACGACGGGGTCAGTGACCGCGCACGCCGCCTGTTTATCTGTATAGAGGTCCTCGGGAGCGCGCCCCCCCTGGCCGAGGAAGGTGAGCGAGTGTCTGGAGGGGAGGACTCGGGAGCGCGACCAGCCGAGGGATCGATCGGATTAAACTCGATTTGAGTGAAATTAACACAAAGGAGAGAAGAGCAACGCACACTAGTCGGCGAGGTCGCGGATGCGAGACACGCCGAAATATCTCATGAAAAACAAACTTGAACTGTTTATTTATATTTGAAACAAAAAAGGACCACGGTGGACAAGCAAGCGGAGATACTAACGAGGAGTTGATTTGATAAAAAGCCCGAAGTGACCGAGCTTGTTGGGTAAGCTAACAAATG-CCCTTTTGAGTGAGTGCATTTCAAATTTTGTCGAGCAGAACTCAGCGCTGGTACGATGTACACACAGTAGGCGCTGATTTTAATTAAAACCGTTTAACTTATATTGTTAATAGTAAGTTTTCCATACTTTTTCACCGCAATCGGACTCTTTAATCCGGCGTGCGAGTTGGCTTTTCATCCCGATGGGGAGATCATTAAGAGCGATACCCCCT-CTCTGCTCCATCTTCTTAAAACCGCCCAGCTGATTTTGTCTTCTCTCCCCCCTTTGTAGATAATTGGAACAATCCCACTGATGCCCAACTCTGCAGGGCCCTCCAGCCAATCAGGGGGTGGCAACCCAGCACTGCAGGTACAGCCAATTACACCTCAGCTTCTGACCAACGCTCAAGGCCAGATCATCGCCACGGTGATCGGCAATCAGATCCTGCCTGTCATCAACACCCAGGGAATCACGCTGTCACCAATCAAGCCTGGACAGCAGGTAGGAAGATATCTTGTTGAGCAGCTT---ATACTTGAACTGATGTTTCAACACCTAGTGGAGTCAGACTAGAGGGGTATACTGCTGACCTGGAGAGTAGGGAGTTAAAGGGCTGTGGCAGTCCTCCTGCCCCTCAGCCAGATTAATCATGCAGGAGAGACACAGCAGGCCCCCGTTCATTCTGCCTGGGGGTGAAGCTGTGCCCGCATGCTCTGCGTATCACATGGCCCTGGCCCCCCTCTCTTTTCCTCTCTCGCTCTTTCTCTCTCTACTGTGGATGGGGGACAGGTCTGGCGCATGATCCACAGCCTTGCATCCATCACTCCCCTCTCCTGACGCGAGCGCCGGACTTGAGCAGCAGGTGCCATATTACTGTGTACAGAAAAGCAATTAGGCAGCATATTGGATGAATGAGGAGTGCATTAATATTAGCAAGTGCATTTGTCAGTGGCGTTTGATGCAATTTTCTTTCTGCAACATTAAGATTGTGGCGCTCATAAATTCACTGCTTAAACCACCATCTGCTACGCTGTCAGCCCACACCGAGGAGAGAGGAGAGGAAGGGGAGCCATTTATTCCCTTCTGTCTCCCTCACGGGGAAAGAGAGTGAAAGACAGATAGATAAGAAGAAAATGCATTCATTCCCTCCCTTTCTTTGGGAACGACCGTGTATTAGGATTTATGGAGATGCAGCGACAATGCTCTTAAATCTGGCTCTTTTCCTATTGTCTGTACCTTCTGCTTACGACACATGCGTGCTCCTCATTGTGCTCAACAAGGAGATGAATTCCTGAGTGCGCCAATTCAAACA-----AGAGAACTCACAATAAACAGGTGGTT------------------------TAGTCATTTT---TAGACTTAACCACTGCTGACATTGCATTTAGATCCAAGATGTAATTTCACTCATAGTATAGGTTGAAGGATTTTATCCAATGTCATCTGAAGGAGCACACTTGCTACCAAACTAAACTATCTGTTCTACTTATT-TAAAAGCATTGACCGACAGGGCATAGCCAATATGGAGGTTAATCCATTCTAGTGTCTATACTATGGGATGCTTATGGAAGCATATTTGCTTAGGGCAGCCATGCAAATTATTACTTACTGCCCTGTAAGCTGATAACACAAATTAGATACCCATTAAAGTTGAACAATGTATATAGAATGAGAAAAGATTGCCAGTGATACCTGAAGGGATGCTTAAGTCGTATGGCACTAAAATATGCCTCATGCTTGCAAACTTCAAAAGTGGAGAGATGTTTATCCTTGGGATTGGAAGATGCATAATAGTAATCTCATATGCACAGAGGCAGCTGCCAGGTGGAGGATAGCACACTGCATGTTTATGAATAGAAATCATTACAGGGACTGGGGAGCATACCGGCATGGACCAGTGACACAGAACTTTTTTATCATCTACCCAGCGTACACTACAGCACTTAAAAGTTCATGTGCTGAAATAGCTGTGGTCATTGTATAGTTACAAACATGTGATATAACAGTACAGTAATGCCTTCATGTAACTACAAAACTCTGTACATGGCATTTGATGAAATAGTTTCACATGAACACCCACTCAGTCCTGGTTGCCTCCACCTCTGCCTGTTTATGACTTTTTGGTGTGAGAGTGAAAGAGACAGGCTGGGCTGGCTGTCATGTCATAAAGGATGCAGTCAGAGAGAGAGACATGATTTCATGGCTAATGATTCCCGCACTAATATCAGTGTGGGCTGCAGAGGGGATAACCAAGTTGAGCTGTCTTAGCTCAAATGATTCAATTAGGCCAGCTGTCCCTATTTGTCATGGCTCAACTGGCTTCTAGATTACCTTTCCAGATACGTGCCTCTGCATTGAACTTACCAGCTCAACAGTTTCAGAGAAAATGGGGAAAAGAAAGGAAGGAGCGGTGGAGGGGAAGAGATGAAACAAAGAATGCAGTAATAACCACATTATCCACTTAAACGTTGAGGCCAATTATAGAGATAAATGTGACTGAAGGATCCTTGTGGT-------GAGGAGAGCCTCAGAGCAAGTGATGCTATACAAGGAAATCTGATCACTAAAAGCATTAGAAACAACAGCAGAGACGTGCATGAAAGCATTTAAAGAGTGAAAACTGCAACTAAACAGTACGAGGGAAGCTCTTTAAAACATCAAACTATAGTGTGGTGAGTACGAACATGTTTACAAAGCTGTTTTTTAGTATTAGTGTGCACTCATTAGCCTTAGCTCCAAAGAGGACCCTCCCCCGCTTCTACCTCCCTCTCGGTGCTACATTTGCCCTTTTTATGAGCCCTCCTTTTCCATTTTTTCCTCCTCTTCTATCCTTTCTCTTAACACGGAAATTGAAACTGTATCTGGGCTTATCTGCAGCCTCCCCGTGCATCAACTGCCGAGATGTTTAGACAAATTTTATGCATTATGCAGCGCAAATATCAAAACAGTTCTTGGCAGTGCCAGCAGAAGCCTCATTAAAAATTCCTTAATTAAATCTTCTTGCAAAATGTAATCAGTCCAAGGAAGGGGTTTTGGTGTGTGTGTG----------TGTGTGTGTG----------------------------------------------------------------------------------------------------------------------------------------------------------------------------------------------------------------------------------------CTTTTGAAGAAACTGTGGATCAATAGCATGTTATGTCCATGACTCCTCTGTGGCTTTCCGATGGCTTTTTACTTTCATTTTGTTTTGGGAGGGAGGGAGCTGGACTGATGAAGTGTT-AGAGTTTAAAAAAATGTGAGTTTATTTGCATGTTTGCTGTGTCTACGCTGTGCTTTCAAGCTCAATTAATACTTCCAACTCACCAAATTCGTTGCATTGTTCTATGCCTTAGAGTAATGGAGAAATTAAATACAAACTTGTGTGGTCTTTGTTTCTAGCCATGTATTGCATCGAACGTCCTGAAAACAGTA-TGTAATAAGCTTTTGTTCTCAGAAAATCATGTTTAAGCCTATGAACCTCTATTTTGTCCCATAGAATATGGAATGATCGGAGAGCATACAGTAAAAAGTCAGCGGCCAAGATCAGTTCATGACACAAAGGCCCTGCAGGAGCAAGCTGAATCTGCTAAATTTATGGCACAAACTGGTAATACAATAGTTATGTTTCTTTACTTTATTTTGTTAACTAAACTTAATTTCATCATGCATGCTCTCTCTTGTACTGTACCTTTTAAGTGGAAATGTGCATTATTATTTTTTATAAATTTCCCATTTCTCCATGAGTATTTACTTTGAATATAGAACATAATTGGGTTTTGTGGGTCTGTTTGTTTTATTGTCACATAGTGAGTTGGCAAGTGGATTACTCACACAGTATATTCATAGAACATTAATTAAACAGCATAAAACTAAGGCCCTGATGTAGTTAATCATTTCCTCCAAGGCATGATAAATCCCACCCCTTCAGCCAAATATGAAACACAACTTGGCAAAAGAAAACCTTTGGCACATTCTTTGTCTAAAGTTCTGGCTGTTAATTAATCCATCATAAATTGATTTTGATCTCAGCGCTGATCCAGTCTTTAAGTTTTTGGCTCGTTGTCAGACCATGTCTTGAAATTATAGAAAATCTAGAACAATTGTTGGCCTGTCACTTCAGCTTTATCTTAAAAACTTACAAAGGTTTTCCTCCTTGCCCACGGCTGCTTGGGTAATGCTGCTGCAGACGTTTTTTCTAAAGGTGTGTGTGGCACATCTGTGCAGCTATTGTTTATTCATGGAGTAAACCCTTTGAAATGTGTTAAGATACTTCCCACTCATTATAAAAATCCTGCCACCCATGGATTAGGACTTTGATGTCACCAATCCTGCTTCAAAGGCTTCTTTCACTGCTATTAATCACAGTTTAGCCTCTGAAGATATAGCCAGAGAAAACATTTGGACATCTTGTGCAGAAACGTTCAGACTGTCTTGCATATGCTATGTTCATATCCTTTCCGCTGGGCTGTTGGACTGCCACGCAGCTGCACTCCTGAGTCCATGGGATTCAGCTCAGATTTAGGCTCTTTTCAACTGTCTTTAATGCTGTGCTGCAGTATGATAGTTAAGAAGGGGCCTACAACATCTACTATTCAGCACACGAGGAAAGATGATTTTTCTACTTTTGCCCAGCTGTAGAACGATGAATTGGATTCAGATTCGAACACTCTCATAACATCCATCTCTCCAGCGATCTATCCATTCAGTTGCCTATCCTTGTCCATCTAGCCCAGGGCTATGGAAGCCTAATTGTTTACCAAAGGGTTGCGGCTCATTTGCTCCTGGAGATTGGGCCTAATTAACACTAACTTGTCTGAACACCGAGGAGCGCTGTCCACTCCACTTTAATCTAATCTGTACTCTTTCAAAAAATAATGAGATCATTTACACCTCATTAACGAGCAATGTAATGTCTGGGAATTAATCATAATGATTGCTTATCATTTCACTTTGCAATATTATCTCCTCTAATGAAACTGTTCACACAACTGCCAAGAGGGCCTTAATTGGTCGTGTGAAATCACAGAGCACCCGGCAGCTTGCCGCGACGTGTGTGAAGTTCTAATTTGCATGGGGGGGGTGTGTGTGTGTGTGTGGATGTCAGCATTTGAATCGCAAGTGAAATAACATCTTTGTGATAGAGTGATAATGAAAATAATAACATCCCTGACAAAATATTCATAAAGGTAATGATGAATGCCAAATTTCTCAGAGAGATACATCAGACGCGTCTTGGTTAAAAGTCTCCCACACCCTCAAATTATCTGCCGCTTTCACATTTCACTGATAGCATAGATGAGAGCTGAGGAAAATGGACACACAATTATGCTCACTTGTCGTATATTAATACTGCTTCTTGACATCTTCCATGGACCCTGAGCTGTCATCTCTTTGTCTGCTTTAATTGAAAATTAATGGTTAGTGTGTTGCCAAGGCAACCGCGGCAGTGGTGGTGGGTAGCCACATTCAGACAGACACCAGTGGCATTGTTTGTCCTGTCTGACCTTGGAAGTCAGAAAAAAGAAAGAAGAAAGGCAGAGGAGGAAAAAAAGACATTAAAAAGAGAATAGAGAGGTATGTTGTGCATTGGAGCGAGGGAGAAAA-----ATAAAGTTATTATGGCCATGTTTTGGCCAGGTAGAGAGAAAGAAAACAGGGGTGACTGAGGAGGAGACTGAAGATATGATGTCAAAATGCCAAACGGGGAGAATTATGTTTGAGTAAGAAAGCAGAAGAAGGCCCAGTGATTCTTCTCTGGAGCAACGGGATTACCTTTGTGCTGATGGAGTCAGAGGGCACCCCCATAATCATCTGGACA-------------------------------------------ACACACACACACACACATAGAAATGAATAAAGGCGTAACTTCAAACACCTTTCCTGTGCATTTAGTGTAATGAACAATGCCTTAATTGAGATTGGCTAATTACCCAATTTCAACATAATTAATATGATCCTAATTAGCATATGTAAATGGGACGTTGCATAATTGAGAATCCCTGTTTTGAATTAGATGGCTCTAAAGTGAACCTGCACGTGAAAAGGTACAAAGCAGCTATTAAGAGTTTGATGCTGCATACAGGCCATCATTCAATGGATGAAACGTTCAGCATCACGCAGATGTTCAGAAACATTATGGAATGTAGTTGATTATTGTTGATATGATTGCTAATTAGAAGTCATTACCTACTTATCACTTTTGTGCCACTACTTAAGCAGGAATGAAAACAATCTTGGCGCTTAAAAGGCAA-------GTGCACATTCAGCATTCAGCTCATCTGTGTCCTT-GAGCTTTGTCAGCAAAAGTGTTCCTGCAGCCAAGATGTGACCAACAGACAAAGTCAAAGGGCTATGTGTTTGTGGTAACAAATGATGGTGTGAAATGAATGGAAAACGAGACAGTCTGATGATGATGCGCAGACTCATATTTTTAGAATATCCAGTCAGGGCAGCCTATTGGGTGTCAAATAAAAGCACCTGTCTCCATGACAAAGTGCAGCCCATTCTCCTCAGCCCCAGCCACCATCGACGTGTGTGTTTTTCTCCCACCAAACCTACTTTTTGGAGGCCGTCTGT-CCCTTTTATTTGCAGTTAATTTTTGCCGCCTTCACCGGGGCTCTTCACCATGAATCTTCATTTTGCCGCTGACACCCTTGAATGTGAATCCCTCATTTCCTGTCCTTTTATTTATATCTGTTGCCTGGTGATTTGATCATGCTGGGAATACAAGATTAGCAATTGCCTTGTCCTTGGTTTTGCCTCAAGGACATCTGCTCCTGAAATGTTATTGTTTGTGCTTCTTAACCCTCTGTGTCCTGGCTTCTTTTTTACCTTAGGTCTTGCACTGTGGATGCCTCTCTCTCTCTCTCAGTAGGACTTACCTCCGGGTCTGTAAACAACATCGTCTTCCGTTATGAAGGACGTGATTTCGCCGTTCTCTGTTCGCTCGTAGCGAGACTTCTTCTTAGGCGTCTTCTTCTTGCCCTTTTTGCCGGCCTCCTCGGCCGTGCCGCTGCCTCCACCTGTGCTGCCATTGTCGTTGTCCTCGTCCTCGCTGTGCTCGCTCTCTGCATAGTTCTTGGCCCCGCCCTCCAGCGTACAGCTGCGTCGGGGCCTGGAGCTCTCGCTCTCGCGGTCGCCCCGGTCCCCGTCCTGCCGTCGGGACTTGCCGGCCTCTCTCTTGTCCCGGTCCCTGTCTCTGTCTCTGTCCCGCTCTTTCTCCCTCTCCTTCTCTTTGTCGGCCGTCATGATCCGCCACGTGCCTTCCTCAGTCCTCTCACGGCTGGGCCTCCGTGAAAGGTAGACTGTGAGCCTGGGCTTCAGTCTTCTGAATTTACCAGTCAAATCCAGGGAAAATTTGGCCACACCAACAACCCCAGTGTTTCAGAAAAGCTGTGGACAGGAGAAAGGACAATTAGCATAACCCTATGTCAATAGTCATTATCCTTACAGTGCAGGACCTACATTTAGGGTTGTTTGTGCTTGAGAGTATCTATTGTGGGTGAGAAAAAGAAGATTAGTTCCTGGAGATCAGGCAGCCTCTTCTCAACATCACAGTAATTGTTGGCACTCCCCTCCACTACCATGTATACTCTGGAGAGCACTGAGTAGCTTTATCAAAGAACAGAACCTTCTAGCTTCCTGCTCAAGCATATTTCCATTCTTACAGAGAGGCAGTAAAACAGAGTTATTAAAGGGACCTGAAATGTCACGCCGTGGGTATCACCCTTAGTCCTGCGCTCCTAGCACTCTGAGGAAACAAACACACATTCAACAATGAGAGGACAGTACACCCAAGCATGGGAGATATCAAGATGAATTTGAAATCCAGTATGAACAGCAAAAAAAGAAAGAGAGGAAAAAAAAGCAGATTGCAAGAAAAAAACGAACCTTCAGAGATGCCAACCTTTGTTTAAAGAATAATAAGCCAGACAATGTGTGGAAAAAACATGATGGCACCCCTGAAGTAAAGAGAGCAGAGAAGCAGACAGAGATCTGACTCACGGCCAGTAGTGGGAGGAGCAGTAGCAGCAGTAGTGCTTGTAGGAGAGGAAAGGGCATTGGACAAGGACACGTGACTAGGACTAGAAACATTGGTTACATCCTGGGTCTGGCTGGTGGTGGATGATTGACGTCTCAGAGCCCCCGCCCCCTGAAAGGAGGTGCCACTCTTGAAGGTGTTGACTACTTCAATCTGTGGGAGGAAAGCAGGACAGGAGAGGACAAATGGCTGCTCAGAGTGACAGAGACCAAATGGCATAAAGGGAGTACAAAGAGTCTCAATCATAACACGATGGGCGAGTGGGCAGCGACAGGTCAGGGTGTAGTATAAAATGCTGAGTTTGACTCAAATGGTTAGTTCACTTGACAAAGACAATGC-ATGTATGGATCTTTATTTCAAGGTGAAAGAGAAGTCAAACACTCTTACAAATTATAGATCAAATCATAAATATATTGACTGCTGAGGTTTCAACAACAAAGTCAATAAATAAAGTCATTACCAGAGCTTAGAACAGAGGCACCCGATTTTCTCTTTTATCCTGCAACAACAAAAAGAAGAAGACAGAGGAGGAAGAGAGAGAGAAAGAATTGCACAGAGGCTTTTCTTTTCTTTAAAATGCTGCATTAGGTCTTTTCCTGCAGTCAGTTTTCATAGTTCAAAGCTGGCAGTTCAATAAATAGCTGGAACTGGCACATCTCTGTTCTTGCAAAAAGAAATCAATGTTAATCCTATTACCGGCAGTTATCACCTAGCCCAGAAACGGTGGCAAGTAAGAAAAAAA------------------------------------------------------------------------------------------------------------------------ATCTCTCCTCTCTCCCTCTGTCACCCTCTCCCTCCGTCCTCCCTCACTTGATCCTTACACCTACGTGCTACAGATGGTTTCATTTTATAAGAGATAAAACCACATTTGGTGGAACTGATTAAACAGAGGGAACAACATCCCCATCTGCCATTTATTCCAATCTGAAATTGCTTGGGCAGATGCTGACATCTTTGGAGATGATTGATTCACCCCGTCTGGCGGAGAGGAGAGCGGAGCTGGATCCTCCCCGGGGCTGCAGCTTCCTGCCGCCCTGCCAT-GCACCACCACAGTGTCACTTCACCAGTGACCCAGTCTCTTGTCTCCCTGCAATCAGCACAGGCCCTGATTGGACTTGGGCAGGTGAGCGCAATACACTTTAATCATGGGGCCAGTACATGCCAGATCATCCCCTATTGATGTGTGAAGTGTGGAGGCAGAGTGCGAG---AAAAAAATCATAATCACACGTCTAAAATCTTAATATCTTGTATTTAGGCCTTCAGTGGGAG-----TAATCTGTTGTCTGATCTGCCCAGTACATTTCTTGAGACGTTTGCAGTAGATCATGAAATTGCATGAGTAATACAATACAAATCTGCTTTTTTTATTCATGTCTTACCAGAAGATTACAAGA----------TTTGATCTGACCC------CCTGTTGTAGGTGGCCTTGACATTAAAGTCAAAATGTGAACTTTAAATAACCTACCCTGATCCGTCACAGCAAGGGCTTAGGAATAGATGTAATGTTCATATAGTCCAACAAAAAACAGGAACACAAGGGTCTCTCAGTTAATGTATCATCATCTGAGTGGGTTTGGATTGGAGTTATTAGAGTATTTCACTTCATTGCATGACCTCCTGTTCCTCCTCAGATCATGAATCCTATTCATTACCCAGTCCTTCTGGAGTGCCCGCCTTTATAATATTACTCAATTTATATTCTGAAGCGGGCTCCTGGGAGAGCGATCAGCGCTCCGAAACAGCGACCCCCCTATAACCCAATCACAATATTTAAAGGGCAGCAAAGAGCTTTTTAATGCGCGTCGTAGATAACCATTTAAAGTGGATTGCTTTGGTTTAATATGACCTTAACAGGCTGGCAGTCACATGTGAAGAATGAATAAGCTAATAGGAGAGACGACAGGGAGAAAGAATGAAATCAAAAAGCAGAATATGAGAGATTTGTTTCAATGCAAGCTGGCCTCTTGACGGCTGCTGAGAGGAGCATGATAGAGAATCACAAGCGTGTGAATGAAACAGGACAGGCGATGAATGAAGCTACTGCTGGCATTTCTCTTTTCCCTTTTCCCAGAGTATGAACTGCTTTATCATGATAAAAGACAAGACAGGTATAAAACATATCCCTAATGATCCTCTCTGGTTAATCTGTGAAGAGTCGAACATTGTGCAGCCTGCATGCTTTTCTCTCTGGGATCATGAACAGCTGCTTGCTCATAATTATGTTGTCATTCATTGTTATTTGGAAGAGGAAACTCGTACTGACAGCTAGGATACACTGTATATTTACTCACTTGCTAATGTAAACCATTTGCACTTTCACTCTAGGCATTTTTTTAACCACCATTTCCAGTAGAATATGAGATAATCTCCTCGGGACACTTGCTACCAGAGGCAGTAGATTTGAAATAGATTAAAATGAAAGAGAAAAGGATATGGATTGAGATGGGCTGATTACAAGGTGTCAAAATTGCCAGGAGCAAGAAGGTGAAAGCAATCAGGGGTGAGAAGAGTGCAGCATTCGTGAGGGGCAACTAATTATCCATCTCATTTGTGGAGAGAAGCATTTGAGGCAGCTCCACTGAATGGTGACAGATTGGTGCGGAGGAGAGGGGAGGTGTTAGAACAATGGAGCCCAGCTCACCATCATTACTGCATGCTAATCAGCAGTGCTTCTGCACCGCCTGAGTTCGGGGAGACAGGGAAGTCACTGGCTTCAGGGGACCACAGTCATTTTCAAGGAGGGAGGAAACGTACAGTACGGCTGTTGGCTC-------------CCCTTATCCTGCGGCCAGGGTGTGTCCCTCTATAATAGTCTGCAATGAGAAGCTTGAGTAAACACAATCAATGGAAGATGCACCGCTGAGACTTCCACCCCGCCAATATTCGATTACACACCCGCAATATTACATGTGGGTAGTAATAAGAGGTAATGTCATCGCCGTCACAGGATTGTCTAAAAG------TGGGGTGCCCTCTCTCTGTATGGTGCTCTTCCATGCTTCCTGGATTACAATCTCTTCATCCATTATTAATGAAGTTAAACTACTAGTGGCATGCTGAATGTGCTGCATGGGAGATTTGTAGCTAATCCAGCGCAAAACAGCCCCAGTCACATAATGAAAAAAAAAGCACAAATGTCAACAGTTTCACACTGAGACTGGATTAGACACCCGGCCTCGCTCTTCC------------TACACCACTGTTCCTCCTGAATACAGAGATAGAGAAACACAACCTCAATCCAAACCACATTAGGCTAATTAACAAACTCATTTAAAGCCGGAGAAATATTGATTGCCATACATTTGGAGACGTAGAAAATAAGAGTCTGGCAGGTGTATGTAAATTGTTTGTTGGCAATGGAGAAATTTAAATTACAGTTCAATCAGAGAGGGAGAGGGGGAAGAGAGTGGTGGCACCCTGTGATTTCCCGTCTTAGTTGATATTTCACTGGGTGAGGATTGAGCGCTACGGGTGCATTTCACACCGAAAGGCAATCTCGCTCAGCCGACTAGAACAATAATTAGAATGGAGATTAAATAAAAATAATTAGAAAAAGTTCATCTAGTTTTGATGTATTAATTATTCCGCCCCTGCTTTATTCCAAGTCTAATTATCTGCTTCAGTGAAAATGCCAAGATTTTCTGTGAGTCATAAAAAATTACATTCATGTAATTATGTCAGCAATTTGGGGGGAAGTCAGCTAAGCAGAGCGTCGGCTCTCTCCAGTTTAAAGTAAGTAACTTCTAACTACTTATAACTTATAAGTTAATACAGTCCCTTTCAAGCCAGGGGTATAAATAATAGAATGCAATGGGAGATTATTTACTCTTTAAATGAGGAGCCGACACTTCCCGCCTTCACACTCTGCACACCACAATGCGAGTTTTTATCCATTCTTGGTCAGTAGATAATAATTTGCATATAAATGGAAATATTTATTGTGAAAAGGGAGATGTAGGAAGTAATATGCTCATTTTTCAAAAACTCATGGGGTGTGATATCTGTATTTTAGGAGTCAAGCAGTTTATAGAAGTGAACGGACGTTTACTCCAGGGTGATAGTCACTATCATCTACGTGGCCCTGTTCGCTGTGGGCTCTCTGGGGAACTCCATCACCCTGTACACCCTGCTGACCAAAAAGACCCTGCAGAACCTCCAGAGCACCGTGCACTACCACCTGGCCAGCCTCGCCGTCTCCGACCTGCTGATCCTCGTGCTCTCCATGCCCATCGAGCTCTACAACTTCATCTGGTTCCACCACCCGTGGGTGTTCGGGGACGCCGTGTGCAGGGGTTACTACTTCCTCCGGGATAGCTGCTCCTACGCCACCGCGCTCAACATCGCCAGCCTGAGCGTGGAGCGCTACATGGCCATCTGCCACCCGTTCAAAGCCAAGAGCATCATGTCCCGCAGCCGCACCAAGAAGCTCATCAGCGCCATGTGGCTCGCGTCCTTCGCCTTCGCCACGCCGATGCTCTTCATCATGGGCCAGGTGACGCGTAAAAGCGAGAAGATTTGCACCGCCATCGTCTCACCTGTCACCATTAAGACTGTGCTTCAGGTACTGATGTCTCCATTGTGTGACGGAAAATGTACTGAATACCATGCATTCTTCAGTGGTATCAAAGGTATTTCCCCTTGTTTAAGCAGGTATGGTAACATAAAATTATGTAACTGATTTATGCCATGGTATAAACTTTGTTTTCTACTGCTTGATTGCTGAAACCCAAGCTTTGACACTTGTGATGTACTCTGCCAAGAACATTAAGTATCCGAAAGTGATAAAGCTTCAATTTGCTAGACCATTAGACTAATTACTGCAATAATTAAGTAACTACTTGATTAGAACTAATGGGTACCTAATTATCCAGGAAGAAAGGATCAGGTGGTAATTAATAGAGTCAAGCTGATGTCTTCTGACTTACCAATGCCGATTACCAAACATACGCGA-----------------AAAGGAAATGCCATTTGAGTGTTTACCTAGCCCCCTGTAGCTAAGGCAAACAGTTTGTTACTATCACATCACTTGAGTGGATTGTTAATGATTGCTAATGTAACAAGAACATTACACATCAATACATTATACGGTATGATTAGTCTGCATCTAGAGATTGATCTCAATAGTATTGATACTGACTACAGAGATAAGGAAGTGTTACACTGTACTTGACACAAGTTATTTTGATGGATG----ACTTTTATTTCCACGGAAGTTCCAGTATGTCATATCTATTAAGCCATTTTAATTGGGTATTTATCTTTACTTGTTTCTGGCACTGTCACAATTCACACAAAGCCAGATGAAATCAGTACATGCAACATGAAGTGCAAACATACTGCGGAGGAGCAGATCCCAGTGCAGCAATCAGGAGGAGGATGATTTATAGCCACAAAGGTGTCACTTAGATGTTTATGAGCTCTATTTTTCACGTCAAAGCTAAGAAAGCTGCTTCTTGCCCTTCTATCATTCAATTGTCGGGAACAGAATGTCCAAATAGTTCAACAAAGCCAAGACGGAGTTTACCGTTCTATTTTTAACTCCCAAATAGCAATTTTCTGGCTTTGTGGCGGCAGTGATCTGTCATGTGGCTGGGAGGTTGTGCTGTTTGCGCTGATATCAATTAAAAGTGGATTAACGGGTACATAATGACCTTTAGCAGTAAATTGTGTGTAATGTTGCAAGGCAGGATACAGTATATTCCCCAGATGTCACACCAGGCCCCTGACGTATGATGGAGCAGATGTCTTAGCCAGTCCAAATGGCCCTCTAAGACACAACACACACGTACATACACACAGGCTCAGGCCCACAAGCATGCATAAACATGTGTTCACACACATTCCAAACACACGTACGTAAACTGCTGTGTATCATTATGACTCCTGCCTGTCGACCTGCTCTCTCTCTCTCTGCTCTGCAGCTCTGTGCTCAGGAACTGTTGAGCAGTTTTAATTATGTATATAATCAGGTTGGGGTCAACATATTTCATGCCAAAAGAATGATGCGTATTTAATGACTCTAATACATTACCATCTCTTTGCAATCTCATTGACGGAGTGCTTGTGAGTTTAACTACCATTAATCAGCATCAAGGTTTGTCTATCTGGAGAAAAATAGATTAAGGGAGTTTTTTTCATATGGAGCATTACAAGAGACCCACATTGTCCTAGTTAAGAGCTATGCAGAGCAGGCTGATAGATAATGGTCACCTCGAGGCTGCCTAATAAAGCATGTTAAAGGGCTTAGGA-ACACGACATTACTGAGTGTAGTTTTTACAATGCAAGATGTATTGGCTTAATATAGTTACTCACTGATGCTTACCTGACTAAATGCCCCTCACACACAATCAAGGCTGGCTGTAATCAGTATGTCGTGGGGGACGAGAGT-TTTTGAGGATGCCTTTGAAGTGTTTCAG-TTTTTTGTAAATAGCGAGGACATCG--GTCATGCTGAGACAAAAACCTGGTGATGTCATCTGGCTAAAATGTAATGTGTCCTGTGTGAAGTGAGCTCACCTACCCCTCTGGCCTGGAAACCATCATGAAAATATCTACTAAAAGTTGCTGTTTACAAAAGTCTTGTGTGCAGAACAAAAACAATCATGTTGGTTTCATAATAAAGTTTATTCTATATTACAAATAGTATTTTGTTCTTGACTGCAAAATAGGAATGCATTATATTTACATACACAGGTATACAATTAATTATAACAAAGTTAGAGAAGCTCGCCTTATATCCCCCAGGTTTCGTTTTTATCTCTCGATAAGATACTCTTTATCTTTCAAATATGGTCTAGTAAAAGTCTTTTCTAGCATGTTTCTGTAACACCTGCTATAACACTGAGCTAGGAGGACATTTTTAGTTCCTACAAAACGTTTGAAGGTGGAAACTTTATCTGTGCTCTTGGCAACACGGGAGAAATGAAAGACAGGATGTTACATCGGGGCAGATTCACAATGACAGTCCAGGACTCTGACCTTGTGTTATTTATTAACACAGGGCTGTGAGGGGAAACTTTGGGTATCTAGACAGAGTATGCATTGGCTACATGAATGATAGAGGTTCTTTGAAAGAAACATGAAACTCTGCAAATTTGACTTATAACAAGCAAAATTATACTGTCATTTAAATTATGGCTGCCCTCTATAAAGGTGTCTTTTAGATGCATTAATTGAATTCGGCACTATTTCCCAATAATAATCTGTAAAGTTCAGCCGTCCATCCTTCATGAGATCCTACCAGAGGAGTATCTATTTCAGTGGCTTAATTTATTTTCATGATTCGCCGATAATGACGGCCATGCAGGCTGTACATCAGAATTAACCTTCATTTCACTGAGGTATATTACGATGACAGTCCCCGACACATTTCACCTACACAAAGGGCATTCTCTCCCTCTCTCCTCTCACTTTCTCCCCTGCCCCTGCTGTATAATCATCCTCGGCAGACCAAGATTGTTTGATAGCCGATTAATTTTCATAGGAAATCAAGTGGCCACCTCTTTCTCTCTATCGCTC--TCTATTTTTCAGGGTTTTTTTAGGTGTGATGAGACAAAGGAACAAAGGATGCCTTAGAGGAGAGGTTGCCTATATGCCTGGAAACCTCTTCAAAGCACACCGCCAAATGGATCTAACGCCTCCCCCTGCCACCTCTAGATCATGATACTTGGCTGAAGCTATTCCGCTATCTTTATGATCCCTCCTCCATCTATGGCGAACTATAGCCATGCAGGGGACCACACCATCTTGCAGAATGTCTCTCCTCTCGCCACGTTCCTCAAACTGACCTCTCTGGGTTTCATCATTGGAGTCGGTGTGGTTGGAAACCTCCTGATCTCCATCCTGCTGGTCAAAGACAAGAGCCTGCACCGAGCGCCCTACTATTTTCTGCTGGACCTGTGCGCTTCTGATATCCTGCGCTCCGCCATCTGCTTCCCCTTTGTCTTCACCTCGGTCAAGAATGGATCTGCATGGACCTATGGCACGCTAACCTGCAAAGTGATCGCCTTCCTGGGTGTGCTCTCCTGTTTCCACACGGCGTTTATGCTATTCTGTGTCAGTGTCACACGTTACCTGGCCATCGCACACCACCGTTTCTACACCAAGAGGCTGACCTTCTGGACCTGTCTAGCTGTCATCTGCATGGTGTGGACGTTGTCAGTGGCTATGGCTTTCCCACCGGTGCTGGACGTAGGGACGTACTCTTTTATCCGGGAGGAGGACCAGTGCACGTTCCAGCACCTTTTGCATTAAACAAGTCACATTCATTCAAGACATATTTTCAGTCTGTCTCTCTCGCACAGATATCCACACACACATGTGAACATATCCATAGAGCGAGGCTGAAAAAACAATTACAGTTTCTCATTAAGGCACTCCTAATCCCTTTATGCAAAACACAGTTACACAAGTACACACAATGAGAGAGAATGAGGGAGGGGAGGAAAGAGGGAGAGTGAAGAAAAAATGTAGCGCAAATGCAAGGAGAATAATTACATATATCATGAAGCCGTCCCTTTTATTTCGGATGTCACTTCTGATGTCACTGGCCGGCTTTGGCGCTAATTTGAATTCAGACCTTTATCAGTCGCCGGCAGCAGATTTTGAGTGACAGCGCCACCAAACGCCTCTCGCCAGCCGTCCTATTGATTTCTCTAAATCCCCAACAATAGCATTTGCATGCTTGTTTCTGTTATAATACAGATATGCCGTTTCGGAAATTAAAGAGCGGCAGGCAGACCAGAGGTAACTAATTGTGTGCCTGTGTAATGAGTGCAGTTTCAATTTGATATAACCCACAGCTTTTCCCCTCGCAGGCCTGCGCTAAGTACTTTCAAGTCTTTGTGGGGAAATAATTGATTTTTGTGCTTTGGGCACAGGGAAAACTATTATGATCTTTTTGAATAATGGCAGCGGGAGGAAAGGCACGTTGAACGATTTAAATTGGTATTAGAGGAGAGGAAGGAAGGAAAGGAGGGCTTGGTGACGGGCAGAGGACTGATAGCGAGTCATGGATTTGACTGACAGTCTGCAAATGGCTCACCGTTTGTTGATTACTCATTCTCTTAAGGTGGAAGTGGGGCATGTGAGGTGTCGCTATGGCAGTAAGTAAAGCCACATTGAGCCTGACTGGTTGGATTGTCGGC---------------------------------------ATCTACAGGCAGCTTCTTTTGATTGGTCAAAAAGGCAAAGTGAACAATTCTGCTTTCTTTCAATTTTAATAACTGACACTATGAGATAAAATTTTTTTTAAAGTGCCACTTTATTACAAAAGTATAAACTTGACTGACATTTCATGAATAGTAATCTAAAACATTACAATCTTTTGCACAGCACTTAATTACACGCTTCTGAGTACAAGACCCTGAACACACAACATCACATTTAACTTCCAAGAACACACCGTAGCTTCATGGCTTCATTTGTGTCACAAGATAAGTCATTCCAAAACACAATTAAACATAATAGAAAAAGATAGATTTCTTGACACTGATGATATATTTATTATTCTTTCTCTTTTGTAATGTACATACACCATCAACATACATAATCACATTGTTTGCTTTTGGTCAAATGTTATTGTCCAGGTTGGATGTAATTTACTCTGGGTGATGCTCCATTTGCTTCACATTTTTGTCATTTCTGCAATATTTTTAACACTGATAACGAGTGTTCATCAGACATGACGGGCTGCTCCAGCTGAGAAGAGAGCACCTACTGGGCTTTTCCCATGATGATGAGAGCCGCTCTGCTCGGCCCAGTCAGCAGGCAGTGGATAAGGGCCCCCGAGCTGCTCCCACCTCCACTCTCTCCCCTTCCCTGAGGCCCCCTGAGCCTTCCTCTAAGTCCCCTCAAGTCATGATCTGGCCCGTAAATTAGTACTGGGAGAAAAATAGGTTCTGTAAGATGAAACTGGGTTTCTGTGTGTATCAGCACACGACTCAGGGGAGACAAGAGAGAAGAAGCAGGCAGTAAATCCATTGGAGTCCACTGATAGCGCCTGTTTGCACAGCCACTGCCGCTTCCTTTGATCAAATGGCTGGGGGAGCGGGGGGTCGTGTGGCGCTGCCGAAGGTCAGCTATATATTACACTCCTAAAAGTGATTACTGAAATTCTTAAGTGAAACCATTCTGCTGCCAGGGTGTGCTCTAATCCCCTGCAGCGTTGTCTGGGCCAGGGCTGGGGCCGGGGCCTCTCTGTGGATCTGTGCGCCCAGCACTCCTTTTCCCCTTCCCCACTTGTGTTTTCTATCATCAGAGCAGTCCTAAAAAAGAGCCCCTACATGGAAACATGGCCTATCCAGTTGCAATATCAACTGCTGGGGCTTGGAGGTTTTGGGGGGCCGTCTTTACACATGACGTACATGAGCAGGA-ATGACGGCGCTGACAGTGTGATCAGCCAGGAAGAGCTTTTGTCCTTGGGCTGAGAGGGCACCTGGCTCCTCTTTCCGTCCTTGTGATCTCTCTGTTCCCCTCTCTTGTGCTGCTCTATCCCTTCTCTATCTGTCTCTTCCTCTCTTCTCTC-AGCTCCGATCCCTTCATCCCCCCATCTCGCGCTCTCCCTCTCCTCTGCCCAAGGCGATGCCGTCCTGCAGGCTTTGATCAGGGGGCCAGGGAGGAGAGAGGAAGTGGGTCAGAAAGTTGTGCTGGAGACTGCAGGAGAACAAGGCTGGAATATCGAGTAGGTGAGGTGAGAGAGGGAGAGATGGGGTAATCTAGTGAGAAAGTGATGAGAGAGGGTGAGGTAGTAGGGGGGGAGGGAGAAGGTAAAGAGGAAGGGGGTGAAATGGGGCAACTGTGAGAGGGGAGGGAGGGCTGCCTGAACTAAAAGAGTAGAAGGAGATAAAAAGAAAATGAAGAGAGCAACAGGAGGAGATAGAGGAGAAGGACGTGGGAAAGGAGAGGTGTCTTCATTTACTGAGAGGAAAAAAAGACAACACATTTGTCTTGAACGTGATGCTCAGCATTTAAACAGCAGGTTGGAGGATAAGGCCCTGTTTTAACTAATCTGCTGTGCAAATAGATGTATTGTTAAGTAGCCTCATTGGTTTGGTAAGTGATTGCAATTAAATTGTGTTGCAGCTCTGACACAGCAGAATTTGGTTAAAGGATGGAGGCTTTGCAAGACAGAAGGCAGCGAGAGAAAATGTGAAAAAAGGATCACTCAATGCACTCAACAATGCACTGGCAGCCCATACAAACATAAAAAGGGAGAGGAAGAAAGAGAGAGCGCAAGAGAGAAAATTGAGCTTAACAGCCTGATTCTTAACTATTATTTATCCATTATGGGGGGAATGGAGCTGGGGCGCTGTGCGGGAGAGGATTAGAGAAGATTTGTGGGCTTTACAAGGCCCTGTCCTCCCATCCGCATCGCTCCAGCTCCCAGGGGCTCCGCAGCCAGCGCCGGCTCAGCTTGTCTGATCATTTATCCATAATTAGAAAATTAATATTTTAGATGGCGCTATGATGAACCCATTATGGTGATGGGCCCCGATATCAATTATAACTTCAATTTCAATTTCACTTACAGCCACGGCAGCAAAATGGCTCCGGGTGGCAGAGTCGAGTGATGGGCTCGGTGCCACGGAGCATGACGAATACAGATCACTGCACATTAGGATGAGCAATTATTTGAACATGTATAAAAACTATTTACAAGCAATGTAATTGACCAGGGTCAGGGGGAGATGCAGGAAA-ATGGACAGCTTGACAAATTTTTGTTCCAGGATTTATTAATTACTGCATGATTTCCAGGCAAAGCGACAGAGGCGATGTGCTCTCTGCATGTGATTTCTTGTAGGTTTATCCTGCTGGTCACTTCACATGC--------TCTCATGTCATGATAAAGACCTAATTGCAGTTTAAATGTTTGTTTGCATCCTCCTCTGAAATGCGCTAGATTTCACATGTTAACCTCTTTGGACACCTCCATTAATGAGCGTTTAAATGCGGGTTGAGCCTTAAGTAGCACAGAATGAAAAATGATTTGTATTGATGCAAATCGTGTGTACGGAGTGAATTATACACAATTACCCATCAATACCCCTCACCAACAAGATGTGGTTAACAGGCAGAAAATAAGATTGAAATGGTGTGTAAAGAGTTGAAAATGAATTTCAATGCTGCATTTGTCCACAATTATTCACACATGTTTTATTGGGAG---TTTTTTTTTTCTTCAAATATTTCTCAAAGCAGATTGGAAACATTCTTGGTATTACCCTCTTTCTTCGGAGAAGAAAGAATTAAGGATTTTAAAAAAGAGATTTTCTCTCCTGCTGGAGCGACGGAGGATAACATGGAGGCTCACAGCGTGTTTGATTGTTAATCGTGGCACAGGGGCTTTAACTGCTAATGCTCTCCCTGCAAACCTGCAGAAAAACACCAGGAATTTTTTTTTCATTAATGGCTCTCTCTAATACTGGCATGGGGTCACTGTCGCTTTCTCTCTCTTCACAGTCATTCAAGAATGTGTTGGGATATTAAACATTTCCTGTCATAGTGAGGATTAGGACAGGAGCCTTTGGGCAACCATGGATTCTCACTATTCAATTACTCTATAAAATGCCATTTACGATTCTTTGGCCCCCTGAAAGAGACTTAACGCCAATTGTCCTGCTGGCTAGAATGCAAATGCGGAGGTCTATAGGGCCTGAAAGCCATTGATTTGAGATGAATACAGTGTACTCTCAGGCCCTTCACAGTTATTAGGACTAATAGAGAAACATAAAATAGAGAGAGAAGCACAGATCCGCACAAATGCTCTAAATAGCTGACAGGCCTCTCGGAGAGTTTGGCTTGCAATTTGCATTCCTTTGTGTGACAACTTGTAATCCTCCCCTCAGCATGCCAAGAAACACACAACAGATTTATTGTCCCAGTCAACAAATCGTTTAAGTCATCCCAAACCTATCCTAATGCAG------ACATGCACCGCCTCGCCTCAGCACCGGAGGCTCGCAAACACAGACCCCACCGCTTTGTTGCCCCGGTCCATTCAGACCTGGGGGGTTGAGAAACCGAGC-GTTTGAGGCTCGCCCACACACAGTAATTAAAG----AGAAAGTTTCAACTGCCCCACTGAACACTTGAAAAGTCATGGCGACAAAAATGCAG------------------------AAACAGACTAACAGACTAAGTTAAGCGAGTTAAAGCAGCAACGAGGAAAAAGGGAGAGGAGAAAGCAGGAGAAAGATGGCATTATGATATAGAACAGATTGTGCTGATTCTACTCTCGTCTTCCATCAGTGCCCCCATTCCTCAGCCAGACACTTTCTTAAGCTAAACTAAATGGGCTAATTAATCTGGGCTAATGGTGGGTGACAGCAAATATGCTAGCACAATTATCACCCTATTAAAGATTCATATTCCAACCCATAATTGAAAATGAAAAGGTGGGGTGATGGGCGGGAGTTTCTCTCAGGTAGCAGGAGCCACACACAAGACTAGTTGCACTACAGGTTGTTACTTCAAAT--AGTCTATTGTCTCTTCCCGTTAAGTGGAATTGGACAATTTGAGCAAATGAAATACATTCAGTATATCTAAGTGTAAACAGAATCATAAACAAATGCAGTTCCCAGAAGGCATTGCCTTTTAGACTCTCCCTCTCTAGGAAAACAACAAACGTCGGAAAACAAAACAAAACAAAGTCTCCTGAAATACCTCCCAGAGGAAGGCGCTGGACAGACAGATGAGCAGATAGGTTCCTCTGTCCTCTCTCTCAGGCTGCCTCCTCTCTCGGCGTGCTGTGGAGAGTGACTGCTCACAGCCCGCCTGGCATATCTAAAGGCTGTTGCCACTATCGGGCAGAGGATCTACCTCTCCAATCTCTCCGACTCAATCTTCCCCATCTCTGATTTTCTTTTATATTTATGCTGGAATATTTAATTGTAGACAAAAGGTTACTCTGGGCTCTATTCATCGCACACAGGCAGAATAATCTCCTTTAAAAGGCTTGACATTTCAGGCTTTTCAAAAGGGGAAAAAATTATATCCCCGCTTTTGTTAATCAATGAAGTAGAACTCCCCCGAACAAAAGAATTAAATTGCTTGGTTGGGTTAATAAAACACACAGAAATAGCTGCTTCCTGTGGGCTTTTGTCCCCCCATATGCAACCAGCACTGTAATTCCATATGATTTGGGGGGCAAAACTCTCATTTCTCCACACAGTTGGCTTTTTAAATCCTATTGAATGAGCAGTCTGTGAGGCTGGCTGATTGGGACCTCTAGAACAGGCTCTCTCCATTCAAAGATGACTTTCACTAGACAGCGGGTCCACTACAATTTACAATTTCTATACTGCCCCTGCCTCGGAAAAACATTGTAATTATGCAAATGATAGGGGCAATAATTAGGCCCTTCACTGTCCCATTCTAACAGCTTGATTTCAAGATGAAACTGTTACACCACATTACATTATGATTACATACATTTCAAAGAATTTATCCATCATTTTTCTCCATAAACCTTTGCGTCCTGGATGTGAGTTAATTTGGACTTCTGGATCGCAATCTGGCAACCTTAGGTAGCTCCCCTATCAAAACAATCATCAGCTGAAGGAGGTTATCGTTGGGGCTATCTGTCACCCGGCCACCGGCAGCCAGCGGGACACAAGGGCCATTTAATTAGGCCTACTGCTCCTCTCTGGTGTGAAAGACTCTCAGGCCCCTTTGATTCCCCACTGCTCTCCCAGCAGGAAGTGGTTGGTGATAATTGACACAGGATTTCCTTGTTAACCAGCGGCAGACTCTGTGGATTAAAGTGACAGAGATCTCCAGAAGAAAGTGGGGAGTAGATAA-GGGGGAGGGGAGGAGGTGCAGGGGCAGCAGCTATTTACCACTCTTGAGAAACCAGGGAGGAAATAGCAATATCAGACTGGTGCGCGGTCCTGCCGCGAGATGTAGCTCCCACTTATCTTAGCCATTTCAGCTTGGCTGATCAAAGATTGGCTTTCCTTAAAATAACCTGGGCCCAAGGTTGAGTACATGCTTCCACGCCACCAAATTATCAGTCTTTTCCAATCCCCCAAGCTGCATGGCTGTTTGTGGAGGACTGAGAGATAATCTCATTTCATTTGTACAATTATACACTATCATGGAATAAAAGCATATTGAGGAGGAAAAGAAGGATGGGAGAGAACAGAGAACGAAGGCAAGGTGAGATGCAAAAAAAAAAGGAACAGAGAGAGGACGAGAGGGACAGAGTGATCATGGAACCCTCACGA------AATGTCAGGTTAAAGCAACTTCACAGACTGAGTCTGCTATTATGTAATGTTTAAAG------TATTAACAGTCACAGTGATTATCCTTCCGGGTATCTTTTGACATAGCACATACCACTTCACCATGTATATTT-----------CAACAATAAGGTTGTCTCTACCTGTCCTTGTACAGTGGGGACGGGAGACCAAAAGTATGATGAGTTGAAATGGGAATCGTCCATTATTTCTGTAATTAAAAAGCAACACACTTAGAAAACACCCCCCTCCTTCTTACTATGCTCTTACTTTCATGTGAAA-----CCATGCATGGCTGTGTTTCAATCATCTTAGTTTGTTTCCTTTCCCGTATCCTCTCCTCCATCAGCTGGCACATGTTTCAT------------------------------TTAAGGGATCGCATTGCGTAAGATGGATGTTATATGTACAGAGAAGAGGATGTGAAAGGAATCAGATAAAGATGTTCGGATGCGCACACCATTTACTCCTAAATGCAAATGCCTCTTTGTTGGTTGTCGTTTTAATACCCTGAGAGAGCAAAATATCTTTTTTCCACATTATGGAATTTGTCATGTTCAGTTGGAGCTGTCATAGCTAGAACAGTGTGCGCTAATGTGTGTAATCTGCTTTGCAACACATCAATTATGATGGATATTGCTCCGCCGCCATGCTTCCAGGGATACAAGCCTGCAGGGGAATCAGTCTTTTCTTGTTAGGCAACCTGTTTAGTAAATAATGATCCACTTTGAGCCTGGGCTGATGCCGTATAATGTGATGTTTGGTGTGCAAGGATCAAGCCTACTAGATCAAAAAACACTTACTGGAATTCAATCATGTAAATATTATCAGTACCAGAGCCCTGCTGAAGAGCACCGGGCCTCTGCAGTGGTGGGTCGTAGCCCAGGTGATGAACTTCTGAACATGGTCCAGCTGGCCACATATCTCTATTGCCCCCTGCAGCTGGTCCTCCAGACGTTGCTGGAAGTCTTCTGAGATTTTCTGCAAAGCTGGCCTGTGGAGGAGTTGGCTTAAGCAGCTTTGACAAATTATCTCGTTTGCTTGCTTTCAGAACTGATACATCATGGCAGTTACCGATTCCTTGCATGTAGTTCACGGCTGGCTGAAGAAAGTAATTACCTCCAGTTGCTCTATTAATAGGTTGGCTCGTTTGTTAAGCTCGTTCATCATAATCATCTTTGCCATTTTAATCTGGTTCTCTGCCTTCCTGTGTGCAATCTTTACTCCATGCAATCTACAAAAAATAA-------AGTCCTAGCATTTATGCATTAGATTGCTATAT-------AACCAACCTGTCTTCGATCTGTTTAGCATTGTTCTCCACTGCAGACCTCCTCTCTTCCACCTGCATCATCAGGCTCTCAAACAGCCACTGCTGATCCTGTAGGGCCTTCCCGATCTGCACCACCCTGACAACCGACCATAGCGCGCAGTTTAGACCGAATTGTATCTCTGTTTTTCTCTCCATCTTTTCAGTGTCTACACAGGCTGCGACATCGACCGCCTAACTCCATCACCGGGTGACTCTCCGCGTTCACAGATCGTGCCGGGTGCGAGATATGCCATGCCTAGCTCTTTCCTGCAGGACCAATTTGTCAGCACTTATGCCAAATCTCGCTTTCACCCTGGCATGGGGACTGGTCCTGGCACGGAGCGCAGCGTCCCACTCGGCAACAGCTTGCTATCCCCGCAGCAAAACGAGGAGTCCACTGTTGCCACCCCCCCGCAGCGATGGTTTGTCACCCCTGCCAACAACCGACTGGACTTTGCTGCCTCGGCATACGACGCTGCTGATTTCGCCGGTAACGCGGCCACCTTGCTGTCCTACGCAGCGGCCGGAGTGAAGGCTCTTCCCCTGCCGACTGCAGGCTGCTCCAACCGGCCTCTTGGCTATTACGCAGACCCGTCGGGCTGGGGAGGACGCACGCCGCCGCAGTACTGTGGTGTAAATAGCAAATCCAGCTCGGTCTTTTCCTGCTGGCCCGCTAACTCTCTCGGTGGCAGAACGGGCACCAACTACCTGGCTGAGGAGGTAGAGGATAACATGCCACATCTGCTCTTTGGACAGCGCTGCTTCTTGGTTACCAAGCGATTTATTAGAGAGCCCTGTGTGAGGAATAATAGGTCGCAGAAAGATCAACCGCAGCCCTTCCATAGGCGCACAATTATCTCTTAAACTGGCTGTTGTAACATTAGTTTGGTGTCTAAAGCATCCCAAAGAGAGAGGTTGTGCGGGTTGGGAGCTGTGTTTGCGCTCAAGACCAATTTATTGCCGATGAACATATGGCCAATATTTTGTCTCACGTCATAGCAAGGGGAAAACAAACACCAAGCAATGTGAGCGAGTCAGCAAGAGCAGAGCCACTTGGCCAGCTATGCAAACGCTCTTGGACAATATGAGAAGAGGAGCACTTGCTTTCTGGGTATATAAACCACATCAGGCTTATCTCTGCACGCACTCCTGACTCCCATTTGGAGATATTTCATTAACTCTGCGCGCTGTCTTAACGCTGGCAACACATTCAGCCCCCCTCCAGTCGCACTGGATGCTCCAGTCAGTTTACATACAGTATTTTTTTTTACAGCCTAA-TAGACACTGCTTATTTCCCTTTGCTGCTATTTTATGCGCACCAGCGCGCATCTAGTCCTTGAGTCCA-TATGACTCTGATCTCTTTAAATAGGTTGCTTATTCGGCCTGTGTGTGGGCATTCTGTGAACAGCTGGTATGTCAGTTGTAAATGCTGCACCAGATGGGGACAATATGTTTTGAAAGGAGGGCTGAGCTGTTGGAGTGTAATCTCACTATTTTAGTCCTCAGTTGGCTCACTGAAGACCCTACTGCAGTCCTTCATCTGGCGCTGAGTGACTGCGTTTGACCATTAAGTTCCACCTTAAATGCATTTTGGCCCCGCTTGCTCCCTGTAGTTTAGGTGTCCTCCCGCAGCAGCTGTCACCCTGCATTACTCGCAGTCAGCTAAATGAAACATTATTCTAAACATATGCATCGTAATCAGTCCGGTCACACTTACAAGAACACGCGTTAATAAGGCAATCAATCACTCTGGAACAAGCAAGTTGTTCTGTAACAGCTCATAAACAGTGTGTAATGAAGAATTGGAGGTTAGCATGACACGGCGCTGATCAGATAATCAATGTCAAAGATGCGATGAATGTCAGTAAATGTAGTTTTCATGTCGTTTCTATAAAATCCTCAATTTAAAACAAGCAGTTCAATTACCCTGAAAATACAGTCAATTAAATAGGGGTGATTGGACAGTAGGGGCAGGATCATCGATCTTTGCATTTCTATCTCGCTGGTGGACATTTAATTTGGTTTTTCTATTAGCACCGAAATAAAGAAAATATAAAATATATTAAACAACCCAAAGATTTATTTTCTTGTCAAAAACGAGGTGACAGACAGTCCTCTGCATTATGATGAATTCTTTCAGTCTTGCACATTGGATACAAAACTAATCGTGTTATTGTGGGCAGTGTTTTTCTGGCCTGTTTAAATACCGTAGCCCGCTCATTTACACAGTGAGCATTGAGAAGCAGACCAATGTGATAATCCTGTGAGTAGCAGGTGGCACTAATGTTGGTGAAACAAAATTGCACTTTCATTTCCAATCCACTCTTTATAATCTCTAAATGAGACGATTGATCGCCTGTTGGCTAGAAAATGGTTTCCCCGGTTTTTATTCAAAGTGGGACGATGAGAGGATGATGGTATACTTGCAGGAAA-GAAAAGAACCATATTG---------------------------------CTGTCAGGTGTGAGGAAGAGGAGGAGGAGGAAGCAGGCCTTTTTTTCCCCCACCACTTCCGAATTACCTGCTGGGTCCGAGCTCTTTTATGCTCTTGTTGTGACAGGTAGATTTATAAGGCTTGAAATTTGTACAAATCAGTTGTCATTCAGCGGCAGCTGTCAATGTGTCAAGCTGTCAGGGCCTGCTGTGAGGGAGATGCCTTAGGGGGCTGAGCGAGGGGGCAACCGCCCAGAAAAGAAAATGAGTTCAAACAGACCTGAGAAGCTCCTCTGTTCCACAGGCCTCCCTGCCCCTGTGGAGACGCCATCGATTTCTCTTGATGTTGAGCAACAGCGCGCACACGCCACACCGCGCTCAACCCAGTCAGGCTGCGACACGCCAGTGGTGCTGTGCCAATCAATCTGCAGATGCTTCTCATTCTCTACTAAATGGCTGGAAATCTGTAATCTCTCCGAGGAGGGAGAACACCAGAGTTGTGTTTAGAGATTGTTGGCGATGGCTGTCGTGTTTATGTGCCGCTTAAGTAGCTGAAAAAATCTCTCAGAG--GAGAATGACAATTGTCGATTGTTGTCTTGTTTGCTTGTTTTCTCTGGCCTTGTCTCAGCGTGGGTCTGTGTGTGATTGGCGGGCCTGCTTCAATC----AACCCATTGCGACGACACAGTCTGAAAAAAGAGTGTGTGTGTGCGTGGTGCTCAGAGCAGGGGGCCGGCAGCTGTCAGGGGCTAGGAGCAGCAGGCACTAATGAAGCAGATGAATAGTGCAAAAACTCCCAAATACAAACAGGACAGTTGACATTTTTCATCTGTCAAAAGCAGAAGATGCATGAAAATACGATGGGGTCTTGTTTAACCCTTTGCCTCCTGGTGTCTATAGCTGGCTGATTTTCTTTTTTTTCGCTTACTGAAAAAGACATTCACACTACCTGTAGCAATTAAGAGTGTTTTC----------------ACAC--------------------TTGTTGGAAAGTGATTTAGCTAGGTCATTATTGCCTCGACCGTAAAGCTGCAGCAGGTATGAAATTCATGATGCAAATGAATTCATGAATGCTCCATATTGTGTAACCACATGCATCTGGCATGATTGGGCAGTGTGGGACAAATTGTCCTCAGCCTGCTACTCAGC----------CGTGTTCACAATTACCATGATCGTGAAATTTATATAAATACAAAACAGACATAGTCCTGAAACCAGAGAACAAATGCATCGAATAAATACTTTATTCATGTGGAGCCCCCGCCATTTTGATCACGTCATTCCCTCTGGAAAATTGCAATTAAGTTTGGAGAGATAAAACATGCCAACTACTCTGCATTTCAAGGCTTGATTGGCCTATCAGCTAGTCAGTATGCCGCCATGGTTTTCATCACTGTTAATTGATCCTTTCTTTAATTAATCTGGAAAGGAAAGCCCATATCTCTATCCTGTCTGATCGTCCCCTCTGTCTGTCATAACACAATAAAGGCCCTATCCTACTGCTGGTAACTCTGCCTTAGCCTCTCCCTCTGGCTCTCGTCCAAATGGACTATTTATGGTGCACCTATCTAACGACAAGCCTGCTGCATGGAGTTCAATGGCTGGGTTCATTAACAGTGCTTTACCGGGCTACTTCCAATTTGCATGCAGTGACACCTTGCTTTTAATATGAATGTGAAGGTTAGCGGTAGGCCAAGACACTTTCTCAACTATCATTGGTCTA-ATATTGTTCTTCCATGTCACTAACACCGCCACTTTTCCCTCTAATTCAATTATACCCCCTCATCATCAGTATCAGCAATCTCAGTGTCATTCATGTTTTGTGAGACTTGTCTGAAGACTTTGAATAAACCCCTGGAGGAGCGAGATAAAACCTTCCTTTTCTGAGAGAGAATTGCCATGATGCACGTCCAAATTTCTTGATTACAAGACGAATAAAACCTTGAATGAAAGCCTGGGCTGAAAGTTTTCAGTTTGCTGATATAACAGTCAAGTGTGTCTATAAGTCTACTTAAAACGCTTAGGTATCAGTGGAGACAGCTGCGACACCCTCGTCTTATGATTCTGTCGAGACAGTACACTATCAAACCTTTCATACCGTTCCCAAGCTACATTTCCGGTGACAAAAGCTTTGCGAAAGCCTCCTGAAGGATTCATCTATATCCTAATATTTCCAATCCAATTTAACTGGAGCAGCCGGAGTGGTCTGAGCACTAGTTTACCAATCTTTGCTTTCCAAGACTCTGTGTGCTGAAGGCTTGAGGGGTTCAATCAATGGCGCTTTGATCTCGGCTGGAACCATAATTATTTAACATTGTTACAAGGATTTCTCTAATCCATCCTACCATTAAATCCCTTTTACACCCTCATCTTCTGCAGCCTAATCTGCATCTGGGTGCTCCGTTTGTCTCTCTCCCTCATTTCGGCTCGCCCCTCCTTCCTTGACGACACCCTGACTTTATAATGGACTTGGGTGCTGAGTTAGAAAATGCCTTGTTTACTGAGTGCAACCTGACTGAACTGTGCTCAAATGGACTGTGCTGTGGAAGACTCGAGTTTGGGTCCGTTTACTTTCAGTTCAGTCGAGGCTAAATGTTAAAAGCTT------CTAACTTTCCTTCAAGAACTGACGCCCAAAAGGTTTAATCCCATCTGTTTCACTCTGTCTTTCCCTCTTGTTCCCAGTCTCGTCTGTACTATTGCAGTGCTTGCAGATGTGCACAAACAAGGGAGGATTAAAGCAAAACGAATCTAAACAGACAAATGGAATTAGAGTGATGGGTGTCGGTGGGCTGGTTCACAGTGATAAACATAATGATGCTCTGTATGTGTGTGTTCCTGTGTCTAGGGGATTATCAGTGGTTAGGTGTGTGGTGTGTATGGCTGGGTGACTGCTTCTGGGTGTCTTTGTGTGTTTGCCTATCTGTCTATGTTTTTGTAATTATGTGTGTATATTTACTCGGGTTTGCCCCAATCCAAACTCCCCTTTAAGGGTGTGGGTCTTAAGCCAATGATATGACTCGGTGTTCTGCAGGAAAAAACGGTGACATGTGAGGCAGTGGGTCTTTAAAGGGCTGCTCTGCCCCAACTCCCAATCTCGTAGGACTTGTTAGCGTATCACGTGCCAGATTCTTAATGAAGTGGACACACCGGCTCTGTGTGCGCATGCGCTCGGTGTAAAATGTAGTTGGAAATGAGGTGTCCGTCTTGGAGTAGTCGACTTTTAAAAAGCATCGGCAGCCCCTGATATGACGACTTCGCTGGTTCTGCATCCACGCTGGGCGGACACCTTGATGTACGTTTATGAAAAAAGCCCGAATGAAAACAACCAGAATAAAAGCCAAACAATGGAGGGACTGAGCGGTAATTGCCCTGCGACCCACTGCAGGGACCTGATGTCGCACCCCGCGCTGGGACGACATTCTGGCACCATAGCGACCCACCAGGGCTCCGTCTACTCGGATATTTCCTCTCCAGATACCGGTCGGCAGTGTCCCGCTCCTCAGACATCCTCCAGTGCATCTTTAAGCTACGGTTATCCCTTTGGAAACCCATATTACGGCTGTAGATTGTCTCATTCGCACAACGTAAACTTGCAGCAGAAGCCTTGCTCGTACCATCCCGCAGAGAAATATGCCGAGCCCAGCACAGCGCTGCCCACGGAAGAACTGTCCTCCAGGGCGAAAGAGTTTGCCTTCTACCCGAGTTTCGCCAGCTCATATCAGGCTGTTCCTGGATATCTCGACGTGTCTGTCCCCCTGATGGATACAGCGGTTGCTTATTTAGCCCCTCTTCCTGTTTACCTGGGAGTCCTGGGGTGAGGTTGAGCTGAAAAGCCCAGTCGGAGCCAGTCAAAGGGAGCGTGGCGCAGTCTTGACCCTGGCGCTCCACTCATTGTGTAGTGCAGCGGTGTAATGAGGCCCTGTGTGGATATTGATATGACAGAACAAAAGGCCAAGGTGCAGTAAGGACAGCAATCCACACGTTTCACACCATTTGTTTTTCACACCGTATCCATCACATTAATGGGTCACCTTTCTGTGACAGCTCATGATTACCTGCTTACCCATGGAGAGAAAAGGGGGGAGAGAGAGAGATAGGCAGGAAGATAGGGGCTCCGGTACTGAGGGTAAAGGGTGAGTTGGGGTTGGATTTTTTTATTCTTTCACAGTCTAGTAAATTAGGTTGAGGTGGCAAGAGGGTAAAGGTTAAAAAAAGATGGAGAGGGAGCCTCACCACAAATCCAGGACGACAGAAACAGGTGTAGCCATAGCCTGGATCATTCTGAATGCATATCCCCTGGTTGCAGGGCTGTGGAAGGCACTCATTAATGTCATCCTCACAGTGAAGGCCTGTCCAACCTGCCAGGAACAAAAGCCCACAGAGTGCCCCCAGGCTCTCCCACTTCCACCCTCTGAAGTGAATATCAATCAGATTCTCCTACATTGATTTGCTTCTTTTTGGGTTCACACACAAAGACAAGAAAAGGCTTTCACTAAAGAGTAAGATGCCACATACATTTTAATGAGTCCAGGCTTTTTATCACTGTCTTTTTTAGTACTGTATGACTACAAGTTTCTCCCTGGAGAAAAGTGGATGACTTTTGAATGGCTTTGAGGCAAAGGAGCTATGTAGGCATTATGGTAACCTTTAGTGACACTTTAAATGGCCCCTTTCAATCCAATATGGGTGTGCTATAAGTATTAACATGGATGGTAAAATGTACTCTACCACATTCTTAGTAATCTTGTCTGTAGCCATAGCTTACAGGGAAGTGAAGCAGACTTAACTTTGGGCACAATGATAGACATATTTTCAATCAAATCCAAGTTAATTTAATGTGATATCATTTTGGCAAAGCAAAAATGTTTTTGGTCCTAAATCTA-AAGTGCTCCTTCAGAATAGGGGACATACAGCTATCTATGGGTTCGCATGAATCACTGAGTAGTGAGGTGGGGGTGGGGGGTCCACCCGGGTTGGTACACCACACTGGGCCTGTCAGAGAAAGCAGTAGGGGTGCACATTCTTCACCTTCCCCAGAATGGCACCTTCCAAAGTGGATCCCCTGTCTACCCGTTCCCCAGGCCCCAGATAAGAAGCTCATCCGTCATCCACTGGGGCCGCATTAAATTTTAACTCTGGTTACCGAGTGTGGCCATTCAAACTTTTATCTCAAACCTTCTTTATCTTCTTTTCATTAAGTTCTCAAGCACTAATAGCCCTGCAAGTCTCCGCCGGGGTAAGGATGATGTTCTGAATAATGAAAGCTCATTATTTCTCCACAGAATGCTTGTTAATTCAAATGATGATATTAAAACTATAGTAGCCCTCAGCAGTCGGGTGATTTCTAGCATACTTTATCATGTATCAATATATACTCTGTTTGTCAAAACTGCCCCGAGCCTGGGCTGACATTCTCCTCCCGAGGAGTGGAGTGCTTCAGCCGGGCCTGCAATACTCTAAGGTGACAACTGGCAGAGTTTGTGCCTTTAGGAAAGTGGGGGATGGAGGGATGAAGGCAGTGATGGGGAGAAGGATGAAACTCAAAGAGCAGTCATTGTGCTCCCATGTCTATTCAACGTTTTTCCATCATGCCCC-----------CCATACACCCTGCATGAACACACTCACATCTGTCATCCT-ATCTGTCCTTCCTGATATTCCAGCAGCCCCTTCCGTGTTTACCCCCGTCCTTCTTTCAGCATCCTGCCGCTTTTGACATGAATGTGTCCCAAACAGAAACAGATCATTAAAGATGCAAGGTATTGTCATCATCCTGGGCAGCAGTTCAGAAAGGCTCGGAGCCAAACT---CTCTGACAATTCACCTGAACCAAATCTACATTTGTGAGCACAATAAAAGACAACTGCGGTAAAGGGTGTATGCGGCAAGTTGTTTGTGTGTTCACAGACGCACGTGAGTGTTTTGCCTGTGTGCAGCAGACCTCGCTGAGGAGGAC----TAGCAATCACTCCATTCAGCATCTGCTGCCACACAGCTCATATTGTCATTCCCCAGTTTAAAGGAACCTTGAGCAGCTTCAAAGATCTTTTCAAAGCCTTAATCCTAATAGGTCGCGGTTTGTTCTGTCACATCAAAAGGGGGAGAGAGGAGGTAGGGGGAATAATGCATCGGGGCTGGCAGAGATTCTTAAGGGCGGAAGATTGGCAGAGGATTTGCAGTGCGGGGAGGACTGAAATCTGAAATATCGGACACAGAATGCCTGCTGTAATAGATATGAAATAGGTCTTCTCAAAAGCATGAAAGGCTGACATTTCCAGAAAGTTTGTCATGAGAAGGCCCTTTTATTCCCCCTCGTCTATCTGCGTTTGTACTGCCACCTTGTCCATAGTCGAAATTCGCAAGTGTCACTCTAACAGGTTACAGAATAAGATTGGACGTTTTTAGATTTTTTATTGAATGTTTAGAATTTCCAGTGAGAGACCAATTGAGTTCTGATTATCCAACATGTAAAAATGGATTATGAGTTACACCACAGATGGAGGGAAACAAGTTACACGGGGAAGGAAGCAATTAAATAGCCATGAGCCGGACCCAACCCTGCGCAACATCTGCCGAGACCAGTATTCAGCACTGCACAACTGACAAATTAGTGTAATGGTCTAATAGGGACGGATAGAGGGAGCGAATACAATAATAAGACTGTTTAACACAGGCTGGCTGTTCTCGGGCAAACTTACCCAGAGACGCGGTCCTCATCCTGGAGAGCGCAGACTGAGCAACAGAGTGCCGGTCAAGTAACACTTACAGCCTGCAAAGAGAGAGTCAGACGAAGCCTCGCCGTCAGTGCGATTATATGTTATGTGCAATATACTGTCAACTCCCCAAAACCATAAAACTTACTTTAATGGCTACCACGTGACCGTTTATGGCCAGTGAGCCTATCTGGCCGCGCTCCGGATGATTTTTACGATCTAATTCATAGACAAAACCCCCATTCATTTAGCACCCAAATGTCAGAGAGCCAGAATCGGCCCTAATAAAGTTTACAGCTTGAGCTGATTCTCCGGGAATAGCCCAAAGGGGACGCCCCCTGGAGCCCGTAAGGACCCCCCCCCCAGCTCCAGCAAGGTGAGTAAAATATGAAACTTTCATTC-AATGGGACCTGTTGAATTCAACGAGATTTGACTTGAGGAAACTTTAGCA------GCAACAGCGCGTTCCAGTAGAAAGTTTATTATAATGGCCATCATCATCATCTCTCATTGGTAAGAGCCTATTGAAGGAAGCTTAATAGTGGAAAAGCAACATCCTACGGCGCTTCTTTAATACTGACACAAACGTTGATTCTGTGGCACTGGAGAAGCATTTGATGGTTGATGCACCAAAAAACCTATAACTAAAAAAAAAACAAAAA-ACTTAAATTATGAACTCAATGCTTTTGGGGGAAAAAAGCTGAGAGAATATTGTAACAAACTTCGTACAGAGTTCAGTCTATTAATTGTTTCATGTTAGATATTCTATGTGTTTACCTCAATTGAAAAAGAATGTTTTTGCTAGTTTCAGATCTGCTGTGGCATTGATATTGTATGTCCATGAATTCCTTCCTTTTTCAGCACGTGTTCCTCACTAGATGATAAGATGCCGTCTCCCTTAAGCAAAATACATTAAATACTTGTATGAGGACTGTGACGTAATGTTTAAAAGGTGTTCAGTCACAAATGCTGTAATAAATATTTCATTTTTGATTTTTGTTAGATTTTTGTGTGATTATATGTGTTATAAACAGAGTCTTTAGAGATCAAAAGAGAAATGACGTTATTTGAATATGTGCCCAAAATCCTTAATGAATAACTTAGGACGAGTAGGAGGCAAATGCTGCCCCAGCTGTTTCCTGTTGAAAATGTCTGTGTAATGTAGATAAATGTGAGGGATTTTCTCTCTAAATCCGTCTCCTGTTCGCTAAATCTCACTTCTCCAAAACGAGCCTGCGCAATGGAACAAAGTCGGAATATTGAGATGTGACATTGCCCGCATCTCATCCTCTTTCTCCCCGTTTTTAATGACTTCAAACAAGTTCATTTTCGCCGGGCTTTGTCTTGCGGAGACCCGTGGGGATGTCTAGCGCTCTTTCCTTTCAGTGGCATTTATGTGATGTCTTCAAGGTAAGATTATCACCTTCACTTGCT---TTGCACAGAGCATCCT-AATAAAAGACATTTTGCAAAATGCATGATAAATGTGGATTTTTTATTCAGTTAGTGAGCAACTGTCCTGCATCTTTGTATT----TACAGAACTGTTCTTGCATGAGGCCCACTGTTATCGTGTTAGGGAACTTGGCTGAGGTTACTTTGCGCCACTCTGCAAAAATTAACTGCACATTTAACCAGTTAATTAATGTTGCACCTCAAGGCTTTGAAATGAAAGATGCGTACAAAAGG-GAAACTAAATCAGAA-GGGAGCAGGCACAACACAAACACAGACCAGTGGGACAAAGGAGAAAGAGAAAAACTGTGCAGTTACCTTTCCCAACATTCTTTTTGGTAGCTGACGAAGGAGAGGGAATCATAGGTAATTTCAACTCAGCACGATTTGACTCAGTCAGAAGGTAGTGGGACTTATAGGCATATGAACTTAATATGGTGTCAGTAAGGTCTTGCACTAACAGCCCTACACAAGACACACAGGAAGAGACGGGGGTGAGCCGCAGTCAAACTCG-AAATTACCCAAGAATTCAAGAGAAAGAACAAACACACACAACACGCACAGAAGAAACAAGTAAAACAAAGTTTGTCCCAACACAAAGAGGCCAACATCAGATCTAAACTATTCATCACCATCCAGGACAGATGGGATTCTTAGTGGAGTGCAGGGTCTGGTTCATTCAAAGTATTAGTATCAGGCATTTCACAGCGATGCTACTTCAGAACAACAATGTCAAACATGAAACATGTAATATT-GGATTACATGCATGGGTGTCTCTGTCCAGGTGTTCGCTTGCTCCATTGATGTTGTGTGAGTGCCTGTAAGGCTATATTCCTTTGTGTTATGCATGTGTGCACTGGCGTGTGTCACTTAATCTTTTCTCCTTTTTCTTTCTGTTTTATATTTACTACGTCAGGCAACAAATGAATCATCTTTATTACGGAGAAATTTAATTTGGATGAACTTAACTGCTGCCGCCAAGGTCAGACGGGCAGAATGTCATTTTAATCCAATCAACTTTAATCTGTTGGTTATAAAAGAGTTAGGCTGTTGAAGAATGGCTGTATCTCAGGCCCTTTATTACACTGGCTAATGACTTTGATTGTGAGGCGCCTATCAAGAGGTTAGGAGTTCTTATGGAGCTTCACGTCCTGCTAATTCTCTACCTCATGCCACTGTTGGGCTCAGCTAACCCGAAAAGTTTCCCTGTTTACAAGAAACTTTAAATAAAAAAAAATAAAA-----AATCATTGTAAATGTACTCAGTATCTTGAGTATCAAATGTTAATGCTATCTCTATTCTCCATTTGTATTCTGACTAGGGAATATTTCACTATAAAGTAAAGATGAATACAGGAAGACTCTCCTTTCCTACAAAGATTTCT-TTTTTGAATTAGTTACATAATTTTGTTAAGATGTCAGTTCATTATTAGAATGACAATATATTTGAGGCTGTAACTTGTCACATAGATTATT-GGACCTCCATTCCCTCTTCCAGTAGGGGCAGAAAGGATGAGTGTTGTCATTACAGACAAGCAAGCAAGGTGAACCTTTCCTAAATTGGGGACCTTTTCCTGGTACGCAGAATCAGAACAACCTCACTGCACCTCCTATAATCCCTGGCATTTTGTTTTGATGCTCCACAGCATGAATATGAGGGAATATGGCAATGTTATGGCATTTCAAGTCAATATGTATTATAAAATCAATCTAGATGAAGATCTGCCCATCCCTCTAATTAGACGGGGTGACTGGAGATTGATTTTTAATTGCAAAAGTAATTACATGGAGCAGATAGCCAGTGACATTTGATTATCTAGGTGATTGATTAAAAGGCCTGGCTGCTGGGGCAGACTGTCAGCCAGCTGAATCCAGACAAAAGAGAAAATTAAAAAAGTTGTCCCGTTTGTAATCACGAATTTCAAGGGTGAAATTACAAACATCCCCTTGGAGAAGCCCAGCATCCTTCCACTTTGCGCCTGTCTGCCCTCCTATCTCACCCCCGCCGTCACAACACCCACAACGCAAGACCCCGGTGACAAGGGGGAAACAATGATGTGAAAAATGAATTGAGGAATTGTTCTGTTACAGACAGCTGGTGTGTAAAT-ACGGGTGCGTATATCTGCTTAGCAGCCCTGTCACATCATCATAGGCAGAACCTTGGGTTTGAATCTTTGATGACTTAGTAACAAGGAGCATGAGTATTGTAGGCAAAACAAACGCAGAAGTTGTACT--TCGTTTTTTACGAGAGGATAAGAGAGAAAACAACTGTAACAACTTTGTCTCTCTCTCTCCCTCTCTCTCTTTCTTTTTTGCAGGGCCTGTTCATCTTCCTGATATATGGGGTGTACAACACAGAGGTAGGTCTGCATTGTGTCTCAAGGCTGTCGGAGTGAATGAGAGAAATGACAAGTTTCTGATGGGCTCCCTGCTTAAAAGCTGTGTGGGTGGGGTGTGAGAGAACGGGTGTGTATGTGTGCGTGTC--TGGGTGGGAGGAGGGATGGAAGGAGGGGAGGTGACATCGTTTCCACGCAAGCGTCCCACTGCCCTTCATGCTTGGACTAACTTATATGCATCCGAGTCCGAAGTCATGGGCTTATTTAAGTTTCACATTTTCTCCTCCTCCTCCTTTTCAGCATGCTAATTTAGTCAGTGCTCCTCAGCATGATTCCCTCGCTCTCTCTCCCATTCTTGCTGCGATTCTGCTCCCTCCCCTCTGGGACCTGAAGATTAATATTCCTGGGCCCAACAAGATAATTACTGATACTAATTAGACATGATTATGTGAATTTGATACACTTATTACTCTAGATAATGAGTAGGACATATTATCCTAACAAGCACCCGTGCCGCTTAGTTTACTTTACACACGACCCATATTTTCTGTTATTGTCACCTCAATCAGAAACTGATATTCTCTTGTAATTATTAAATAAAAGGCACCTGTAAGAATCAGAGATATAACTTTTCTGATTACTTCGCATAGTTATATTGAGCTAGTAAATTCATATTAATCATCGCACAAAATGATCTGCCAAAACAGACGGCCAACACCAACTATTAATCAGAGCAGAACCCGTGACAGCCTTTGGAATCGGAAGGGAAGGAGTCAGAGGCCTCTTTGAGAGAGTACTTGATATGAAAACTGTGTTGTTGTGCTTTGTACCAGCCTGTGGGAGTTTTTAAACAAGCCCATATGGTGGTAGCCACCAGCTTTGGAGAAGGCGGGTGGGTTGGGGGGTTAGCCAGGGCCAGGATTTCACACAGTCAGTATTGAGTGGGATTGAGGAGGCGAGCTCTTAAGCTGTCTTTTCAGGCACAGCAAAAGCCCTCCATCTGGCCTCCCCTAAAACTCAGGGCGAGTTTACTCAGCTCCCTGTCGGCTGATTGGGCCTCCTGAAGCAGAAGTAACAGCATCAATAGTGTAAACCCTTGCCACTTGAGAGTATTACATTTCTTTTCATGCTTGACTTAATCAAAAGTGGGGAAGTGAAATTTACACCTTTTTGATGTTCTTTTTTCCCCGCTCACTAAGAGGGGTGATCTTAACGCATTTGATCTTCACAAGCACCCACTAAATGGCCAAATATGCCAAGCAGACGGAAGCAGACGGTTGGCAGTTGCCAGTTTGCGCAGGGTCACTGTTGGAGCACTCCATGTGGCGGGGCAGGCAACCTCACAGAAGGACAGAGTCCAGCCAAGCTTCTGTCTGGAGGCCCACTGTCCCTCGCTCACTGTCCGCAAAAAATCAATCCACCCTCATGCTGATTCTCTCTGCTCTGCCTGAGCCAGTTGTGTCGATTGAGCAGCATCAATTGAACACTGTAACTGCTTTATAACAAACGGATAGACAGCCAAGTGTCAACGCTATACAT--------GGGTGGAAACATTT-----ATCTATACCTGGTTGCTGATCCTATCCTACCCTA------------------AACTGGAGGAGAGGTGATTTGGGCCTGCTCACCACAGTGCTTCAGAGACAGAAGAGGGGATGGAAAGAGGGAAAGACAGAAGCTGCCTGCGCTATTATCTTTGTGCCTCTTCAGCAAAAAATGCAGTCCCAGTTGCACAAGCACCATGCCAGCACAGAATGACAGAGGGTACTGTACACCGAATCACTGTGTAGTAGGGAGGGAGCAAGAGAGGTAGAGAGAGAATAGATGTAGAGTGTGACAGTATTGAAAC------------------------------------AAAAAGAGAG-------------------------------------------------------------------------------------------------------------------------------------------------------AGAG-----------------------------------------------------------AGAGAGAGAGAGAGGAGA-----------CAGCAATAATATTGCATACATTTTAAAGGACCGTCATTATCGCCGTGGGTTACCCCCGGCCCCCCATCACAAACCCCACAAACCATTTTCATTCCAAACTCATTAATATGCAAACTTATTCAAATGAGATTGTAATTAAGCATCTACTGAGTGGGAACCCTTTTCATGATAATTTATGATAAACTCCTCGGCACCTTTGATTGAGATTGATTTTTGGCGCGGCGAGGCGACCTGAATACAAAGCTACACCTGAGAGACCGGAGGGAGAATAACACTTTTAAAACAGCAAACTTATTTCATGGCTGATTGTGCCACAATCATCTTGGAGGAGTAACAAAGATCTATTTGAATAATGCATTCCCACTGTGCTGCCGATGTGCTCAGACTGAATGTTCTTGGCATCGATGGAAGGTAAATGTGTGTGCATCTCTATGAATTGTGTGTGTTGTCTGAAGCAGCCCCAGGGAGGGGCTCTGACATTGAAGACGGGTTAAATCCTGTTTTACATTCAAGTGGCAGGCCCTAGTTCATTAGAGTGAGGATCATTCCTCCTCAAGACCAAAGGAAGCGCATACTAAACAAGAGCAGTTGTTGGGGAGAAAATGCCATTGTACGTGCAAAACGTATGTACTGTATAAGTGAGTGTGTGAGTGCGCTACAGCATCAATAACCATCAATCGTCAAAATCATCCTCTTTTGTCTCTTCTTTTCTGTCTCTCCCCTCTCTGTCTCTTCTAAGTGAGTTTCATCTGGGCGAAATCACCTCAGGGCGAACACTTTATTATCTGTAGTCAAAGCGTCACCACAAATACCATTCTACACACACAAGTGTCACTTTCCATTTGTCTGCACTCTGGCTGCATTAGCAGAGCCTAGCCGGCCCAGAGCCTCGTCTCCCGGCAGAAGAAAACTAACAGCGTGGGAAAGCACTCGTCCTGCATTCCTGCACCATTAACACCACTGGCACCACCGCAGCAAA-------TCTCTCTCTGGAATTAAAAACGTTATTATCAGTATCCTTTCTGAAGATTAAAAAAGATTTTCGCCAGACATCTTACATGTTAATTACTGATGATCTCTGACAGTCCAGCAAAAAGTGGGTAGTTTATGTCAAAGGAATGCAGGCCAGCAGCAGACATGTCGTGTATCATTTAGTTAATTTTGCTCTGTTTACATATAGTCTGGATAATAAAGTTAACAGCCAAACAGTGTTAACACCCAAACAAAGTTACCACCCTCACATGGGAGTCCAAAGTCAGCCACACAAGCATCAATATTTTACATTCCCTCAAGAATCCTCTTTAAAGATGCAATCAATGCCTCCTATTCATTATCCATGTGTCTTCTAGGTATGGCCTTTGTCATTAAGCAATAATTCACCCCGCCACAGTCCCACATTACTTCGCCGCTCCATACTTTTACAAATGCCTCGGGGCTATAAATACTAATGAAATCTCTTTGCTTAATTTGATTTTGCTGGTACACTTGCAGTTATGGCTGAACTTTCCCACGAGAGAGGCTGATTGAACACTTTCAAGTCCTTATGGAAGCAGGAAAACATTCCAAAGAGCTGGGGAGATCATTTCCATAATTACCCCGATTGGCAGCCTAATGACCTTCTGTGACAATAAAAAGATCTCTTGTTAATTCCATTTCTGTCGCTGACATTCAAGAGATTCCTATCTTACATGTTTGAGGGTTCACAAGATAACAAGTGTACTTTTTTTCCCTCCCGTTTTCAGCCAGCAAAAGAGCAGCCCCATTCAGTGTTGCACCCCCGCTCTGCTGTGAAAGGGATCTGCTTGTGCCTGCACAGCTCGTCCACCCTGCCCCAAAGTTATAATTTATGGGCCGGGGGAGATTATAAAGATGGATCTTTGAGGCAATCAATTCTCATTTTGAATGGTGGGATAGAAATGAAGTGCAGAATAATTAAAAAGATCACAAGTCCCCCCTCGCATGTAATAATGAGAGAGGCAGTGGGCTCTTCAGACAACTCCAAACTGAGTGAATGAGGCAATCAATCATGTAGCCTGCAGCTCACTGGAACAAATGGCGGCAGCATAGTGCACAAGCATGAGGCGTTAAAACAGTTTCCTCACATCTCACTGCGGTTCAATGGAACGAGTACTCCTTT--CCACTTCAATAAGGGGATGAAGCTCAATTAGCATTTCACAAGTCCCCTTTTCCTCCTCCATTGCAACCTTCCCCGCGGAGCCCATGCTTTCTTGTTTTGGGCCCTTGTTGCCGTTGGCAGGGTGACAGTATTCGAGTGTGCAAACTTGTGCTATTGTCCGCGGGCCAGAGGGAGCCATGGAGACCCCATAATATGACACAGGAAAATGTTTGCTGATGGCAATTCTATGGGCTTTGTCCGACTCTTTCTCCTTCATGACGACTCGATTTAAGTCTCTAAATGTTTGACTACAAATGCAGGAGTGCTATCCAGCTCCTTTCCCTTTGTCCCGCGAGGTTTGAATGAGTAATTCAGCCTTTGTGTCGTTCGATTGAGGGGGCAAACAGAAAGACAAGATTCTTGAGCGTTCGAGCCCCTTTCCATGGTCTCTTTAGATCCTCACCAAATCCTACAGCTGACATCACTCTTGGGGAGGCAAACTCAACGTCAACAGCTCCAGAATAAAAGATCTCCATGACAACAATTTGCAATGGTGAAGAATTCGATACCAGGGCGCTTGGAGGCTGATTGGGGTGCATTGTCTCTTAAAGCCGTGATCCGACCATCCAATACCACCGCTGTGAGCCTTTTAACCACAGCAAAAAAATGACTATTGATCTTCAAATAGCGATAATTGAAAAGATCAAAAAGATTGTGCTGACTTACCATGTTATGCTCCTTTTTTTTTTTGTTTAAATAAAAAAAAAAAAGATGCAGCATTGGAGGTGTCAAATATTTGTAGCCGTCTCTTGATCGTATTACTTCCACAGTCCTGGTTTCCAATGCGTCTGAACTTTTTCCCTTTCTCTTTTATTTTGTTTGTGGTACCTAGCCTTTTTAAGACTTTAAAAGCCTTCAGCTCAGTAAAGCAGCACAAATTATCTTGCCACCTTGCTCAGCTCTGATGCTTTGGCCGCTAACTTTGGAAGGCCCTTTACTACTGCATCAAAATTAGCATTGTCAAAGCAGTTAATGAATATTAATATTGTATTTGTCATTGGAGCTGGCCCATTGCTGAACTCCAAGTCATCCATCAGGGACAAGATTAAGCACACAATTATTTCTGACTGACAGGGACCAAATCTGGAAGA---TTTTTTTTTCCTCCAACAATTTAAAGAAAAAGACACAGCATCATCTTAAGGTACCTCCCATGAGACGAGACAAGATTAATACACTTTTAATGAAGCAAGATTTCATGGTGCATGAACAGGGAGAGGAATATAGAAATATTTTGACTCGTAATTTTAACCA-TTTCACCGGATCAATTGTCACATAACACACACCAATAAGGAAGCCAGGGAGATGTTGGCGCCCAGCAACAAGTCTATTAAGCCACTGGAAGTCTAAACGTCAACAAGACCAATCCCACCAGCGGTAATCTGCATTCATTACTATGCAAACAAAACAATCCTGCCTCATATATTCTTTCAAAGTCACCTTTTCTCATATAGACGCATTCCTCCTGAGCACCAAACAAACAGACAGAGCCACACCAGTCAGAGAACAG-AATAGGGAACATTTCAACAAATAGAGAATAGCATGGCACTGTCACATGGGGAGCACAAAACAGCAAATAACAGAGACAAGGTCTGATGGTAGCCCTTGGAGCAGCTGTCATATTAAATAATAATGAAGGATCTATTAATATGCAAAGGAAGCAGCAGCCGACTGGCTTAACGCTGTCATGCCTCTGCATATTGTCAGGATCTTCATCATTAATTAACATGCCCCCATACCTGCGCCAATGTCAGAACATTCTTACAACAAACACACTAACTCGTATAATTAAATTAAAATCAGATTAACTTCACATCAGCACACAAAATTTTACGACTTAGCAGTGATAAGTTGTGTCTCTGTTCTGTCTCTGTTAGCGACTGCACCATGGGCGAAAACACACTTTATTTATCACACTCCATGTCAATGAGCATGGCCGCCTAATTTTATGCATGGACTGGTGGTAGCACAGCAATGACAAACTGGGGTTGGGAACGCGACTCTTAGGTACACTGCACCACTTGAACTCCACATCATGACAAATTTAGTATCAATTACACAGCGCGCTAACCTTATGACAAG?????????????????????????????????????????????????????????????????????????????????????????????????????????????????????????????????????????????????????????????????????????????????????????????????????????????????????????????????????????????????????????????????????????????????????????????????????????????????????????????????????????????????????????????????????????????????????????????????????????????????????????????????????????????????????????????????????????????????????????????????????????????????????????????????????????????????????????????????????????????????????????????????????????????????????????????????????????????????????????????????????????????????????????????????????????????????????????????????????????????????????????????????????????????????????????????????????????????????????????????????????????????????????????????????????????????????????????????????????????????????????????????????????????TATAGAAATGCTTCTCCTTTTTGCTCCTTATGAGCCAAGGAGATAAATCATGTATGGGAACAAGCCTTTTTAGGCTCTAATCTCACATCAGAGGAATGTCATTCTTCAACGCTGCCTGCAAAGTACTACCTGTCCTGGCTTCACAGCTGCATGAACCTTTTGCCTGAGCAAATGTAAACAAAATGTGCAGACCACAAGCGACCATTTAGCTGGTGTGTGGATGTATGGGGTAGAAAGGAAAACAAAAAATACAATACAAATTCCCAACTAAGGCATCGAGGCATAATAGGCATAATAATCATTGAAATAGAGTGTAGCTAGGAGACTAAACTGACCTCTGTCAGCGGTCACAATCCTTTGGTAAGGATGGACCCGCGTGTCATGCCGTCTCACTTTAGTAGCCATTGCACCTAGATTGTAACAGGTCCACAAGGTTAGAAACCATTCACTTTGAGCAGGGGTTTACAGTAATAACATTCACATTTTAAACATTATCATTGGCTAATACAACAATACACAGAATAGCAACATAATACAGATATAGTACATATACAGGCATATCTCTTTTTAAAAAAATAATACACTTTAACTTGGTATTTAAAAATGCATAACTTAAGTAATAAAATTCCACAGTGCTCGGAGGACTCTTTGAAAA-GGAAAGGGTTCAGGCTCCTGGGCTGTCTGAATAATGTGATTCTTCCTCTGGGATCCAGAGGGGGATTGAGAGAAATTTGTCTCTTTATTTTGAAAGGTTTAAACTGTAGCAGGCATATATTACCAGGCTTAGAGCTTGGCAAGCTCCGTATCCCAAAATAGATTTCAACAATACTCTATGAGGATGCATTAAATAAATCTCTGCTCAGCTAATCCGTGGAACAGTTCACATTTTCAGAGAGACACTCCGGTAGGACAAAAGTGCCCGCGCCTTCATCTAGGGACAGACATACATAAAGAGAGGGGGATTGGGGGGAAATCCGCCACTAATGTGACAGAGAATTGTC-AAAAAAAATCATCATTGTGTGCTCTTGCACTGCAAAGCAGATTCTGTATCACTCTATATTTTTTCTCGAGCAAGTGCAATAACTTAATCTTAAAGGCAAAACGTGGACATGAGGGCCATTTCGAAACATGTTGTAGATAAATGTTAATCACATTAGCATTTCCCAGACTTCCGTAAATCTCCATAAATAGCATGCTGAGGTTGATCCCTCTTTTTTGCCCATTGAGGCAAAATTACAGTTGATGAATCATGCATGTAGTTTGCTCCTGGGCCTTCCTTAAAGGCTCATAATTTTTCCACTTTCCACAACCTGTTCCACTTTTAATTAATAGTTTTACCCTCTCCTATTCAGGACTGTTTTCAAATTAATTTTAGGTGAGGCTTGGTTATTAATACGAAGAAACAACCCCTTTTGTGTTAA------GTCAACAACTCATGACATGACGGTTGGCTATTAACCTGTGAGAAGAAATGGACTCACTGGAGTCATCTGAGTCGTATCCCTCCACGTCGGGCTCCTCGTCCCTCTTGGTGGCCTGTAAGGGGCGGAGGCTCCGGCACAAGCCCGGTCTGGTTTATCCTCATTGGGGCGGTCACTTTGGAGAGGGCAGGGCACAGGGGCCCGGCGTGGCCCGCTTGGTGGGGCGCAATGGGGGAAGGCCCCGCGGGTAACGGGGGAAGTAGTCAGAGATCTGCTTGATGGGCTGGATGGGGCCAGGGCACACGTCAATGGCCATGTGCTCCTGGATGCTGATGGTGGGTTTCTCGCCTTTGCGTTGTGTCATGCATGCGGTCCAGCCCGGAGCCTACTCCCAAAACCAAAAAAGACAAACAGACCCACCCCCCTCTTCTTCCTGGGTGGACAGGTCCAGGTGGTCCTCAGACCCAGACCATGCTGTCTGCCTCTTCCTATACCCCCACACTCTGCCCACGTCTGTGCCTATCTGAGAGGGAAGGGATTAGAGAGGAAGGAATTTAGATCCACACAACCACTTCTTGTGTTAATTTTGGAATTGAAT--CATAACTATCAAGAGCATTGTTCCTCTCTTTTGATGATGCAGACTCAATTCTAATCAGACTCCATGGGAAGAAATATTATTAAGTATGATTATTCTAAGCAAAAAACGTCTGTGTTATAATCCAGGGATTTGAATAATCAGGTTGAAGATAATGGGCTGGGCCGGCCTGGGCGTAAATAGAGAGCATCCACTCATCCTCCCAGCGCTGAACTTAATGAACTTTTAATTGATGCGGTTTTGCAAGTCCTTTTGTCATGCAACAGAAACAAGCCTCTCTGCTGATGGGCCTGTTTTCCCGACTGGCTTCAGATTGGTTTACAGCAGGCCCTAAGTACCATGTAGTTAGTTTCATGTGTCATATAAAATCTGCCCAGGCACAACGACGCCTGCAACTAAAACCTTAAGTGCATCCACAGGAATCACTCACCGGCTTTGCACTTCCGTCTTAAGGAAGGAGGAGAAATTCAATCACTGCCGGCTTGACACACCGAAGACGAGGCACGTGTTCCTGCTTTTACTTGTCTCGAAGCGAGGCAGGCTGGGACTTCTGTTTGTCTGAATAACATCCCCGATATGACCAGGGCCTGAGTCACTCAATCTGTCAGCCCGTGTTGTTTCCCAGCCCACGAACTGTGATGCATAGATAGAGATATACCCCTGTGAGCCAGGTCATCTTTATTCAATGATTTGCTTATTTAAATGAAATGTGCCTGATCTGTATCTGACACAAATTCCCAATACAGTGCTGCATCAGCTTTGTAAGGGGGAGCATCCTCACAAAGCGCTTGGCCCACTTTACTTCCCAACAACCATCAGTAACCACAGCTCGGGGACTGTAACACAGCAATCTGTTAAGGAGATAAATTATCAGATTTGGCCTTGGAGTGACTCTATTACTCAATGAGTCACACTAAAATTAGCTTTTTCACAGCAGCTGCCTTTTCAATCTCAAAACAGTTGCCATGGGCTTTGCAGTGCACCCCTCTGAAGAACATACTCAGAGTATAGACAGAGGGAAAATGTTGATAACAATCCCTCTT--TGTATAATACAGCTTTACTTGAGGTTTGAATCAGCAAAATGTTCTGAGAAAGCAAAGTAATGGAGCTTTGGTAATGAATCCTGCATAAAGACGGAAATACACTTCAACCATTTATTCTGGTTAGATGACATGAGTTAGTATTATACTTTGCAAATGCTAATAGGTCAATAGATTGTGTGTGCGTCTAATCTCCGATCAGATGGTGTTCTCATCCAGGGCTATTAATGTGCTGATCCACTAATTGGGAGAGCTTGCTCTCTTAATGCAATGGCCTTCTAAATGTGTCCATCCCAGTAATTTAATAATGGCCATTTCATGCTACTCTGACTTTTCAAACAGCTTGCTCGGGGCAGCACAGGGACTGGTTATTGATTGAAACCCCTATGCTGGCCGGGCTAGGCTGTGGGTGAGAGAGGCTGATCAGTCTGCTTCCCAGAGTCCAGATGCAACCACAGCTCTCTTCTCCACATGGGACCTCTTCAACTGGGTGCCTGTGTCTGAGGAGTAATGAGGAGTCTGTATATGAGATTATGAGGCAGTGTTGATTCTATCTTCCTAAT-CCCCGTAGCTTTCCATAGAGAGAGGACCGCAGAAACTCCACAAGGATTAATTTACCATTCACAGATTAGAGATATGGTCTCCAATATCATCCAGGACAAGCACTGAGAGGAAGGGCTCAACAATGGATACACAGAATGAAAGAAAGACAGAGATGAAAATGAATGCACACGGGGAGACAGCCTTCTCTCCTACAGGATCATGCCTAGCTCGAAGACAAGAACATTAGACCTCATTCCACCTGGGCCTGAAAAAGCCTGGGCTGAAAATCTTAATTAATTGTCCAATAGTGCTGCAGGGTCATTATGCATTGCAATAAAGAAGCGTGTAATTATGAGATTTAACAGCCATTACCAAGGCCAGGAACTCATATGTCATCATCAGCAACCAAGCCAATGGTTTGGGCGTGTGTGGCTTGATGGACAACAATACACATCCGCTCTTGTCAGGCAAACAAACTGTTATATGCATGCAGACTAATGATGGAACACACACGCACACACACAAATAATGAGAAGCAATCCCATGAAAAAGGGGCTCTCCACATAAAATTAAAGTCATTGTCTCCATTGTCTTAAAGCCAGCCCCCCTCTTGACATCCCATCTCATGAAAATCCAGCTATAGTAATGACCTGCAACACACACACACACACAGACACGGCAGGAGAAAGAGGCGTTAGCTCATCCCCCAGATTAAAATAACATGATTAAATATGGAAAGAGAACAGAGGTCTGAGGGGCTCCTGCGGGACTTCATTAGGGCAAATTGCCAAAGAATGAAACATGAGTTAGCCAAGAGAGACTGCGGGCTAGGCCAATACCACCGGGACCCCGGAGCAGCAGCCGCTGTTATACTGCTGCAGCTTCACAGTCAATGTGTGAAGCGGACACACACTATCACACACACGAACTATCAGGAGACCCCCTGCTCACTGACACACACAGTGTCACAATTAAAAGCGGGGGAGCTTGGCCCATGGAGGTCATCCATTGGTTATTTACCCAGAGGAAACGAGGCAGAATCCTCGGCTCTTTTTCCACATCTCTCCTTTTTTGACTCTTCCCTTCCCTCCACTCT------AGGAAACGGTAATTAAGCGATTTTGT-TCTTGGCTGTTAGTCTTTGACAGAGAAACACTGGAGTTCTGTGAAAGGTGGCAAATACGCGAAGAGCACGTCAGGAATTTTAAAAGATCTGCTCAAAGGCCTCCTGTCAGCTAAAACGACCCATTAAAGAAGTGGGGAGCAGGGGAAATGCATTTTCCAAATTGAACGGTGGGATTTACAGTCAGTTTAACGCTGCTGACCCCTAACACGCTAATGTTTGGTTCGTGTCATCAGCCGTCCCTCCCCATC-TTTTATCACCTCCATTGTCGAGCTATCTATTTAATTGAAAGAAGTTAATTGAATGAAAATGATCAACTAAGCTTGTATTAATATTGCTAATGGAACTTTCTTCTTGGCCATGTTTGGAGAGCGATGTCACGCTGGAGTTTGGGAAAGGCCCATTAAGGCTTGCACTTAACCCGATGGGCTAATTAAGGAATGCTTATTCATTCCCAGAGTCAGGGGGTAGGCCTGCTCCAAACCCATCGCCACGCGCCTTTTACAGCATTTTGCACTTGCCATTATTGCGGACTCTGGTTGCCTCGCAGCGATTGGTCGAGATTGATTGTCACTCTATGAAAATGACGTGCTTTAGAAAAGAACGTTTCGATTGAAATAATCTAGCCGAGTATTATATGGAAATGGACTGGCAGTTATTGGCAGACGTAACGGCTCCCTTGCAATGACATGCATGAGGTTATATAGCGGAACCTAAACGTTTGCTCAGTAAAAAATGATGCTTAAGAAGCATAAATGAGCCGGTCATACAACTTCATTGTGCCTCTTTGATGATACTCGGTGGCCCTTGTGTCTGTTCAAAGTGCTCTCAAAGTTTCTAGAAAGAGTGGAATTCCCTACTGACGCAAAATAGTCATCAGATCAGCTGATGTGCAGAACATAATGGATTATTCTCACCTGTATATAGATGTCAGAAAGGAAATAATTTATGTGGCGTCCTTCTGTTTATACAACTTAATATAAAGGAAAGTGTATTTTCATGAATTATTTCCCTAAAATGTCAATGACTATTGTTTGCTGGTTTAGGAGTTTTCCCCCTGTGTTTGTCGTAAACCTGGCTCCTGGCTCCAATAAACCCGGGCTAAGAGCGCCCTGGGCTCGCCTCCTTCTCCAAGGCGATCAATAGGATCTCAGGCGCACTACAAGCACTCTCTTACGTAGACATCCACCAAGGAGAGAGCCGATACAACAACACGGTTGATCTGCTCAAAAATCTACCTGCTTTCCGAATCATGTCGTTGAGCCCAAAGCACACAACGCCTTTTTCAGTGACAGATATTTTGAGTCCAATCGAGGAGACCTACAAGAAGTTTAGTGGCATGGACGGCGCAGGGAACCTAACCTCTCCACTGGGAGCCTACCGACAACCTCAGGTGTCTCAGACCGGCATGCAACAACACTCCATGGGCCATAATGCCACCGTGGCTACCACTTACCACATGCCGCACACCGTCTCCCAGTTCTCCCACAGCGCAATGGGGGGATACTGCAATGGAGGCATTGGCAACATGGGAGACCTCCCGTCTTACCAGGAAAGCATGCGGAATAGTGCAGCAGCAACAGGGTGGTACAGCGCCAAGGTGTGCCCTGGCCCATTTAAGCGCATTTACGTGGGTCATTATTGACAGACGGCTAAGTGTCATTTGTCAAGGAAGGAGGAATTGACAGGGCTAAGAAAGTAACGGTCAATCAGACCTACTTTACAGTCATAAGAGCGGACATCTCCAGTGTTTCATTTTCTTCTGGGAGGAAGCTCATAATACCTATTTTCATAATAATATAAACAGCCTGTAGGCTACATAAGAAGGCGGCCATAGCATTGCCTGTCAGAGACAGAGGGGTTTCAATCTCTTTTTCATTTCATCCTGATAGTTTTATTACCAAGGGACAGGAACGTTTCCTGAGGTAACCCAAGATAAAGTTGGAGGTTTACAGCTATTTCCAGCCGTAATGTATTATTCCGTTAAAGCAATGATCAGGTAGTGTTGGATGAATGGGAGATGTTCAGCACCATTACTGCCTGGCACATCAGTGAGGCATTATTACATTATCGCTGCTCTTTAGTAGGAGATTGGGTGTGTGACCGGGTTCTGAATACACTCATCCCGCTCTCCACGGCGTAAATTGCAGATTGGCTCATTGACTTCAATGATAAAATGTAAAAATTGCCAGTAAAGAGAACATAGACTCAGGTTACTCCTTAGCTGTTTGTCAACGGCAGATGTGACTCAGTTGGTGCAGAGCATGTTAAAGAGTTCCATCTCCCAGAAGTCAATGTCATTTATGCCTGAAACTGCTAAAGCAATAGCTCATCTTGTCTCTGGTGTGTCATAGTACGCTGCCTTTGTCTGAGATTA-TAATTAACAATACAATACATGTCACTAACATCTTTAGGATAATTTGTGTTTGATAATTGACAGCTAATTTATTAATTACACATTTACATACTGTCTACACAAACATGCA--------TACACACACATGCAGTCACACACACACACTTGCGTGTAATGAGTGTATTTCTCCTTGCCAAGGA-TTTTTTTTTCCTGAGTCAAAGATAATACAATTCTTTTTTTTTATTTCCTTACAATACATCTTTCAGTTCTGCCTTTTGCGTGCATGAAATTCATTTTCTAATGGAAATATTTGTTTTGTAAATCAAATATGTATTATGCACAGAATGCAAAGCACAAATTAAATTATGTTAATGAAATGAAAGAGATATGAAATGCATATTTCATGGACAAAACATAACCCTGCCGAACAGCCATTTCTTGATAAAATCTTTAAACACAATCTCATTCGGAGAAAGACATATTGCCATGGCAGATAGCACCTCATTAAAATGGTCTCCTTTAATATCAGTGCTTAGTATATATGGGATTGTAAATAACCACTGGGGAAGAGGAACCAATAATGAAATACTGTCTTTAATAGCTTGCCATTGATGTCAGCATAAAAAGTCTACTAGAGGAATATTGAAAATTGGGTGTGCACACACATATAGTCAAAAGCTGTAAATGATTGCATATTTAAATAGAGCTGACTAAGGAAAAGATGATATAGATATTAGTAATAGGCAGAAAATTATGCTGACCTTACATAATTCCACA-AAAAAAGCCCAGACTGTTTTAAATTTTATATTGGTTACACTTAATGAATAATAGATTCTGTAGCTGTTGTTGTGCAGTCCATGATGTTAATAAAAGCCTAAGAATAGGAGCCCTGCTCTGCCCGGCCGCCTAGCAAATGAACTAGACTGGCTTTTCAGCAGAAATAAATACAGCAATAAATACAAAAGGAGGGGGTTTAGAATGATTACAGCAGAAGCATTGTTCTGCTTTAACAGGACAAGCAAAGAAAACCACAAAACAAACCTGATGTAGAGGGGGGGTGTGGGGGGGCAGATGAGAAAAGTTTTGCCCGTTGATTTATGCCTCTTTCCCGGCTGGGATATGAATCTGGGATGATGCTCCAGAGAGCAGCACTCCAGATAATGTTAGCCCATTTAAAAAGAGCAGATTTGTGTAGTCTATCAGGGTCGCCGAGTATTTTTTTCCTCTCCTCCGGCCCCTCCGTAGTGAGAAATTGGTTGTTATCATAGATCACAGATACTGCTCAAACCTCTTATGAAAGATGAATTAATTTCACTAATGCTTTAATGCAAAGCTCTCATGAGGGAGGCAGACTGGTGATAACCCCTGCCTCATCCCCGCTTCCTCCGCTAGTGATTTATGCCCTCTTTTAGTAGATGAAACCGCCTAGATTTGCCATCCATCTGCAGCTTTGAGGAATCCTATTATAGGGATCTTGGACGGGACGGAACGTCCCAGCTCTCAGTTTTGGGTC---------TACATGTATGGACATCAAATGTAGAAAGACTGAGGGAGGCGAGAGA------CTGACAGCTCAGGGGGACTGATGTGTGTTTCTCTGCCTGTGTCTTTCCTTTACAGTCGCCCATTAATAAAGTGTCACTGAGCGAGCGGCTGATGACATCATGGTGGCTGGTTTCACATGTGTAATGAAGACAAAGGACAAATACCAGGAAATAAATAAGAATAAAGTATCCAAACCAAATGAAAGACTGTTCATAATTGGGTTAGTAATGTCTCTGGCACCGTCTGCTCGGTCATTTCCTCCAATCTCACTCAAACCAGGGGGATGCTCAGAGAAAAGACGAGCACCCAGATGTAAAACACGCAGCGATTTCACAAATCTTTTAATGATTTGTGACCTCTTTGTGGACAGCGAAATTGTGAAATCATGCACCCATAACTTCTCACTTAATCTGTATTACTCTCATCACAACAGAGCAAGCCACTCTATCAGTAAATGCTAATCTCCTAATTAACAAGCTAATTAGGCAATTACAGCTTTGCAGAAGGATGCCTAAATGAAATATGACAACACAGTCACTTTCTACAGCACCTGTGGGTCTTTTCAGATGTCACAATGAGAAGCATGATGACAAAGTGTTGTCTCTACACTCATAGGTGCTAATTCCTACGCCTCGCTTAGCTC---------------GTCATTTTATTTAACCTAACGTACAGTGCATGTGGAAACAACTTGTCAAGTGTAATTTATTTCTCCTCAAAGAAAACAGTGGAAGCCTCTTGGTTATGTAAACAAGGTTTTGTGAACTAGTAGCGCCACAGTGTCTCACTGTAAGGAGCTGTCACATACGGAAATGAATTATGTTGACATATGGCTGAAAACAACGGTGAGCAATGCAATGAAGAATCATGCACTGCAACAGAGGAGAGGCTTGACCCTGTTCTCC----------TTGTTTCATGTTATTGTTT-TGTTTATTCATTCTTTTCCAGTAATCGCCCTGCTAAAGCCCACTGGGGCCTCAAGGAGAGATTGCCCCTGGATGTGTGCACCTGCCAGTAGGTGGTCCTGCTTGGTGGGTGAGCACGGTGTAGTCCTTGCTGCCACTGCTGCTGACATATCAGAGCTGTTTATTAAGAGGATGACAACTCTATCAAGCCCCATAAGCGGGCCCTCGTGCACAGGAGTTCTTTTGTTACTTTCGGGGAGGGTGTCATCAATCTTGCTGCCATGCTACTCTCTTGAGCTGTTGATGGCAAACACGATTCCTTTCTGCCTGGCCTCTCCCGCCTCGCAGTCTGGAATCAAGCGTGGTGAGGGGGATCGGGGAGATAGGAGGACTTTCCCCGAGAGTGCCAGGCGACAGAGCGGACCGTTTGGACACCAGGGGTGGATATATGGGACCATGTAATGAAAAGACGTTGACAGGACCTGCTTGCTCTGTAATGAAGGTCCTCTGGAGCTGTGAATGGATACACACATCTTTCACGCTTTTGTCTCCCTGCCTTTCCCTATCTCATCCATTTTAACCAAAAAGAAGGTGTAAGAGAAACAACAGCTCACAGTGTTAAACATTTACATGAAACAACGTGGTGTGAATTTTTAATGAAACGGCAACTAAGTTGATTTACACCCACGATTTGTAGCTAAATCCCTTCTGCATCAGCCCATGAAGGTGCATGAATGTTCAGCCTCTTTCCTCTCTCTGTCAGCGCTACTCAAGACTCGCGTTGAACCATAAAGAAGTGGAAAACAATATCAGCTGCGTGCGTCTGTCAGTTGCAAATGTTTTGTGTTGGCCTTTGCTTATGAAAGGTCCGAATTATTGCTCAGAGCCTGAATAAATTCTGTTGTCTTCTCCCTTTGGT--TTGTGGTTGCATGATTTGGTGAGTAAACTAAATCATCATTTTAGTAGACCCCGGGAGAGGGAGAAGACACAGAGACAAAGTTGCGTGGTGTTGGTAGAATGAAAGAGGAGTCTGGTGGCAGGAGTGTAGAGGAGGCAGCATATGGCTGTAGAAAGAGCACAGCTGGAGGTAGCATCTCCATCTGAGGATGATGTCAGAGCAGCTGACAGGCTGCCATCCACCCCACCTCCTCCTCCACCGCCTCCACCCCTCCCCAGTCCTTTATTGTGAGTCTCAGCGGCAGCCTGGGAGAGTTAGTGCTGTGTGTGTTACGTGTGTGTGTGTGTGTGTG-----TTGTGGCTGCCGATCAGCGCCAGTTGGAGGAGGAGGAGCACTCCTGCACTGTCAGTAATTTTTCATCGCCCTTGTTGGGGCCGTTTTATGCATTGTTTCCCTGATGCAGTGATTGATGTCAGGGGCTGGTAATCTGGGGGAATGAGAGGCTGGCCCCTCTGTCTCTGACACGTGTCGGCGGTGGTGTGCTTGGCCGCGGCCACTGCTGAGGCTGCTCACTCCGCTCACTCAGCCAGCCCTCATTTACATTTCAATCTCAACCTCATGAATGCAAAAACTCTGGCGAAAATTAATAACACCACACAGGGGAAAAGTGGGCGCAAAGGAGAGGGATGGAAACACTGGAGAGGAGAGTAAGAAAGAGA-ATGTGGAGCTGGGGTCTTTTTCACCCCTTTTGTTCCTCCAAAAGTGCCCCGTATTTTATTCCCCTCTCTCTTTCACCAGGATCCTCCAATGAATGGCATTACAGACAATGCCATATCCAGAGTGACACAAATTTATTTCGGTTGCATAGTGTATTTCCACAGAACCAGGGGCGATTTGTCTGGGGACAATTTGGTTTCCATAAAGGATTTAAATGGTTTCTGTGGAGATAGTGGGGTGAAATTTAATTTGTTTCTCATTTACTACAGCAGGTATGAAAAGGAGAAAAATTGGACGGCTGATGGGCTAAAAATTGGTGCTGTCCCTCTGCTGTATCCCCAAAGGACCAAGGCCCTGCATCATATAGATTGAGTTCGACCCCCCAGCCCTCCCAACCACAA------------------------AATCTAATCAATTTTAAAACAAAAGGGAGAGGTGGGGGATCG-AAAAGGAACATTGAGATATCCAATTGTCTAAATGTAAAATGCCAAAGCCTCTTAGAACATTTTAAGTCTTTATTCAGTAATACATTATCATGCATATTTCATACGGGGAGATTACTAAAACGGAATTGTGTGTCTTTCTGTTGTATGTCTTTATAATTACACCTTGAAGCCATAGCTGATTTTTTTTTCCTCCATATTCATGAAAGCAGACTTGTAATTTGATAAAGAGAAGCTTGTGTTCTCAACTTCATTCAAACGGCATCATGGCGCCGTATTAAAGTGGGCATCTGTGTTCTCGCGGCATTAATCTCTTCAAGCACATTCCAGCTGCTGTGATGTGCGAGAGGGAGATAAGTCTTAAACAGTCTAAAGCTAAGCAAACCAGACAACTCTATTATTGGCTTCATAATTGCTTAATTAAACTTTTGTCACTAATCATTATGAGGGCAATAGAGCTGTTATACAGGCTTTCTGTCGAGCAGGAAAAAAAATCAATAAACTGTGTTGGGGAGCTGATCCCCCCTCTCTCTCTTTCTCTTTTTGTCCTCCGCAAATGAAATTCATTGCTGCCGGTTAGTGATCTGTAGGTCTGGAGCTCGACTGATATGAGCTGCCATCACCATTTGAATTGAGGGGTATTCAGTAGCACATGAATATGAACTGGCAAACATAAATCTCTTGCATGAAGTACACCTTCTATCCTTATTATGGAACAATTGACCCATCTAAAATGAATTCTAATGCCAGGGAAAGCATTTAGATTTAAATTACACCATGGGTCCCCTGGACCTGAGAGATGACGGCATAAAAAAGATTAATATGCTAATTATTTCCTCCCCTCTCTTTATTCCTCTTTTC??????????????????????????????????????????????????????????????????????????????????????????????????????????????????????????????????????????????????????????????????????????????????????????????????????????????????????????????????????????????????????????????????????????????????????????????????????????????????????????????????????????????????????????????????????????????????????????????????????????????????????????????????????????????????????????????????????TCGTCAGTTCCTAACTCTGCACTCATGGTATATTTTAAG-GTCTGCTCCTTATCCCTACATTCCGAGGAGCAGTTCCCCTTCCCAGTGCGGGGCGGTCGGGGCAGGCCAAAGGGCCACTGTGGCTTTAAGTGTGCTCCTGTGTGGCCAGAGCAGCCGCACTGATGCAAAGTGACAGGGACAGATGTGACATATCGGTTCCGACACACTTCCATACCACCAGTCACAGGCTCGGGGTGACTCACATCCCCCTGCTCTGGTCCTGTCCCCCCGCTGCAGGACAACACAACGATGCTCGAATGAACCTCGCCATCGCCCTCACTGCTGCCAGGTATGGGGCTGCCATAGCCAATTACACTGAAGTGGTGCACCTACTGAAGAGGGCAGACCCTCAGACGGGGAAGGAGAGGGTCTGCGGAGCGCACTGCAGGGATGTGATCACAGGTAAATCCAACAAAAGCCGCTTCCTTCCTTCCTGCCTCTCTCTGTTCCCACTCTCTGCTCTCACAACAGGGGCCCAGCACTTCTTACTCAGTGCTAGTTTGCACATAGTCATTGCACATCTAATGCAGGGGCTTTTAATATTTTATAAGCGTTTTATGGTGTAGAGGGCTGCTTCAGATCCAGGCCGGACGTCTCGACAAGAGTGTTTTCCCGCACCCTCGAGACACAGGGGGTTATTTTATTTTTATTTTGAGTGTTTAATGTATTAAAAGGGGCCGGGGTAATGAATTATAATCTTTAATGCAGAAACCGATCGATACCACCGAGAGAATAAATCAGCTTTTACTGAGAGCGTCAAAGCCCCTTAATACACTAGGGAGAGAAAGGGAGTGCATGAGGGGACAAACTGTTAGGAGAGGAGGAACGATCCTGAGTGAAGCAGATGAACAGACTCACCTTTGGGCTAACCTCATTGAGTAAAAGCCCGGTGAAAGCACAGAGATTTTGACAGTTTTGTGACCGACACCAATATTGCTCGCTGTTGCCACTCAACGCATGAATGGACACAGAGGGAAAGTTTGGTTCTGTTCTTCCTTATCTGCCTCTTACAATGCACTCGGGGGGGAAAACGACACAACAATAGCATCCACCAATAGCACTGTCAAACAACGCCATCTCTCTCGGATGTTAAAAGCTTTAAGAGCTGAGGCCTCTGTGACATCCATAGCCTCTGGATGTCAAAGATGGTTGAAGACTTGAGAGCAGGCCTCTGTTTTAAAAATACTATGCGTGGGCGCACGTCTCCGAGCAGC-AAAAGTGACATTTGAGGGGCCTTTACAGAAGCCGGCGGTTGCTAGGGATCTTCTGTATCACCTAAAGAGCCTTTGTCAGTCATTGGAAAGCTGTCACCTTTCGGGGGGCCGATACGGTAGGGGGAGCCGGCTGACAGGTAGGAATTAATGAGAGGTGTATGACAGCAGACCTCAGTGCTCTTGTGTGTGTGTGTGTGTGTGTGCATGTGTGTGAGTGAGGTCCTTTGTCTCAAGAGGATGAACCACTTGTCATCCTGATGCGGAAAAATAGGTGGAGTGATGTTATACCAGACAACAGAGCAATCCCATTCCCTCACAGCCATACTGATGTGCGATTCTCATAATAAACACCTGAGCAGTGTGGGACCTCCACTCATTTAGAAGTTGGATTTTGAAAATGGCGCCTACGCCACAATCATCAGGTATGCCTCCACGGTAATGGCTCTGTCAAACTAATTAACTTCTACAGTTTGAGTGAAGCTAACGAGATGCGTACAGGCATCAGAGGAAGGCCAGCTCTACAGGTGATAACCCAATTTGGCAGTGACATTTTTTAGTGTAAAGTCACAGTGGCGGTGATGAGATCAAAGGCAGAGAGTCCCCCATTGGGTCCAATTAGAACTATAGCATTGTACAGGGGTGGCAGGAGGATGGTTGGGGGAGAAACTGTTGAGTTATGATATTCATAATCTATGCAGAGGGGCCTTTCCAGTACAGGTCTTCTCCCCATAGCTGTGATCTTTTCAATTTACATCAAGGGAAGATGGTCGGGGATGAAAGCGGGGCATCCAAAGCGCACAGCCCACAGAGGGCAGACATGGGGCCTCATTAAGGCCCAGCCCAGCCAGGCCCAAACAGGGTTTGAAGTGCGTCACATAAAGAGCATGGGGTCAAAGGTCAGACATAGAACAGATCTCCATTTAACTCTCCAGCTGGAGATGGTAATTAGCAGGTGCAATGATGATCCCTGTAAGGGATGATACCACTGTAGGTGACACCCTGCATCTGTGCGAGTGTGTGAACAGACAATCACCAAGTGGGACCAGTTTATCCTAAGGTAAAAGAGCAAGGCAAACACCCTTCAAAGCTCGCCTCGTGTTCGAACACGAGAGGACAACAATAGGCTGTGAGTGAGTCTCTCAAATCACTTTTATGGAGGGTGAGTGATGGCACGGAGGATAATGCTCTGTGAGGCCTATCAACTTTTTATGTCGTATACACCAGGTAAACTCAGTCAATACTAATTACTCCAAATGCAAACATCAGGTCAGGGTGAAATGGTCAGAGCAATAGCACATACCATTTCCTTGTGTTGCGGAGTCATTAGCAACCTGCATGGGAGGAGGAAATGTGGAAATGACTGCGTTATGTCAAGGTAATCTGGATATGTCTGTCCCCCCTCCCTGACCCTGGCCTGACCCTCAGGATTGCTGCCCTTTGTGTCATGCTTCTCCATGCTGACTTTGGAGTGGAGATTGCAGGTACAATGTGGATTGTTCTCAGTGTGTTTTCAAAGATCAGAATAACAATGGCATTTGCTCAGCTCACTCACTCATGCTCATTGATCACCTCTTTCTCTGGCTCTCTGATCACATCAACTG----------------ACACGCTGTAACCACACCGGAGAAAACCAAATTAGGGAGTAAACGGCTTAAATGTTCTCAGTAAACTGATGTTAGCTTTATGTATTTATTTGTTTCATTGTCTGTGTATTTGCGTGGTTCTGGTACAGGGA-GGGGGCGTTTCTGAGCAAAAGGGAACAAAGCGACTAGTGGAGAGGCTCTTCCAGTAGTCCACTGCACTGAGAGAACTTTTAGTACGTTTGTGCTTTGTACCAATATATCAAAATTACAATATAAAAAAATCTAAAAGTCAAGAAAACTGAAAAAAATGTCTGGAGGGTTGGGGGACGCTCTTCCCTTATTACTAGAAACAGTTACTCGCTATGCATAACCTAGTTAATAGTTAAATTTGCTATTGCTTTTTTCTTGTCTTGTTAAACTGAAATCTTTAGATCTTTTTCAATAAAGTTTAGTCTTAATAGAATGTTATAAACAGTCGTTCTGGTTCAATATAACCTGTGATAAGTTTGTGTAGTTCTAAAAAGCCACTCCGTCCACACCCTCCCTCCACTTACTACCGCTTTGTGATGAAACCTTATGCAAAAATGTGGGTCTGAAAGCATAGTTTTCAGTTTTCAGTAAAACATTTTTATAACATTCAGCTCTGGGCAGATACAAAAAGGAGCAAATGCCCATTGTTGTTTGAGGGTCATTCATTGCACTGGACTAAATCGGTCAAAATCACTTAAGAGTCAAAACTTATTTTTTAAAATATTCATCATGTTTTCAAATGACATACCAACAAATCTTTATGAGAAATTGTTACCATTGCACACCAACAGCAGTTGTTGCTATACTTAAGAAGTACTCTGGAGGTATGAAAAGGGATTGTACCGATTCTATATTTTATATACTCTAATATGATATATATTATATATTTTGAGAGGTGAAAGGTAAGGGAATGGTTCCAGAAGTATAAATATACGGAATTGGATTTTTTTTTGTTGTTAAGACTGAGTGACTGACCAAATACCCGAGAGGAAGACAGATGCAGAGAGGAGAGAAGATGAGAATATATATGCGGTGGCCAGTGTTGTGAGACAAGGCAGGTTGCTGTCACTTTAAAAATGACTGTAATAAAAGTGACCGTCGGAAGATGGATCTGGTGATTTTGGCTTGCTAATCAGTCATCTGTGAAGAGGACCACAGCCCAGATTCAGCGGCCGCCTGACACCTCTTGATTGATGCCTGTGCCCGATAAAAAAGGCCCATTAACTGTCCTCCTATTAAACTGGGTGAAATGGCAAAAAACCTTACTGTATACCATGAGAAGCACTGACTCATTCGTTCACACATAACAAAAATGTTAACTAGAAAACATCAGAGATAAT----------------TTAAACCAACAAGCAACTATAAAACTATTTCCTGCAATCATAAATTTTTAACAGAACAAACGTTCTAACATGAGCTCAGCCACAAGTAAATCTAAAGTGATTATTCCTGCCCTTAGAGAAAGGCTGTCTCCCTGCGCTCTGTCAAAAGGTCAATTATGGCCCCAAACCGGCATGCAGTGACAGTGACCTGGAAGCACTACTGATGACCCACATCCAGGGGCCCAAAAGAGTTGATCATCTAACATGCAGGCTGCCTGGAGCCATGGAAATCTGACATTTGTCCTTATTCAAATGAACACAAACAATATGCATCTCATGCCTCTCCCTAACCTGTGCCAAAACTAAGACATAGGGACCAGCAGTCTTAATGCATTGTCCTCCAATCCAAGTTCATGCCCTTCCCTGTGAATACAGCCACACAGCAATCACACAGTAAGAGCGGACTGCAAAAAGGCTGTTTTCAC-----CACTAACACTAGTCGGTCACAAAATGGAATAGACAGAAAAGGAACATGTTATAGACAA--------------TGGTGAACAGCAGCTCCTCTGGTGAGAAGAGAGGCTGTGAAAGCCACCGGCAGCCCCTCTCCTCCATCCGTGCTCCGGAGATGAAGGGATGTAGCGCCTGCCTCTCCTTGTTCCTTCTTTCTCTCGCTCCCTTTGCCTCCACTCCTCCCTCTTTCTTGGCCAGGGGTTAAACTGCTGCACTCTAACCTCCTTGGCAATGATTTCATTCACTCCTCTCTCATCTTTGAGAGAGATTTATTTCACAGTATGTAGTGGATTAGGCCCCCTTGTATGCCCTTGGACAAAAGCATTGTTTTAGCACTAGCCTGTTCGCTGGGGAGGAAGCTACCGCTACCACAATACAGCCATTGTGGACACAGGGCTGGAAGGACCCTGCCTCAGAGGCCGTCTAGACTTTGAGCCTGGGCCGATTGCAGAAATAGAGGGAGAAAATCCCATCAGGCAGTGGAGTGAAAGTTAACTAAGGTAACCTGCTGTGAACCTGATGAAGATGTCAAGCCAACATATGGCAAAAAATGTCTATTGTCAGAACAAGGAGCTTTCTTCCCTCAGAGGGAGGGTATGGTGGGGAGGAGGAGACGAGGGGTGGTTAAAGACCTAAAGGAAGGAATAACTGTGGTGGTCATCGTTTTACTTCTGGATCAGTAGCCTTATTCTGGCCGGGAGGAGGCCCAACCCCTACACTCACAATTAAAGGAGTAAGCAGATTAACTGGCATCTTTCAAAAGCCAGGAGAAAGAAAAACACACTCACAGACGTTTAAAACTATCAGACTGCACACTGCAAATGGCATTACATTTCATGCTGATTTAGTGAGCAGAGGTTTTCAGCAAAGAGAAACTTCTTAAACGATGATATGGTCCTTAAGTTTATAGTACTGATTGGTCACACTATGTTGTTACACATAATGTTCCTGCTGCAGATCACTTGATTGTTTTCGGGAAATACATACAACACTAGCTTTGTTGTTTGGGACAGAAATAAGCAACGAGAGAGGGGAAAGTAAAGAAACAACAGAGCAGAGAATATTTGAAAGAGCAAGGGAACAGTCAGAAAAGAAGAGGGATAAGAGAGAGGAGAAAGAGAGAAGGGAGCAAGGGATGAGACGGCTGCCTGGAAAGACGATTAGTATTCATGCAGCGTGGCGCTCCAGAGAGGATTAATGGACTCTGATGCCTAATATCCTGGAGAACAATTAATTTGCCCACAGTTTTGTCATGGTTGAAAGTCAAATGCTGGAACAGATCGATGCGCACAGCCGCCAGTGAAATCGCGGCAGCCCCTTCTGCCGGGCGCAGAATTTTAATTTCATCATCATCATTTTCCCCGGCTGCCACCCTCGACGAAGCTGTCCCTGACATGGCTGAGAGGGCCGCACACACACACATTTCATCCCCACTCAACCACAAAGTGATTTTACTTTGCCACTCACAAAGACAGCAAAAGATTTCTAATGGACAAATCAGTCGCTTCCCCACGAGTTATAATACAATAAACAGCACATTCTATAAAAGTATCTGACTGAAAAACACTGTGTGGGAGAGAGCACGGAAGAGGGAGAGAGAGATAAAAAAAAGAATATGAAAGACCTCAATTCTCTCAAATGCCATAATAGTGAAATGAGCACATATAAATGTGTTAAGAGTATCTCTTTGCATCTTGTATAGACTGCATGTATTTAATCTGTAAAGCTTATTAAGGCCCTAGTCATTGCTATGCAAAGCAGCACCCAGTGCTTTTCTCTCGCTTTTCAGCCGAGTGCAGTGTTTGGCCAATAGGACTGGCCCCCCGCCTCTCATTCTGCATTCATAACATGCAACATTTGCACAATGTATCTCTCAAAGGCCCTGAATAGAAGGCCTTAATACTCATGTAAACAACTGCAAACCAATTACTTAATGAATCGGGCCCACACATAATGAGGAGCCTCACAAAGGGCTATAAATGCATTTTTTGCACCAAAGCCTCTGCTTTAAACTACAATCCCTCTGCTGTAGTCTAGGCTTAACTGGCAAATCATAATTATTGTCTAAGACAACAGAGAGAAAGTTTTGAGTCCAGCTCCATCCTCCTTTTGATGTCACTCATCAAAAGCAAATAATTAACAAGTAGGCAGAGAGGAAGAGGGGCAAAGAGATGGAGGGGCAAGAGAGCGGTTTTGACGCACAAAGAAGAAGTGAATGAAAATGGCAGTTAAAATGCCTGAGGGAGCAAGTGTAATCTAAAGGGTATTATTACACAACATTATGCGTGGCGGACTAATTGCGTGGCTGGGTGAGTTAAAGTCGAGTGGCGGACAGGTTTCTGGAGCGCACTGTACTGCTCCCAAAAAAATGCTTGAAGTATTCATGGGATTTTTAACCATTCTAAATCTGTGTCCTAAACCGATTAGTTGACACCAATTTTTCTTTGATGTATTAGCTGAGGGCTTTTGCCACTTGGAAGCCAATTGAAATTCAAAACAGTTTTCGCTCCAAATGCTTTGGGGAGATCTGCTGCAAATAATGGATGTAATTTATTTTTGACCTTGCATTTTTTTGAAGAGGGGTTATTAAATGATTAAACATATGTGCACTATACT---TGAATTTATGCATTTTATGACTATTTGTCT----TTGTTTTGAATTTGTTCAAGGTGAAAAGAAGACAAGCAGTCAGCACAAATCCACTCATACTACATCTGCATATCTAGAGTGGAAATGCATCCTGACCTCTGACTGTGCAATCTGGATTGCAGAGAGGCCACAGCGCCATTGCTGTACACAATGTGACTTATTCTGTGAGACTGCTAGTTGGAGCAGTTAATCACTTGACATAAAAGTAACAATTTACCTGTCGAATTTTACATGTAAAG----TCACATTTGTTCCTGCTGAACATAGCCTGTACTGTAGTAGAAAGCTATTTAGCGGGATGTTGCGCAGTATGAGGGTGATAGGAGTAATCAAGAAGGGGAGGGGGCTTCTCCATAGGAAGTTCCTGCAAACAGAGTGCACCCACTTTTTAAACCCCATTTGTCTTGTTAATGCTCCCCTCTGATTACCTGATTGCACTGGATGACTGTGGAGAAATCTGATTGCGTAAAATTATATAGAGCAAACTTTTGATTGGGGAGGGATCTGGCGAGCTTGCTGCCACCATTGACAGGCTTTGTGAAATTTGGCCTCGCTGATTTGAAATCAGCTAAGTGTCACGTCCCGTAATTGTAATCAGAACTTAATTTTTATCCTTGTTCTCTTTCACAGCACAACTTTTCTCACGCAAACTGTTCTACATACAATAGCGAAAAATACACTCATCCATTTTCAAAGTGATCTTTCAATGAGACATGCTTTGCTT---CATGGGTCAATGACAGTAAACTCATTAGGTTCAGTGTGTGCTAAACACAGCACAAAATGAATTTATTA----CTTCTTTAGAAGCCCAAGGTTACACGAAGTATGACAATACTATTAACATGGAAATATGATGCATTACATCCACAGGCAAATTGGCTTCTGTTATTTGATGGGACTGAAATG---C-----------CACTTACACACATGATACTGCTGCTGTGTGGATCAGGTCTGGAGGTCTCCTTTCTGACAGAATGTACCGTGAAGGCTCAGAGCTCCACCAAGTCACATACCTCTGGCCCATTCTCTAGCATTTACCTCTGGCCTGTTAAAAATGATATCAGCTCATGGAGGGCAAGCATTAGCATTTGCATTTTATTGGAAGCACAGAGATTTAGAGCAGAGGATATATCAGCTCTGAGCAGACAGAATTAGTTAACAATGCATTACCTGCCTTTTATGGCAGCTATAACTCTTTCTGGTGGGGAGAGGAGATGAAGGGAGGAGGAAGGGGAAACCAGCAGAGGGTTGGCGGTGAGAGCCATGGCGCAGGTGCTTTACTGCACATTAAGTGTGATAGCCACCCAAATTAGAGCATCACATCACAATAGATCAGTGCACTGT-CGGAGGGATGATGCAC----CATCGCTGCAGACTTTTATCTGGTTGCAGTGTTGGGCAGCTACATCCCCGCAGCACGAGAAAGGCCACATCAAATTACATCTGCCTCGGACAGAAAACATTTGGAATGTTAGTCATTGAGAAACCTTACAGCCATCCAGAATCTGGTAGGTATTTTACTTCGTTTTCATCACGTTAGATACTGTTGCAACAGAACTCTGACTGTGGGAGAGACACAGTGGGCATAAAAAAACAGATTAACAAAATAAAAGAGGAGGACGAGGAGGAACGGAGAGGAGTGGAGTCGGGGATACAAGCACAAGCGCCATGGCAACACATAGAAAGAGGAAGAAAAGAGTTACCCATAAGTAGCCGCCGTTTCACCCGCTTGTCCACATCAGCTACTGACGTGGCATTGAACTCAGAGCTCTCAATTGCAGCCTCATCTTTCTCTAAAACACAAGTGACAAGGGGACAAACAGTGAGCAGCAGGTTAATGAGAAGCCCAAATGACCAGACCTTCAGCCCCTCTTGGCGTTTGAGCAAAAACAAAGCCAAGAAGCAAGAAGCGATGAAGAAGCGCCAAAATCCCTGTTAGAGTGTTAATTCCATAAATCCCCCAGAGCAAACAAAAGAACAAAACAAAATAAATGAAAATGAGTGTAGCTTACAAAATGAAGCGGTAGGTAGGCAATAGGTAGAGAAGGGGAAAAGAAAGGTAGAGGTGTGGGTTTTGGGGATGGAGTGGAATTGGGTGAACGTTAAGGGGGATTTTAATTCTGGTGTTGACGTTGCTGTTGTTGCAGACGGAGTTTCTGTCTTCCATATCAAACGGCCGCTTGTCAGCAATGATTCCCTTGCGTTAAGATGGGAGGGACTAGACTCATGTTGGGCGTGTTTCAGAGATGAAGCACAGTGACTTGACTACACCCAGCTGAGATTGGACAGGCTACTCAGAGATTTGACTTGCCTGTCCAATCACATACTTCTTTTGGTGCAGTGAGGTCATTTGAACACACGTAGTCACAGATCAGACAAGTTTCAGTACAGTAGTGCACTTTAGGAAACTGCTGTATTATGAGAAGAGGTCAGATGTGTTCTATGTGTGCTCCCTCTCGGTCTCACAGAGCGAAGTGCGTGCCGTGTGGACCAGATCTCAGGGGCGTACGGCTGGTGGGGGGAGCGTACCCTTTTCCTAACCTCCCTCCACTCCTGTCGCACCGAGAACTATGTCCCGGGACTGCACCTGCTCACCTTCCAGCACCCCCGCAACGACTCCCAGCCTGACAAGGTACGGAGTCCTAATCTCAAGTGCTAACTGTACTAGTTGTGGTTGTAATCTCTGC---------------CTTCCTTCCTCCAACATTGCTTTAACACTAAATCCACTGCAGTTTTGCAACTTGTTTCTTTTATTGTTCACTT---------------------TTAACCTCTTGACTCCAATACTTTTGTTCTCTTTGGCTGTCTCTTTTGCAATTTGCTCATAGAGAAGATTTC--------------------AAAGTTGTGGAGCAGTTTGTAGAGAATAGTGTTGATGTGTTTCCACTTCCCTCCTCTCCCTCTCCCCACATTCCTCCTTCTCCCCCTCCCTCCCTCCCTCGCTCCTCATCTCTGTCGCTGTTGGCAGCCTATTTAAATGCTCCATTGGAGAAGGATTAAGGTTTATGCAAGGTCAGTGTGGGATGTGATAATTATAATCACAGCTTTTTGCCTGGCCAATGACGGCCATTTGTTATTCTCAGCTCAGTGGCTTCAGAAGCCCCTGGGGGGGAGCTGGTGGGAGGTGTTGACAAGAGGCTGGCTGATTTACTGGGCCTCCTCCTCCCCCTCCTCTCCCAACACAGAGCTGCCTTTGGGCTTTGCATGTCCCCCC--CCGTCTCCTTCTCCTCCTCTCTTTATCCCTCTC-----------------GTGTCCATCTCCGCTTTCCTCACCTACACCTTTACTTTTAACCCACCTTTGAAAGGAAAGACATGAAGAGCACAGAAGAGAAAAGTTAAAGTGTGCATAGTTTAGCTTAGCACCACTGAGGAGTCAGAGCACAGCAGAACATTTCACACAGAATTTAATTGCATTTTAATTCTAGATCAGTGCTACTTTCGTCTCATGCAAACTTAGGAGAACATTTGCACAGCTTGCCAATTTTGAAGCTAATAACCAGATAAAACTGGACTAATGGAATGTGGTGGAGTCCAGTTTAAGTGAGAATACTGCATTTCCATTTGGAGACACGAAGTCAAGGCTTACCCAAGTCTGGCTTTAGCTCAGTAGGCAAGCTTAATTTCCGTGACATCTTTGCTGGAAAAAAGAGAACATCCCTCTTTAC-AAACACACGTCTAAGCTAACTAGGATTGTGCACAAAGTTAAGATCAAAAAC--------------GAACAGGTGCC-------------------------------------------------------------------------------------------------------------------CATCACCAAAGTGAACTGCAGATAACCCCATGACGTGGCAGACACAGTATGGAAAAATTCACAGAGCCGGTGGTGGTCTGATCTGACTTCAGTCTAGATGAAGGATGAGCTTCTCAGA------CGTTGTCCATCCTGCTGATGCTCCCTCGTCTCATCGTAAACTCTTGTGCACCCTCTGGTGCTTGCTAGTCTCCCAAACTTCTTTGTGTAGCCTGCTTTGCAGATTGTCTTCCTTGTCTGTGTGGTTGCTCATTATTCAGAGACAGACGGATCTCAGGTCATCTGCAGCTGCAGCAAAGAAGAAGCAGGAAAGATGGCGATCATCCATTAGACCGACCGGACGCATGAAATACGAGGACAACTTTTGGGAGGATCGCTTGAGGAGAAGATTGTACCAGTGAGTTTTTCCAGTTTCGCCAAGGTCTGCGAGAACGTCGGTATGGTAGATCATGGGATATAATTTGAAGAGCGCCTCGTGAATGACCTGGAAAGAGCTGACCAGGTCCAGCCGACTTGGGAGAGGAGGGTGGGCGCCCTCAACCATCTACCCCTCCCTGCTACCAAACTACTACACTGCCCTGTTTTGACTTTTCATCCTTTTCTCGGACAGAGTTATTCTGCACCGCTCCCAAACCTCATCCACTTTTGTTCTTTTCTTGTTTTGTATTTTGTTGTTGCGTTTGTGTATGTTTGGGTGTGTGTGTTCTCTCCAGCTGCCTCCGTTGATTACGGTTCCTTTGCAGACAGATGCAGCACCTGGCTAGAGCTGCTTAGGCTGAAAGCTCACACCATAAGACGAGGATCAGTTAAGACAAGTAGGAGGACACAGTCTCTAGCACACTCTGGTGATCATACCCACAAATACAGAACACAGTTTGACAAGCAATCCCTACACTCACACACCCCTCAATGCGGGGGGCGGAGCATCGCAATCAAGCACCAGCTTTATAGCTAGAGTGTGAAAGTTGAAGCCCCGCCCCTCAGAGGGATCCACATTTGAAGTGCCTTTAGCAGCGTAGCCATGA--AATAAATAGGATCAGCGTGCTTGGATTAACTTGCCGCATTTTGATGACAATTACTGGAAGAATTCCTTAGATTTTTCCCTGCATTTGCAATCATGAATTTGTCTAAGCTGGGAAGACATTAGAGTGCGGATGGACTTGTCAGTGTAGTTATGGAACCCCCTTTAAGCAAGAGGAATCCGGCGATAAGATTAGCGGATTTGGCAGCGACTCAACCCCTTCCTCATCAGAATATGACAGGCTTCCCGGGGCTAGGGGGGCATCACCCTCTCTCCCACCATGCCCACCTCCACCCTGGGGAGCTGGGCAACGACCCCGGAGTGGCACTCACTCCATTTGGACCAGAGCACATGGCACAGACAAATGCTCTCAAACTTAGCCCATCTCAGCACATTCAGAGCCATCCCGAAGCCCAGACCGCGGCATCTTTCACTTCTGCTCAGACCACAGTTGGTTTCCCCGTGGCTCACCCCCACTCAGGCTACTCAAGCAGCAGGGACTTCATCCTCAGGAGAGAACTCTCAGCCTCTGCTATGCATGCACTTGGCGACCAGCATAGTTCCGCCTCCTCCCCTCATCACCATGGCATGTTCATCTCCCCAACAGGTGCTTATGGGCACACGGAAAGTGGGGCCCATTCACTTTTCACTGGACTTCACGACCAGGCGTCCCCACCACCATGCCCTCAATGGGCAGATGCGCCTGGGTATACCGGGGGACATCTACGGCAGGCCAGAGCACTTCGGGCACAGGCCAGAGCACTATGGACCCTCTTCTCTCCACAGCTACAACTCCATGAACCTCAATGTGAACATCGCTTCTGCTCCGCACGGAGCGGCGGGGGCGTTTTTAAGATACATGCGGCAGCCCATAAAGCAAGAGCTAATCTGCAAGTGGATTGACCAGGAGCAGAACCAGAAGAAGCCCTGCTCGAAAACTTACAGCACCATGCACGAACTGGTCAACCACGTCACGGTGGAGCACGTCGGGGGACCGGAGCAGAGCAGCCACGTCTGTTTTTGGGAGGAATGTCCACGGGAAGGAAAGGCTTTCAAAGCGAAGTACAAACCGTTACAGGAGCAAATGATGCGTAAAAAGCAGGCTCAACATCTGGACGCCCGCTACGTGACGATGGTGGAGAACGCCTACTACTACTGCAACCCCCCGCCCGTGGAGAAGACGGTGAAGAAGAAGAGGCCGCCGCTGCAGGAGTACATCCGCAAGCTGCTCTACAAGGACCTGTCCAAGGTCACCACCGAGAAGGTGCTGAGGCAGATGCGCAAGCTGCCCTGGCAGGACCCCGAGGTCAAGAGCTACCTGATCTGCTGCATGGTCAACATCTGGAACGTGAAGTACAACAGCATCCACTGCGTGGCCAACCTGCTGGCCGGGCTGGTGGCCTACCAGGAGGACGTAGGGATTCATGTGGTGGACGGAGTGCTGGAGGACATCCGGCTGGGCATGGAGGTAAAATTTGAATATTGTCTAGACTTAAACAGAATGTGAAGTGGGCCATAAATTACATTAGGACTTAATGATTATTTCATAATCTCATCTGATAATTTCCTGCTGTCACCAAGGGCACTTTTTCATCCTCCTCTCAACTGTCCAAAACCCATTCTGTGTGACTTCATAGGTCACCCCCTCTGGTGCAGTCACTGGTTTCCCTCCATCTCCCTCCCTCCCCCATCTCTTCCCCTGTTTAATACTTTCTCTATGGAGTAAGTCGGGGGACAGGCGGTCATGCAGTAGCTGGCTTCATGATTAATGGTGTTTATTCTTGACAGAAGGCTCCTTTATTTATCTGCATTGCAGTTTCACTGATACTATCAGTCACCTGAATGAAAAATATTCAGTCATACCAATTTTGCAGTATAATTGAGTAGAGTCACTTCCTTTCAGCCTCGCCTCTCCTCTCCCACTCTATCTGGCAGCCTTATCATCGCCACAGTAATTTTCGCGCTGCGTTGTTTGATATGGAGAGGCTGGCTTTAGCCGTATTTGACATAAAGCCTCTTCAATTTTCAAGAAAGAAAGTTGTGCACCACTCTGTGAAAATGTGCTAAGAGGGTAAAGTATTTTTCTGAGGCAATTTCAGGATTTAGAGAGAAAGGAGATAAATGCAATACAAACGTTGAACATGAAAGCACTTCTTGATGGCACAACTTTGTGCAAGTTATTGTGCAGCCTTATGGAATCACATGTAGCTATAATGCAGTACTTGGAAAATTAGGGAATACAAGGATGCCAGTTCTTTGCTAGAGACAAGTGCTTCAAATAGATTGAT------AATCAATACATGACATTAACCAGATCGTTTGGCATCCTTGAATATTTTGCTTCAAATAGTAATAG-TTTTCCTCATAAAATCAAATGTGTAAAACACAAATAAATGAATAAACAAATAAATAATGCATCTCATAAGGCTACAATAAGAAAGTAAAATGATGTTCCAACCTGGAACCACTTAGCGTGGCGCAGAGCAGCCAGAGCGTCAAGGCATTTTTGCCTGTCCAAGACGTCCGCTGGGTCTTTCACCATACCCGAAGTTACATCTAAAAATGGATTTGAAGTGTCAAAATGGTGATGAGGAATGGGTGTTTGACCAGGTCAGCGAGGCTGGCAGAGAACAAACACATTGCCACACATACCAATGTTTTTTTCCATGACAACCTAGCTTATTTTTCAATTAAAAAAAACACATGGTCAACGTCAGTGGATAGATACAGATTGAAGGGGTCACAA-----------ATAGTAGTGTAGAGAAGAGTGATGAGGTCACTGAACAGGGGCTTGATGGACCACTGGAAAATGTCAGCTAACAACATCACAGCTGGGGACATCTTCAGCGTACTGAATTAACAACCAGAATTATGTTTTCTCTTGCCAGCAATAT--GATTTGTAACA-ATTTGATAAAACAATTTAATCAAAACAAGCAATTTCTGCTGCAATCGAAAAATGTCTCCAGCGATGATGGGTGTCTCAAAATATGCAATAAATATGCCGTTGTGCACTGAC-TTTCTAATAGATGTGTGTGTTTTCTGCTGGGATGACTCTTGGTTCTCTCTTGTCTTTAGATACCAGTCTGTTGATATCATTCAACCAACCAATCATGTATTGCCAGCCTCATTCGGGGATTCTGATTGGCACATTGTCACAGGCAACTCTCTTACCACCACCAATGAGTCCCCACGTAGAAAACCCTCACAGCATGAGCTGGAGAAACAGAGAATGCCAGGTGACTATTTTCTTTCTTCTCTTCTACCCTTGTTGTGAAGACTGACTGGGCGCCCGTGCC----TTCTTCCCTCTCCCCACCCTTTTTTTGGTTTTCCTCGCTCTCCTTTCTTGCAGAGCATGACCTCCTGAGGCAGGAGCTGAACAACCGCTTCCTGGTTCAGAGTTCAGAGCGGGGCCGGGGGCCGTCCGCCTCACCGCTGGCCCCCGTGTCGCTCCTGAGGGCCGAGTTTCACCAACACCAGCACATGCACCAGCACCAACACACCGCATGAGCCATTAAGTTACAGCACTGCAGGCTTCCTGTTTTCATGCTTGAACACCTTCTACATGCTTTCAGCAAGGACAAGACAAACAATCTCGAGTGAAACACCGAAACCAGAGAACAAAGAGTATTTCAGCGAGAGAATGCTTCAAACCACAA-CAAATCACACTTTGTTTCCCCATTTGTGAAAGTTAAAACAAACCAGTTTCATTTCACCCGACTCTA-----CCCGACCAGACTCCTCCTGTTTATGATCACAGTGGCCAGCGAGCTCACTTCTGCTCTGAGGGACTCCTGCTCTATGGTAATCATATCATATTTGAATAATGAGGCAATACCACCACTCCTGCCACCCATTCCCTCTGCATCCTTGACTGGACTCTTTGATAGACACTAATTCTAGCTCCATCTATAAAGCTCCTCTCATGCATTTTTAATAGAATCTATTACTTTAGGATTAAATTATAAAAGACTGTCCTCCTTAAATTTTTAATAGTTTGCATAATTGGTATCAGGGCCTGAATGCGAACCACCCAGTTTGTACAGGACTGCGCTGCGGAACGAGCCAGACAAAACCACACAGCACCACTGCACAAAAATGTGGCACGCCACTATCACAGCAAGCACACATCTGCACCCCATGCAAGCAAGGCCATTGGGTTCATTGCCGTGGAGAATAAGGTGGTGTGTGTGAATGAAGGGGACAATAAGGTCAGGGACCATGAGAGCTGCTTTTTGCTG-----------CAGGAGCCGAGTCACCTGATGGAAACAGGAGACATAAACAACCACAACACTCACCGGCAAACAGCAAAAACTACTTAGCGGTTTACAGCTTGGAGCTATAATTAGAAGAGGGCAGCTAACTTGCAGACATTATTGATGATCTGCTCCTGACACCTCCCTCATGTTAGCATTAGCAGGGGCTCATGTCAAGAGAGGCTGGTCTCTCAGAGTCCTATGAGCTACACAGCCACATTATAGCTGCAGAAAGGGAGAGAGACAACCAGGCTCTCCTTCAGGTGGTGCTCGTCCACCTGATGGGAACACGGAAACTTGGCTGTTCTCCCCCTCATCAATACAGCAGGGCTCTTTGTCAGTAATTTGCAATAAGTGTCCGCGCCACATCTTAAGGGACCTGGAAATCATTACTGGCTGAGGCCCTACTCTGCTACTAATTGGATGCGTTGGGCCTTATCAACTGAGGATTTTCCGAGACCTTTGACAGATACCAATTCGAAAATCATTGTTCAGTTGTCAATTTAAGAGACCGTTAAAAGAGCTTATTTTAATTTTAATTGGAACTTCCTCCTGCCTTCACAGTGTGCTGCAAGGATTAAAAATGAGCTCGGGTGTGTGTATGTATGTGTGTGTGTGCACACACACTCACACGTACACACACTTAAGACATTAAGTCCTCAACCTGGACGGGGCTTGTGAGGGATATTGGCATGTACACGAGATTGATGAAAATTACTTCCAGAGCATTTATTTCTTCTAATACCACTGAAAGAAGAGTGTGCACTCAGGAGATATTTGATCTGAATTAGGGAAACTGATGAAGCAATTGATTAATTGGAATTTAAGCCATCAGTCACCGGAGCCATCAGCAGCATCATTTACATTCCAAACAATCAGCTGATGGCCCAATAGGACACTGAGTATTAATACGCAGGAGTCAATGCGATACTGCCACGTCGCCACCAACCCTTATTGACA-TCATAATGACACTTTTAATCCCCACTTGATCAAATTGCATATATTTTGGGATTTCCACACCAATTCAATATATCTTATGAATTTTTAATCTGGTAGGAGGAGCAGGGGGGTTAAACAATAGAGATTTATC---ATTTTCTTTCCTTAAGGTGACACACTAAAGACAGGAGAGA-TAGATCCATTTGAATTACTATCCTCCATCTTTCATTTTTTTGCCAGAAGCTTTGAAAGAAAAACTATCATCTGACAGAGTTTTAATTTCACACGGCTG----CATTTCTGTTAATACAAATGTAATGCAGCCACTTATAGGTCAGAGCCGACCGTATGATAAAACATGAAGATTTACAATATATTAATTGCAAGATGGCACATATCAAAGTGGCCGTTAACTACCTGAGGTCAGTGTCATACTGTCTAATTAACCGGGCAGCGGCTGTGTGGTCCTACATGGCTGTGGAAGGTGGAGAGAGCAGCCGATCTCACCCCCACCACCCTTTACCCACCTTTTACTTCCTCCCATTCAGAGGCACGCATCGCTGTC-GAGTTGCATAGAACACTGAGACATTCCATTTGCATGCCCGCCCCATCAAGCTGGATGCACTCAGACTGGTAATAAAAGGCATTGACCCCCTTAACCTTTATGAATTACAATTTGTGCCTGCAGCACGTCCTGTCAGAGGCCTCAGAAAAGCAGGCACCTCAGCCAGGGTGTGTGCGTGTTGTTTTGCAGTTGTTAAGGAGAGGGGAAAAGGTTTTTACAGCTCCTCGTCGGAGCTCCTGACAAGCAGGGAGGAGGCGGTCTGACAGGAGAAGCAGGGTAGGGAGGGACTGCAGCGCTGCTGATGGCTCCATGCTAATCTCCATTTCTGGATGCTGCACGAAACTACTGAGGCTCCTTTTCTTGTCAAGACCTGAGTGGCCCCTGTGGCTCAAGCTCAGTACCTCCTCCTTCTTACTTCCCAAGCCCCCAGGTTGCCTTTGCATGACATCATCCCCAAACTATGCCCCCCATACCCATGTGAATCTGAGCTGTCACAATCGGCAGCACATTAAACTGTACTGCCTTCTACGACCAATCTCCTCCCTTCTTCTTCTTTTTTAACCCCCAGAAAGGCATTGTTTGAGTCAGGGCTTGATCAAAAAACTGTTGCCCGCCAACCACAGGGCTTTCTGTAAATTCAATAAGGCCACCTTAAAGATTTTCCTAATTAATGGATGACATCTTTGGCTGGAGGAGAGGCTAGGCATTCTGCTCCAGCTCGCTCTTTGTTCGCCTCCTAATTAACTTTCCTAGGTCACTCAGGTCCCCGCAACCTGAGAGTGAAGAGCCCCCATTGAGGAGGGAGTTGTAAACTTACTTTTTTTGCTTCGGCACTTAAAAGGGGAAAGCAACTATAGGGAACAGAAAATATCCTATTTAAGTCCTTTGTGAGTGAACTGCTTGCACATGTTCCAATAAAGGAAGTCTTCTAAATAAGCTGCCATGTTGCTCTCCGCTCCCCCTCTTTCTCCCTTATCCCACCTCTTTCACTCCCAGCTCCACAGAAAGGTTATGAATGATAGCTCTGGGTTGAGGGGGGTAAAGGGCCAAAGGACAGCATCTGGGCATTGTGGAATTGTGAGCATCTGAAACTTTGAGGGAATTTGAGGATGGGAAAGCAGTGAGCTGCTGGAGTTGTTGGTTTTTAAATGCAAACAAATAAAACACACACACACACAAAAGCATTTCTTCCCTCTGAATTTCTCCTTGAATTATATGCCATCACTAGTGTGTGTGATTGCGGAATATTAAATTAAAGTGGGATAAGTCCGCACCGAGGCGGGCTGCGTCCAATCCGCAACTCATTTCCCCTGTTGTAGCACCGCATCACTGCGCTCCTCTCTTTTCAATGACAATGTGCCAAATCTGGGCATTTTGAAAACACTTTCCATATGCTTATCGGATCGCTACTGAGCAAGAGAAAGCCAGAAAAGAAGAAAAACGGAATGTTTTATACCAAAGGTACCGAGATTCTACATTTTTATGTATCTTCTCTCTCACTGGCTTATTGTACTTTATGCTTTTTAAAAGAGGTAAGAGGAGGTTTTTTATAACGATTGCATATTTATGGACCGGGCTGAGTGTGAAATCGTCGAGAGAGTTTATGTTGAGCATATAGG---AAAAACTTCATTTAGTTTCACTTTTTACCACGTTTTCTTCATTTATTTTTGTCCACTTTCTGTGGAGAGACATTGATTTCGCTAGTTGAAACAGTAATCCATGCATCCATTCCTAATGGACTTAATGAGTGG------TTGTATTAGGCACTGATTACAATAATCAGGGAGAAAATATCCTTAAAATGTGTGGTCCATTATCATACTGGATTATAAAAAAGTAAAAGAAAATATTCAGCAATCTTACTTGCAGGAATGTGCTTTAAGTAATGCCAGGACAGTAATTAATTTTACCTTAATAAAACCTTATTTAAAAAGAAATTTCCTTTTAACCATAACAGAAGGAGTATAGGAGTACTTATGACAGGTCTGTCTGAAGGCTTGCATGCAAACTGCAGAATGCCCAGAGAGAAGTGATTAGGTGAGACTTGGCACGATGGAGAGAA----GAGGACACAGCCACTACCTTAATGAGCCGCCGCTTTATGAGCTGCTGGTCAGCGGAAAGAAAGCCATGATTGATCTTAGGGAAGACCATCTGAGCAGGTGTGTGAGGTCAAGGGGTCGTAGGTCAGAGGTGAGAGTTGAAGGAGGATGAGGTCCCAGAAGAAGAAGGAAGGCAAATGCAAAAAGAAACAGATTTTGTTAGAAAGTGTTCATGAACCAGCGCCTTCACAGAGGGGGAGAAATCCACACTTTTCCAGCACTTTGCTTCGGAAGTCTGCCCATAATTACCACCTCGGGCGCCACAGCGGGCTCGAAAATGGGAATTTCTCCTCCTCTGTGAAAGCGCCTGCTGCTAAGTCAGACCCTGGGAGCTAAGGGCAAGTTCGCCTTTCTCCTCGAGTCCACCATGAACGAGTACATCGAGCAGCGGAAGCCGTGCGACACCATGAAAGTTGGCGGGAATCTCGACTCGAAAGGCTACGGTGTGGCGACGCCCAAAGGCTCAGCATTAAGGTGGGTGGAATAATATAACAATATTCTCCATGTTGTTATAGTATTCCACCTACCCTGATGTCCCCCTGTTGTCATTGTCTTCTCTTCCTCTTCTTTTATGGACACAGAGGTAACGGTAGTATGTTTTTCAAGAGTTGCTAATTTCTAGAAGAGGAATC--ATCCAGATAATAAGGCTAAAGCTAACAATCATTTCATATTTATGTCTCTTACTGTTGATTTCTCTCTCCTTCGATCTCTCCTTTCATCCTACCTGACTGTTGTGTTGTCACTTTTAATTTAACAGTTCAATGGTTTTTCAATTTAGCCTTTAAAAGCTGCGCTGTCACTTGTGACGAATGTTAATTGCATGATGTTTGTTGTTGTTACTTTTCTTCTCAATGACAAGTGTCCCCATCCCGCACACTTCAGTTAACCCTTCATGCCACCTTTTC-CAAGATTTAACACTGTCTTTACCTATATAAGCCTTTCTATATTCCTTAAATTCTTAAACAATTTGTCCACCATTCTGATTAACAGA-TTATGTGCATAAGCCCCTGCTTTGACAGTGGTAGTAGTACAATTATTACTTTGCATTAGATTTCTCACGGACCTGTGCATTTTCTTACAAGTTATGTTTTATCGTTTCAAGAAATGCTGTTAACCTGGCAGTTTTAAAACTGAATGAGCAAGGCCTCTTGGACAAATTGAAAAACAAATGGTGGTACGACAAGGGAGAGTGCGGCAGCGGGGGAGGTGACTCCAAGGTCAGCCTCGATGTCACCACAATCGGGTACCATAGTGCAGAGTAATCGGCAAGGCTGTTACAACAACTCAACTCACCTCTAATTCTCTCCACACCGAGTCCTGGTTACACCTGTCCCACGCCATCCAGCCACTGAATGACGGTCCGGGAAAAG---------AAAAAAAGGAAAGAAAATCAAGTAAAAAAGAAATCCACACACGCTTCCCACTCGCTCTCACACAGGCAACTGCTGCCCCTCGCCGAGAATGAACCGAGGGCACCTGTCTTACAACTGCTTTCCATCACATGACAAAGCTATTAAAAGTGGAGTGACTCCGCGTCCACACTACTCGCCAGTGACGCGCGGTGAGCAGGCGGGGTCTGGCAACTAGAAAATCCTTCAAGATGAGAGAGACACATAG---AGGACTGTGCACGTCTTATAACTGTCCTTCCCTGCAGGTCTTCACACACACACACACACACATACTGAAAGCTCTCGTCTTTCCATCTGGTAAAGTGGGCTGTTGTGATTGATTTGTGGATTTGCTCCCGCCTTTCCATTTAAGTGAAATAATGTATGGAAGCAATCTGGCGACAGACATTTTGGAAAATCTATTTGAAATCATTTCAGCTGAAGCCATGGCAGTTTGTCTTCTTAGGGGAGAGGGGCAAAGTATAATTGTCTGCAGTCTAGTAAAACACAGTATAACTGCCATCACACTTGACTGAGCTTATAGCCAGCTAGTCCCATGGCCTCTAGAAGATAGAGCAGTTAATGTTCCCTTTTATTTTAGAGGATATGTCACTTGTATCGCAGATTTATACCATGATACAGCAATTTTGTCCAAACAGATGGATAATGGTGTCACCAGCAAAAAGCCCTGTTTTTATTGAGTTTAGAGCATATTGTTTAGATAGGGGACTGTGTTGAACAGCTCTGCCAGCGCTTTCTCTCTTTATCTCTCTAATCTTGCCAGTATTAGATTTGATCATTTTTGTTTGAAGGAGGAAAATGTGGCTGTAATGGCTTCCTAATAGCAAACACAGGGGATACAAATCCAGAGACCCTGTTCTGTAGTGCTTCCATAAGCACCACTGATTTATAGAGGTCTTTATGACAGAAAGGAAAATGATCTGCTGCAGGTATAAATCAGGTGAGGAGTAGGAAATTGAACTTAGATATCATCTTGTCAGATGCTTAATGCTCTTCCTCCTGTCACATTCGATAGGACCAATTTGGAGAATCCTGCAGAGGTAAAAAGAAGACAATTAACAATGACAGTGTGGTAATAGATGAAGCTATAAAGTTAAGGACATTTTAAGTCACCAAACAAAGAATCACACCCAATACAAATGTTAAAAACTTCTTTCCCAAACTTCAAGTTATCTTCACCTTTAAAATGTGTTTTTCTGCCATATGAAGAGCAATGATACTTCATAAAGAGCGTGAATATTTGTGCAGTGGCCACTGGTCGAAATCCTTTTGGGGATTTCGATATCTAAAAGAGAGAGGTTTATACATTAGCGCTGTAGTTGCAAAACACTGTTGATATTCAAATGATTATTGTGTAAAATCTGGGATAAGCTTCTGTGTGAGAGCTCTTCTAAGTGCCTACAACTATTGCTAATTCCCCTCACCATTGTGGGCTGAACAAAGGCCTTAATCCCATTTCACTTTTGCAGAAGGCTGGGGCTATTTTCCCTCTCATAAACCAACAACACTCCCCCTAGCCAGAGCTGAGAGGTTCTGAGAAAGGGGCCAGTGTGTGTATACTTCAAGGCTTTTTTGTCCAACTTGGCTAGTGCTCTGCATAAACTTTTAAGTGGTCCCAGTAGGCCTCAAACACCTTTTGGAAAAAATAAGCTACCACAAACTGTAAAAAGGAAACCAAACACTCTCTTAACCTGGACAATACAAAAGAAAATATATGAAGCCTTTTATAACTCAGATTGGGTCTGGGCTGCAAAGAGTTAACATGTTTTTCACTAGTAAAGGAACTTTCATTCTTCTGAAAGCAGCTCTCTTGCATTGTAAATCCTTTAATACATTATTTATAACATGGTGGTCCACTATCAAAGGTTTAAGAAGACGCAGGGTGGGAGTTAAGCTGAGAAAGAGCCCAGCATGACAGACACTTGTCCATGTAACAGCTCTGCAGAAACTCACACGGGCTCTCAACAACACTCTGCTTTACTGTCGATCACCAAGACACTCAGCAACACCGGCTGTCACATATACATGTAATATAAATGCAATCTCACCTCTGTGATATATATCGACCATCTCAGAGGGGCAGACAGAGACTGACACACATGCACACACACTCATTTTAAATACAGCACCATACAGACAGTCAATAACAGAATGGGGTAAGCCTAAGCCCACCTTCTTTTCATGTGGCAGAGCAGCCGCTGCCCCGAGATCTGGCACCAGATGGCGCTGTGCCGGTCGGTGCCAGGAGATAATCGGGACAGATCGGGCCGCATTACTACCCATTATCTTCTAATTATTCTTGTGTGGAGCGCTGATCCTGCCGTTTGTGTAAGTGGATGGCACAGAGAGCCTGTCGCCCCCGGCAGCACGAAAATCCTCCCCACTTCCCTCACCCCCTCTGGGGATGGAGAGATCAGCCGGGGGAGGGAAACGA----AGGAGAGGGAAGGAGGAGCTGGTGGATAAGGCAGCCAACCTGATAGAGGGGAGATACGTCTTATATAACACAGCGTCCAATTTTCATAAAGTGACACCACCGACGTCAGGCTGAGGAGATCCCGCTGACCTGTGTCACATAAAGCTTGTTCCTTGACAGCCCAGAGCGAGAACAGCATCCTTCTCCTCTGATGACTTAATAAAAGTGTGATAAGGATACAGTTCAAGTCTCACAGGCTCCATACCCCAAAGGATAGCGCTAACTGCGCAGAGGCATTTAATCTGTCCAGGTCTAGACTTTTCTCTCTCTTGACTCATCCGTGCCACCAGTCATTTCTTTGTATCTCTCTCTCCATATCTCTGTGTCTATGCTCAGCCCATTAATTGTGCCCGAACAGTGCCACATGCCTCAATGAAAATAAATTGCTTTTAATTTGGGCTTTCCTTTTTGCCACGGCCGGCATCACTTAATTTCATTAGCTCTGAACCTGTAGAGCGCTTTTTCAAAAGCGTCATCTCATGGACGCACTTGAAAATGAAAAGAAGCCCGGCTCCTCCTCGCTCCCTCTCTCCTCTCTCTGCGCTCCTCAATTAACAGAATCGTTTCCTTTCAACTAAAATGAATGTTATTGAAACCAATTAGCATGGACTGGAAAATCTCTCGTTAATGAGGGGAGTGTGGGTGAGTAAACAGGAATGAAAAGATGAAATTAGAGAAGAGGCTCTTCTTGTTGGCCTGGAATAATGACATGCTTAGTCGCCTAATTGTCTGGTGAAAAGCACCGCTGCGATAGTAACAGATTGCGGTGTTCATTAGGCAGCAATGGGCCACCTGCTGCTGGGGCGGCGAGCCCGCAGTCCCCGTACACGTGTTTATCCCAGGGGGCACTTTTTTTTGGACACAACGCTCACTATGAAAAGCAAATGAGCTTGCCAATATGCTGCAATGTTGTGTCCTTATTGCCAAGGCACAGAAGCATGATATGTCAAATCAAATGAAATGAATGAAACCCAATAGTGTGAAGCTGGAGGGTTTCCTTGATGATGTTTAACGGGAAATGACCTATAAAAATACACGGGTTAGTAAAACTATGTAATTTCATTATAAATCCTGAAGATAAGTATTCTGTTCATCATTTCTGTGATCATATCTCATCACAGGGCTTGCTTTTGAGGCCCAGTTTGTACGGAGTATGAGGGTTGAGAGAGGGATAATGGGCCTCTAATTCCACTACTAAGATATTGGAGGTAACTTTCCCTCTACGGAATGGGTTAATTTAACAACCATCTAACAGCCGTGTAACAACCTCTAGCAGACTAGACCCCTTTAGTTCATGGGGAGCAAATCCGGCAACCAAAGGGACATTGTCAGCTACTGCAATCCCACA--ATTGGCTACAAAGAAACTGACGTCCTGTTGTAAGAGCATCAACCCTCGGGGTGACCTCGAGTGCCACAGACGACACCAAATAAAAACACACTTCGCATGTCACCATCTCGCACACTCCACCAGGTTTCTGAATCTGAACAATTCCCAACAATGAAA--AGAAAGAAACCAAAGCTGACAAACACAGGTTTGTCTAGGATTATTCATATTTTTATTTGTATGTATTTGCACTTACCCTCGATTTGCCTTCTGCGTCCATTAAGTGTTCCACGTACGTTACCTCACCCACTACAAATCAGATTCCAGAGACGACACACACCAAGGGGAGAGAAGCCGAGAGAACAATGGGGGTTTAGAGCAGAAACACAAGTAGGGTGGCCGGTGACAGTGACCTCAGACTGCCATTCCTGAGCCTTCCCCCAGTACCTCAGCAGCAGCACAATATGGTACAGGTCTACAAAAGGCAAGCTTGGTTTTTTTTTTTAGACTTCTTAGCCTGTCCTTGTTGGAATTCTCCCGAAGCACCAAAAGCAATAGACTGAGGACAACAACTGTTGAAATCAGCCTTCCTGTTTGGATATAATGCCGTGAACACCACCTTCTGCTGGAGATAATTGAACAAATAATTTCAAAAAGGCAAAACCCGTTCAATGCTTCAGCCCGTTTCATTGTCAAACCTGTACATACTTGGTCATGTCGCCATTTTAAACCTCAGGCCAATGCATCAATACATTCGTCCATCAGCATCTTGAGGTGAGCAGAATGAAGAGAGAAAGCAGAGGGTGGGGCGGGTTGGCGTGGCTGGTGGTCTGTTAGGCTGGCTGACATCTCTGTCTCCTCCTCTCTCCCGGCAGTTCATGGCATCAAGTGGACTTGCAGCAATGGGAACAGCAGCTCTGGCTTCTCAGTGGAGCAGCTAGTGCAACAGATTCTGGACAGCCACCAAACTAAGCCACCTCCCCGGACTCACAACTGCCTCTGCACGGGCACCCTGGGTAAGGGCGGATGGAGTTTGCAAGAGAAACAAAACCATAAAGATCCTGTGGTATTGATTTATAGTGAAATTGAGTTTCACGGTTATTGGCTTATTATTTTTGTGTACTGATAACTGTGTCAGGGGAAATAGGCCAGCTGTTCTCGAATTTTCCAAAACAAAGGTGTCTTGTAGCAGCTCACATCACAGAGCCAATTAAAACGGATGTGCTACACTGGCTCTGTATAGAGAGAGAAAGAAAGAGGGGACATGAGTGAGGGAGACAGAGAGAGGAAAATGTACAGCACCACCTCTCCTTCCCATGACTGATACCGTGTCTATTGATCTTTATTACAATAGCAGCAAGCTGTAAAATGTTTGATGGTTTTGTACAGATCTTAGTCCCCCTCATTCATAATTACTGCTACACATGTAGAACCAAGGGCAACTTCAGAAGGGGCGCTGAAAAGCTGCTGCCAGACTGTAGGGAAATCTCGGTGGGGCCTCACAGTAGCTCCAAGCCCTAAGGCTATCATTCCTCCTGCCGAACACCTGCAGCAACTTAAGTTTTACAAAGATCAATGGAGCTGATTTCAAATAAGAAATGAGACCAATTTACCTACAAAGTCTGCTTTATTTTGATTTCTGACTTTGGTGCTGAGG--------------CAGTAGTGTCTGCAGAAATACAACTCCTGATATTTTGTGCAAAGTGACCTCAAATCTTTCAAGTTTAAGTTAGGCATTAGCATTTAATGTTGACAAATGCAGATCTTTGTTTGCATGTACAATTGCATAGGTGAATCTCTCCCTCTTCCGCT---------------------------------------------------------------------------------------------CTC-----------TCTCACACACTCCTCGGCAGTTTTCCCCAGACAGGTTCCACAGTGTTTTAGAGGGGATGGATTTAATTGCTCTGTGGGGATTGGTTGGCTGTGCCGGGCTCGGCTGTTTAATTAGTGTACCCTGCCGGGATTGGTTTAATGCTTCATGATCTTGAAATTGTCTGATTGTTCAGCCCTCTGGGGACTCTCCCTGCCTACGTAGGCCAGCAGGTTTAGCTAAACATTGCTCCAGGCGCTGTATGCAGCGGGGACATGCATGTTCAC-AAAATCAAGC-AGTGTCGCTGCAACCCCCGACTGATCAACAG------------------CACGATGCAGACTTGAGTTATTTGGACAAAGGGTAGTAGGACATCTTACAGCAAAGATCATTTTAATGGTCCCAAATATTCTGAACAACTAAGTGTACACTCATGTAAAAGGAAAAAAATGAGAAGATATGACAAAATTCATCACATCTAGAATTCCACTCAATCTTTAATCAAGACGGGATTACAAATTCTCCAAAAAATCTGCAGTTTCAAAGGGCAAAAAGGGTAAAACTAGCTCACCTACTGAGGTCTTTAAAAACCTGTTCAAGTGTGACTGAAAACGTCCTGAACATTTAAAGGCAGGTCTTTGTTGTCATTTACAATACAGAACAAAATGAAGAAACTGCTGGCTTTCTCTTCAGAAAAAGAACGTCCGAACAACGACACTGATGACATCATCAAACGACAACAAAGACAGCTCTTTGCCACATGCTGCCTCCCGTCTGGTCCTATTCTAACTTTAGGGTCTATGGATTTTTCAAGAAAGTGACAGCCTAGAGTGGTGGAGAC--AAATCATGTCACATTTATTTTTCCTCTCAACTTGGAACATGTCCCTGAAGAATTCAGAACTGATCATTAACCTTTCCTTTAGTTCCTTCCCTTGCCTGGTCACATTTCCTCTTTATTTGGTTCCTGGCCCCATATGCCACTTTCCTATTTCCTGCCTGCAGACAGCAGGGAGTAGCTCTATTATCACCTTCCTAGAGCTGTCTTTGAATGTGAGAGGCAATTCCATTTCACTCAGCCATGGGGAGAGGAGGAGGAGGAGGAGGGAAAAAAGCACACAAATTGGTTTAGGGTTCTTATAGTCGAAT-------GTAAGATTATTCCGCTTTTCCACTTGTATTGCCAGGATTATAC----GAGTTCTGTTGTGAAGGTGCCAAATCAGAGC-AAAGGTTAAGTACTGTGTATCATGTCTAGTTGTTGTGTGAACACTTTTAGAAGTCATCTTTTGAAATATTAACAATCTAAAGCAGGTATATTACACTAAGCTGTGCTAAACACATCGAAGATGTCTCCAATGCTTCCACTCTCAAGTGTGTTCTCTTTTTGCAACAAAGCCTGTGTTATTTTTGGGCTTCCCTAGGTCTTATTCCAGTTCTTTGGACTGGTAGAGCTCTTGACAATCCAAAAAATTTCAGTATTATGTCCCGCCAATTCCTGTTCTGGTCTGGGATTTTAACACACCCATAGTTTCAAATTTGAAATTTATATAGCATCGCTTCGGCCATCTTAAACTCCAGACTATTAATCATAGATCACAGTTCTTGCCATTCGTTCATCCACCCATCCCTCTGCCTGTGGCCAACACTATACAGCTCCATACTGTGCTCTGCTTCTTCGATGCCTTGGCAGCAAATTAAGTTAAAGCCTGCATGGAAAAAAGAAGCCCTTAAATGTTGCCATATGCAGGATTGCATGGGAACTTCCTGAGGAACACATGTTGTTCTGGGTCTCTTGGAGAGGTGTTGAGTCTGTGTAGTCTATAGAGTGAGGCACAGTATGGTGGACCACTCAACAATGATAACAGAAAACAGCAATTCATGATGGAACATAATATTTTGTAAAAATGTCATATTTAAGACCTGTCAATTCTAAACGGGTCAGCTAGATACAATGTGACATGTTACATGGGACAATCAGCTCCAACTAAACATTGTGT------GTGCTGACATATTTGGACTCGACATTTTTGTGGAATACTTCTTAATTCTCACAGTTTGGGGAACTTAATCTATCTCTAAATGGATATTTAACAAAGGCTTAACATTTTTAGGTA-ACTGAGTCTGCTTGTATGACAGCGTTTAAGCCACCTTAATCCGCTTGTGATGCGCCGCATAGTGCCTCGACCTCACAGCGCTGGGGCAGGTCACAGGGAGCAGCTCCATACCTCAGCTGATATAGTCACCTGTGACAATCCTTTATGGGCTGATAAAGTAAGGGAAGTCTCTCAAGGAACAGTGCGCTGACTTGGCGGAGGGTCTCCCCAGGGAGCAGGTGTCAGGGTTGTCTATCAGAAGGCTGAAAGGAGAAAAGGGACGTGTTACTGGGCTCTATTGTATCCCGGTTGTCATTGACTGATCGGGTCCATTTAGCTGGCTTTCACAGTGAATGAAACCACCTGAATAGATGAAAGCGAGACAGCCTTCCCGACAAACAAGGAGCCCTGGAATATTCATGGAGGATCTGTGAGGAAAAGATTAATGTATTAGAAATTAAAATGGGGCCCGGACGTATGATCTTGCTCTAACACTTGGCCAGACCTGTGTCACCCGCCGCTAGCACATGCCGCTGCCAAGGTGGAGAGGAATCATTAAGCACCCTGCCATTGTGTGAGCAGAATAATCAAACTTCCCCCCCCATTCTTTCCCACAGCACTGACAATGAATAATTCTGGAGCCATTTGCAATGTTAACGGCACCTATCTGGGCCATCCATGCCTTTATGATAAGAGCTCCAAATATGCATTTCAACAGTCTGAACAGAAGCTGCTTCACCGGCATTTCAAAGGACACCTGTCAGTCATCTGAAAGAGCTGTCAGTCTCTGTCACGCAATGGTGCCAGTGAAATGGCCCAAAAGATAATCTTTACTCTCTCTTTCTCTCTCTCCACCTCTCGAGCAGAGCAGTTACATTTGCAATAGAGTGACAAGTGATTTACACTGGAAAATGGATATATTCTGACAGATCAAACTTGATAAGGTCACTGTAAACTCACT-----------ATAAGAATAATGTAGGTTTATTTAAAGAAAAGTCAAAGAGGAGAATTTCTATGTTAAAGCTCACTTTCCTCTTTCATCAAGCCTCAACAGTATGTCGAATTTCTACAAGTCTTAACTTCTTTCTCTGCAGCTCTCATCCTGCTCCAGGAGGAATAGGCGGAATCTGATTACAGACCTATTTTACAGCAGACGCCAGGGCGCAATAAAGGGAGAGAGAGCACGGAAACGGGACTCGGCCCATCAATTAGATCTCTATTAGCAGCCAATGCAGACCTCACCTCAGGAAACGCCGGGGCCCTGAAATTAAACAATTCTTCAAGCCCGACAAGCCAGTCAACTCTGCTATATGTTCGAGAGAGGAGTAGTACAGTGACTTTTCAGCTGGAAGCTGAGATCTCTGAGCTGCAGAAGGAGAAGGAGCGCCTGGAGTTTGTCCTGGTGGCCCACCAGCCGAACTGTAAGATCCCATACCAGGACCAACCGCAGCAGGGCTCAGCGCAGCTCCCTCCAGTCCAGTCCCAGCTCCCTCCCCAGACCTTACGACCTCCTGTCTCCATTGTGGGGTTGGCTGTGAAGGAGGACCCTTTCTATCCGCCTCCTGCCTACACAGCCCATCCAGCCTCCACACAGCCCCAGCCTCTGGTTCAGCAGCAGCAAGTCC-AGCAGCCTCAGCCAGGGATAATGCAGGAGGTAGAGTTTTCTAGTTCTTTCTATGGCTCAAGCGAGCCAGCACCAGGCGGGCCATGCCTTATGGCCAGCGACGGTGGTGGTGGTGGTAACCATGACGATGCGGCCATTGGCAGCTACAACACCTCATACACATCTTCATTTGTGTTCACCTACCCAGAGGGAGCCTGCGGGGTCAGTGCCAACCAGCGGAACAGCAGTAGCGAGCAGTCATCTGATTCCCTGAACTCGCCTTCGCTGCTGGCACTCTGACTGACCGACAGACACACGTGTACACATACAACACACACACACAATATGCTCGCTGGAAATAGAGGCTGAGGCAAGTACATGCACAGTACCTATCAGTCAGAGGAAACGACCAATCATTTGTTTCTGATTGGCTTAAAGTTTACACATTTGAAATGCATTCCAATTAATTATTGGAATATCTGCAACTGGACAAAGATGATTATCTGTTGTTTAGGGAC--------------------AAGAAGCTTCAGTGTTATATACTCTCATGATATATGAGAACATTGTTAAAGCCTGATGGCTGCATGTTCAGTGCATGCATTAAGTTGTACTGATATGCATCTACACAAACACAAAGGCAGTAACAGAACTCTCTGCTCCCTGGCCTTCGAGTCATCTCACTACATCAATAAATACAGCAAAATAGCATTAGCAATAACTTCAACTATATGACCAGGCTCTAATATGATAGAATTAGTATCAGTGTTTTAAGGTTTGGCCATTTAGGTGAAATTCTAAGCCGGGCAGGGAGTAATTTGGACACAGGGAAAATTGATTTTGACCATCAGCACTTTCTCATTTTCAAACAGCGCCTGCGGCTAAATGGGTTAGCCTGTTAAGCACATTACACAGGTAGCTTCTCCTTTCCTCCCCAATGATTATGTGTCCGCCTTGAGCAATTGATATTTCTTGCAAATAAGAAAATTATCATATTCCATGACTGGAAAGAGAAATTAGGGCCTGCTGTTATGGAGTGGAGTCTCAGGACTGAGAAAGGACCAAGGAATATTTTTCTTTTCTTTTTTGTTTTTAAGGGTGGGGTGTATGTATCAAATGTCTTAAGCTATATTGGAATTGGGGCGCTGTCAGGCCTCATCAATACAAATATACAGTGATAGACTGTAAGTGGTGGAGGGGGGACAATAGAAGGACGGGCTTTTACCATGCTGAAGCAGAAAG----ACAGTAGGGTGTGTCATAAGAAAGCTGTAATTTCACCACCAAACAGTGCATTGGTCTCATCGTCATTGACGCTGATGGCGAACTGTAAATAGCGGGATGTCTGAGACAGTGAGGAAACATAGCCTGACTGGCTGCTGCT-------GAGGGGGACAAGAACAGGGGGGTTGTATGACAGCAGCACTAGGGAGGTTCAGGGGCCTTTTTCCAAGAGTGGTAATCAGGCGGAGGGGGATGAAAAAGGCTGATTTTCAGGGAATTAGCATGATAAGCGAGAACACAAAATCAATCCTCGTCCTCAGCCGAGGCCTCCTCTGATTACTTTGAACTGTCAAAAAATGGCAGAATCAAATCGAAAGTGCTCGAGGTTAGGGGAGTGATTTGTTCAAGAAGAGATCGCTAGAGCAATTGACACAGCTCTTGAGACAATAATTGGGTTATCAAAGAGAAAACAGTTCAAGTACCACGGGGGTGAAAGCTTATTTGCATTGGATTTTCATACGGAGAGACACACCTCTTCTTTACTTGAGGGGCGAGTTGACACGGGGTTGCATCATTATCATCCAAAAGTTTCGCGTCGCATGATTAGCAAGTGGTTCAAGAGCTCTTCATTACAGCCTCTGCGCATCTGAGGGAAAGAGAAACAATGCTTAGAGCCCAATGCACATAACCTTTCCATTTAATCAGCAGTTCAAACTGTCTCCTGCAAATCATTCTCTTTCTAGCTAGTCAAGTGCACCACTGAGTCAAAAAGCCTCCCATAACAAATATCTAACCTAAATGATAATTTCTGTACTTTGACTATCGCTGTCTGTGTAATATATATTTTGCAAAAATGAGTGGTAAAACTAGCCTGACAGCATAATGCCGACGTCAAACAAAGGCTCGTCAGTAATGTTTTATACAAATCCACTGATATAATAATTATGCTATCCCCAGTCTTTAGTGGAGGTTGATTGTTCTTGCTGTGAGCTAACACACTTAATTGTAGTATGCAAATGAGAGCAATTACAAAGCTTTTAGGTGAAGAGATGACAGCTGATTATTGGAGGCCTCACCCAGTTGTCATGGAAACCACATAGAATAACGCAACTGTCAAACGGATATAATCTCATGATATGTCCAGAAATTGCCTCCACTTTTGTTCCATGAACTGATCCATATGAAAAGGAGATTCTTTGATTACTGAACAAATTGTCAATTTGTGTTGTGCAAAGGAAAAGAGGGTTCGTTTAGAGAAAGAAATGTTGGAATGGATAAACCAAAGCATCATAAGAATGTAAAACTGCTGTCACTTGCCTGAAGGAGAATGAGAAGCTAAATGTAGCTGGCACCTCCACAGAGCACAGATACACTGGTAGACTTTCTTATAACGCGCCTATGGAAGTGGGAGGAGTTATCGCTGTGACCGGCTAGAAATTGGAATCTGCAGTGACGATGTTGAATGATAGGTATAGTCTAGGCAACTCTTTCACTTCCCCCTTGT-------------------CCTAGTTAGGCACTACCTTGAGGGTAAACCCGGTGGCATGCAGTCCAAAACCTGGGGCATCTTGGGATAGCAGGAGAAAGATTGGTAGAAAACCCATTTCTGAAGTGGATTTGTGCCCTTGTAATCCTGATTAATTTTGACCCGTTGTGCTCATTTTAAACAGAGCATTACAGTAAGCGTGAACACAGCAAGCTCCGGGGCGAAACCAGGAGCTTAGCGGCTTTGGGAGGCTTAGCTGCAGATGGCATTTTAAGCCGGACTTAATAAATTGTTTCCATTAAACTTACCGGCCCACACATACTGGATTAGACCAGTGGAACAAAGGAAGGAGAGAGCGTGCAGACGAAGAAAACTCCCATCATGACT--GTTAATATCTCTCTGAGGCCACATGAAAGGTGAAGACGGGGTTACTGGGTGTTCAGGGAGATAGAAGCAAAATCCACTCACTTTAGTTCTTTTGCTCGTCAGGGATGTCGGACCAATTTGCTTAATTGACACAGAAGTAAACAAACAAAAGATGCATAAACCATTTAGCTTGGCAGTGGATTTAGGGCTTATCCTCTAACTGTTTATATATAAACACATTACCAATGCTGTAGCTTAAGGTTTTAAAAAGTTTCAAAGGACGTAATGACACTAAATAATGACATTAAAGTAGGACAGCACCTCACTGTGTGTTTAGACAAAAAAAATCCATCCACTCTCGCTGGCTGTTGCTTGTGGGCCCCAAATAAAACCTATTAAACATAATTATTCCAGGCTGATGGTGGCGTATAGTGGTCACAGGCCAGTGAAATCTGTGAGTCATAGGATATGCTGTTACTTTTCCCTGGTAATGGGAAACATGACTCCTCTCTCTCGTTTGCTGTTGTGATTGAAGGCACTGACCTGTCATACATTTATAATAGGGGAGCAGGTGTGGCAGTGATGGACCTTAATTTCCTTTAATAAACCTTTTATGTGCCACACTCTTAATGCCACGCCGGGCCCTCAGAGGTCCTGCTCATAATAGGTTCATTACTTTTGATTACATTGAGACAAACAACTCCCAAACACTATAATTCTGTAAAAACGAATGTACCTCATTAGTTTGTAACACTTCAGCCATGCTAAATTTGTTGTTCTGAAGGCAAAATGTTGCTCAACCTGAGATTGTAGCATGGATGTTTTTTTTTTGACATTTTGAACATAATTTGTGTTCATGTTAGTGAATTAGTTTAAGTGTGTTGTGTTTAAATGGACAGTGGTATCCTTGCTTTGAATAAATGACATTATGTGCATTTGTTTGGACTAATTTGACACGCACAAAACTTCAAACTTCCTCGCTGTTTGGTTAGTTAATTAACAGCCAGTAAATAGAGAGGGCTTTGAAACAGCTTGAAATGAACAATAACCTTTACAGTGAACCCAGAATTGCAAATGGAAGTCATGGTCAAGCCTGTTTGATCCATCGCTATGAGCATCTCTGTCATTGCTTTCATAGTTTTTATTCATTGTTTTTCCATTGACTGGTGCGACATCTAAATTATCTAGGAAAGGGGTTTTGCACTGATAGGAAATCCGCACGATGCCTCAATGTGAGGAGTTAAATGTTTTGAAGGTCGCAGTTTCTCTCATTGATCTTGCAATGTTTGTTAATTACATTGTCACTGATGTTGTGAGAGATAATTAAGCCACTATGTTTATATGCATAATTACGTGCACTCCGCATCAGCCTTTGAAAGACAGCGGCGAGAGAGAGAGAGAGAGG---AGCTATTGCATGAAGAATAGTGTCGTTGGATACTAGCTCTTTATTTATTTAAACATAAATTTTAGCC------------------TTTTTATTCTACTTAGTTATCCTCCTCCCAGCTGCCCTCCAAAGAAAACAAAGGCTTCAATAATGTTGTTAAATGAACACTTATGTGAAAACTAAATAAATACTTACGCAAAACATATATCATTGTCTCAGTACAGACTTTCCCCCTCTCATCTAAGTGTATGCAGCGGAGGTTTAATGCATATTTCAGCAAGCCCAAGCAGGGTACCTTAGAATTACCACTTTACTCGTGGGCCCTGAGGCCTTGGAGCCGACTTTGACATCAAGAGAATATGCTTGGGAAAAGGAATGTGCGGCAAGCTTTCACCTCCAGGTATTTATCTTCTAAGGTGGGGTGGACTAGGAAAGGGGGCGGTGGAGTGGCGGGTGCAGCCAGGCTATGTCATGGCAGGTCGAGTAGAGACAGACATGAACCTGTCTTGGTGCATATCCCTATCCCCAGAGACTACTGTGGCACAGAGGTTGAGTGTGATGCAGCTCCGATGGCCGCAGAGTCTGTTCACAGAAGCGCTGTTTAAAAGAGACAGTGCAAAC-------------------------------------TTAAACTCAAGGTGACGTCAGTGAAACCAACGCAAATGAACTCTACAGTAGCGAGCAGCAAGGG--GAGGGAGGCAGAAATTGCATAATTGAAAGAGAGGAGAAAGATAAGAGGGAGATACACTCTGGCCCCTCCTCTAGCCTTCTTTTAAGGCACCTCTTGGCCTCCTCTCCCTCCTCCGTCTCACCCTCCCTCCTCCCCACCCACCCCTGGGCCCTCTGGTGTGTTGCTCACTCCATTGTGTCAGCCTTCAGAAGTGCTCAGTTTGAGTGGCAGGCCGTCACAGATCAGTTCCCTGCTAAAGCGGCCCGGCAGGCCAGGGTGACGGGCCAGGAAGGGATCTAAGTGGGGTTTATCAGTGCTTCTTAACGCCTCTCCGGCTCCCTGACACAAAAGAGAGGGGGTATTAAACATCTAAAGCAAACCAAAAAGCGTGAAAGCTCCTTATAGGGCCGCGGGATTGCGGATGTGACTGGAGTCTTTAAAAAAAAAAAAAAGAAAAATGCTTGAGCAATGAGGAAGCA--AAGGAAAATGTTGTATGTATTTTCTATCCTGTGTGGATAGAAGAATTATTTCTTACATTAGCACATGCACGTACACTCTCTCTCTCACGCTGGCTGCTGTGGTTTGCTGGTGTAATGTGCTTTGTTGTGTGAAGGTATCAATCAGAGGGGAGCAGATTATTAGAGTGTCTGAAAGAGATCAAACAATGTTGCCGTCTGCACCCACACATGGCTGATTTACAGGCAGGCTGATAAAGTACTGCAGCTCTCTGTCAGGGGCTACATGACGGCTCGCCGCGCTCTTAGGATAAATTATTGCAGAGGCCCGCGGTAATGTCTCTCCACCTAGCAACCAGCCGCCCTAGCCGCTGCCAGGGGAGCCCTGCCTCGTCTGCCATAATGGCACTGTGTCCGGGGTCAGCAGTTACTGTATCGTAGCAGGGTGGGAGGGATATACACACACAATTCACACATCCTGAGCTGTCCAACTGTTTCCAATGCCAAAGGTCAATGGCTGCCTACTCTCCTACCGGCCCACACTGAGAGATGGGAGGACGGGGTTTGCCAAGTCATTCACAAACCCTGATTTGGGTCATAAACACCTCTGCCTGTCTCTCCTCTTCTTTTCTCCTCCACAGAGGTGAGTTGGGTTTGCACTCTGTTAATCTTTCACTACAGGCCTGCTTGCTTTTACACTGGCCCGCTGGAGAACAGAGGATGAAAGAGGGGGACGAGAGTGGATAAAAGAGCAGGAAGAAAAAGCCATAGAGAGGGCCAGATGGGCACCTTCACAGTCCATTTATCAAACCCAATGTGGCCCTCCCCTCCCCTCCCCGCTGCTCTCATGTCCTAAACCCCCATGTAATTCTGTAATGATTTTCATTATCATATAATGACCTTACAAAGCCTACAGCAGTTTGCATGGTCAGTACAAAACTCGCAGCTGTTCCCTTCAGTGTTTGCTCGCCGGCTGTGACAAAGCTTTTTTCTGATGGTCAGAGCAGTGACCTCTAGGTGCTGCAAGGTCACCATGAGGTCACCCCATAGAATCGAGAGAGCATCACACCAAGTAAATACTTAAATTAAAATAAACCTAATAATTCTAGTACC----ATCTCTTAGTTCTGGTGCAACTAGGATGTGCCATTTCCTACCCTAATAGACTTGTTCCCTGGAGGTTGTGCCTTGCTCTTCAATCTGCCTTCCTGTGTGGCATACACAACTGCTTTTAGTCAGGGCCCGCTGAGAAGGTAAAGTGACTGGGGGGGGCAGGGTAGGTGGGGGTTTGCCTGAGCCCCGGTAAGACAGAATTGAGCATTGTCGCCAAGCAGAGCAGAGCAGAGCAAGTTGATCTGAGCAGGATCCCGGAGAAAACAAAACTGCATTGTTCCCCGCAGATGGAAGCCAGTGTCTCCTGGGTAACAGCATTAATCTCCCCTTTTCTCCTGCTTCCTCTCTTGTCGGGGCCATAATCGGTGGGCTCCTTTCAGCAGCCGAGCCAGCCTCAAAGCCCAGGCTCCTAACTAGCCTCCTAATTAGCTGCAATTACAATGAAGACAACATGATGAGATAATAGAAATTTGCAAAATAATGACATACCACGGGAAAATATTCCTCCTCCCCAAGCACCATTTTTCCCTCCGGGAGAGGCACAATGGAGAGCCGGGGCCCTTTTCTGAAAACGTGGAGCTCAGAAAAAATGGTGGCGCATTATGTAGCATTGAACCCTATTGTCTGCCTTCTGGTTGCTTCAATCAACAGGCCATTGTCTGGCTGCTTAAATCAAAATGACTCAAATACGGGCTCCGTAATGATGCCCTCTC-AGCACAGCATACTGAACAGAGAGACAGATTGAGAGAGGAGAGGAGAAGAGGAGCTTAGAGGAGGTTAGGAAACCAGCCTCACCTTTCTCCGTGCCCTTGCCCACCCCCCTCATCCCTCTAACCCCGCACCTCGGCCCCGGCTCTCCCTGTCCCTGCCTCCAGCCTGCCCTCCTCTACTCTGCCTCCCTCAGCCCCAGCCTTCTGCTCAGTGTTCAAGGGGAGAGCCGGAATGCTGTGGCTCTAGACGTTTTGTCCAAGCCCTAGGTCTCTTTCACTGAGGCAAGATTAGTTCATACAAAAACTCAACAATACACCACTGAAAGCCATTGTTGATATTCAACATTTTTCACATAGCGGAGCAGAATAGACAATGCGGCAGCCGGGAAAGCCCGAAGCGGACTAGCAGGGTTGATGGCTGATGGTATCTCCACTGAGCGAGGGCCTTAATCCCTTTTATACACACACTCACATACACATAC----------------------------GTCTCAGGGCTCACCATACTCAATGAGCGGACAGCGCAATGTCAGAGCGCTCTGGGCAAACTGCAAAGGGGAAGGAAGGCAAAACCAAGTATGCGTCTCTCAACCTGTTTGATACATACAAAGGAAAGAGCCTTGAAACACAAAAGCCTGTTGGTGAGTATCGTGGTTCTCCCAACAATAAATCACATCCCTGTTTAGGGGCGTCTGGCACGACTGGCCGGCTTCAGCCAGACCACCACTACCTCCCTCCTCCTCCTCTCCTCTCATGCTCTCCATCCCTCATGCCTGTTAAAGGCTTGTCCTGCAGGGCCTGGATGCACTTGTGTGGTACAACAACAGAGAAACCGCCCAAAGCTCTTAACAGCTCTTCCTCTCCACTTCCTCCCTCCATCTCCACTGCTACCACCACCAGCCCTCTCCACCCTGCTCTGTCTTTCCCAGCTGCACCGGCGAGCTGTTCCGTATGAACTGCTGCCAGCTGAAAGCCTGCTACTCCTGTGAGATTGCTATTACTCAGTGCAAGCAGGGCTCTGCGTAGCCAAAGGGGAGCTGTAGATCTCCATGTTGTGACTTGTCAACACGGGAAAAATCGTTACCAAGGCTGAGGCACTTCCATTCCACACAGAGGGGGTCTGATTGAGACCAGGCAGACAGGCAGGTAGGATGGCTAC--------------GATTCTCTGCCTGGAGAAGGCACATTGAAATTATTAGATAAACATCTAAATAAAAATAATCAGATG???????????????????????????????????????????????????????????????????????????????????????????????????????????????????????????????????????????????????????????????????????????????????????????????????????????????????????????????????????????????????????????????????????????????????????????????????????????????????????????????????????????????????????????????????????????????????????????????????????????????????????????????????????????????????????????????????????????????????????????????????????????????????????????????????????????????????????????????????????????????????????????????????????????????????????????????????????????????????????????????????????????????????????????????????????????????????????????AGCCATAGCCTTTAGGCGCAGGGCATTTTGTAAGGCCTTGCACCAAAGAAAATACAAAGCAATGACACAAAGAGCAATTTCTTGGCCATTGCTTGTCATTGAGCTAATTGAGAAAGGAGGGGGAGTCTGGGGATGGCAGAATGTGGTGAAGCTTCTTGATTGGCAGTGGCCATGTGGGAGAAAAGAGTACTTTGTGTGTGTGTGTGTGTTTGATGTGTGCACATGTGTATGCGTCTGGGTCTGTGTGCGGGATAATCCTGGAGAATCTCTCTCTTTGAAGGGGAACAGATGTAGATTTACATATGTGGAGGGTCCCCAGCCTGTGATGAGATTAACTGGTTGGGATCTTTCTTCACAGCAACTGGAAGGTGCATATTTAATAAATGCCTGGAGCTAGGCTGGGGCGTGCAGGGCTTGGCCCTCAGAGAGCCACAGGACAAAGGCAAACGAGGCCCATGGCAGGCTGGCCCATATGGGAACAGGGTTGCTTACAGATTGCACTGGCCTTTCATTGGTTGTGCGACTAGGCTTTAAGGGTTTATATAGGGGGAACACTTGACGGGCCACTTCTGCATCCTTTCCACAACGAGAGGTAATAAAGGGATTTTGAGCTTGTTGTGGCTCATCTGTGTGCTTGTTTGCTTGCTAGGGTGTGTGTGTGTGTGTGTTTGCATGTG----------------TATCGACAGCCCAGGGTGTGTCGAGGTCTTGTTTATCTTCTACTCAAAAGCAATCACAAAATGCCCACCAGTTTGCCCTCTCCTTCCCCGTTTGCAGGTTTGCATCTGAATCAGGGGGCTGA-GGGGCCCGAGCGCTCGGCCACGTGGACCAGATTGATGTCATTGTCTCGGCACACTGACCTTTGCTGTAATACCCACGGCAGACATCACAAACTCTCACATCAATTTAGTCCAATTGGATGTGGCATGTCTTGGCTAACTCAATTTGTGGAGAAATGCACCTGTCTCTGCCTTCCCTCCCTATAGATTTACTCAAGGGGAGAGGAGGAGGTATTGCAGGAAAGAGAAAAAGGGGAGGGTTCTGGAGTGGAGTTGGCTGCTGATCACCCACATGCATATAAACACCATACACTAACTTCTCCTTGCAGATGTAGAACCACTCGGGATCACTGCACGCACATAATGTATCTAAGAGCCTTATAGACAGTTGGAGAGAGACAGGACAGCACAATTTGAGTCAACCTTTTTGGAAGAAATTCATCTCAACCCTTTTGGTTTCCCCAACTTACCAACACAGGAGGTTTCAGTTTGTTTTATTGCAAAAACACAACAGGCTTTTAAAACTGAGATGATTTACATGGTAATGTCTACAGTTTAATCAACATGAGTTCTAACCACATTTAATGTAGATACAGGGCTGGAATGACCTATAATTACCTCACTAAAAACAAAGCATTTACAAGAAAAGGAAAAAAAAAAAAAGAAAGAGGACGTGTTCTCCGGGTAATCATCTATGTGAAACACTTTCAAACCAAGGAAATATAAGATCTTCATCAAGGCGTCTGCATCCAAACATTTAACAAAGGATTTTGTTTCGACAATGTAGCATTTACTTTATGTCCACTTCACATTACTGGCCCTGTGCAAAAAAATACATAGAAGATACATTGCATGTTAACAGCAGAAACAGTAGACTCAGCTTCCCAAAATAAAAAGTTATAAACCTGTGTAGGGAGGAAGTAGTTTTGGTTAAGTTTGTGAGGCTGCTGCAGTCACTGGAGCCCTGT-AAACCTGGGGAGTGAAGGGGGTTAGGAAAACAATTGAGTATTCTCTTATCGGGGGTGTACCTGAGGGGCTTGTGGTGCTGCACCCATCGTCTGAGGGTTGGCTGTGCCGTAATAAGCAGCCTGCTGACGGTAGTACTCCGCCCAGGCAGCGCTGTAGTCTGGCTGGCCTCCAGGCTGGGACGCTGCGGCTGTGGCCTGAGGGGCCGCTTGACCTGGGGGGACAACTACATGGAAGTCACCCTAAAGTCAACGAGCGTGATTTCTTACCTGCACTTCGAAGCTCGTTAAAAAGTGGCGACAGCGTTTCCAAGGCTTTTCCCCCGACGAAGCGCTTTAATATGTTCCTTTACTTTGTTTCATTTCTCACTTCCATCTTCTTTTCATCTCATCAATAAACACACGCTGCAGCCTACCTTCATAGAGCAGCTCGGTTCAAGTGTGCCCTCCCATTTTTTAACTATACATCGAGTACTTTGAGGGGTGGTGGAGGAGGAGGAGGAGGAGAGAAAATGTTGTCTCATTTAAATTCTCACCTTGAGCTCTCTGGTGACTGGTAATGGTCCGAGAGGAGCTGACGCTTAAAACACCAAGGTCTGTCGCAACCGTATACCGAGTGCTGTCATGCCCGACAAATTAGACG-ACATAGTAAAGAAAAA-TTTGCAGGCAGAATGGTGTAAAGATAGAAAATGCATGCAAGGCAGGACGCTGCAGCCTTACTTACTCTGTGC--TGTGCTGAGTCTCCGCTTACAAGCCCAATTTCCAATGCAGATAGTGTCAAAAGATCTGCGACTATTTCTCAGAGATTCCCTTTAACAAGTGGAAACTTAGTGTCCTCCTGCACCATTTTATACATGATGAGCCGTCAGTAATGGGATTATTAAACAAAAACGTTTCAGGCGCTGGCGTTAACCTTTTTTAATGCCTAATTAGGTTTTGCAAAGAAATAATTAGATTCTACAGTGCTTACACTGCCTATATTTTCAAATGGCATCTCCAGCAAACACATCACCCTGCGACACTCGTGCCAATAATCTGCGGATATATGCGCTACAGTAGCAGTCAGATGTAAGATTTTAAAACATGTTGGGACCAAATAAGGTGCACTTAAAGCTAAAATAATTATCCAGCACAGGCTATAGGCCAACCTGGTCGACTGCGCCCTCTTGTGGCAG???????????????????????????????????????????????????????????????????????????????????????????????????????????????????????????????????????????????????????????????????????????????????????????????????????????????????????????????????????????????????????????????????????????????????????????????????GACAATTAGCAGTAATGATTGGTTGCCACATAAATGAGAAAATTCTATTTGCTACTGCACTTGCTGATAATCACAGACCAAATGCCTATGACAATAATATGGATGGCTGCTTTAAACTTGAATATTACTTGTAAATGCTGGTTAAATATACAGTACACCAGATTTCTAAAGTATCGCTCCATTATTTAAGGAATACAAAATAAGGAAAGATAGAACTTTAAATCATATAAAAACACCACATTATCATGAAGAATAAAGAGATGAGACAAATAGCACAGTGATCTAAAATATTATCTCTTCAATCATATCCTTTTCCCCAGATATCTTCATTTCCCCCTCCCTTCTCTGTCAGTTAGTCTGGCAAACAATCCCCTTGTTAGCAAACTGTTAAGACAGCCGCTTGGTACACAAATTGCGCTCGACCAAGCGAATTTGTTTTGCAAGGGTGACCTGTTTAATCATCTCATTTTCTTTGGCGGACATTTATTCATCTGGTTTCCACGGTTACAGAGAACATTAAGGGGCTACAGTAATAAGGCTGGAGAGTCAAACAGGTAATAAAAAAATTAACGCCATTTTCCAGCAGCCGAGGACAGTGGGTGAAATGAATCAAGGGAGAGGGGAGAGAAGCAGCGGGGGGAGGGGGGTGGG---GTGTGCTCATCTTATGTTGTTTTATCGTTTTGAAAAGAAAACATTCATAGATGTAAAAAGAGGCGAGACTGTGATTTGTCTCGATTTTCTCTGTATGATTTCCATTGTATTATACTTAAACTAGAGGGATTTGAATATAAATTGAAAGCCTCAAGCCCACTCCCCGAAGCTAAACTGTAAATAATAACTCTAAACTTTTTCTAATCTTTGGTAATTGAAGCAAATGGGTTTTGCGGGGAGAGATTTGTTGCAGGCAAACGTACATACATTCATTTTTATTTACGAGGAGGCGAGGGCTGAGCAGTGTAATGAGTGAAAATGCATGCTTAATTTAAATGGCGAGTGTGTCTGTTAGGGAATGCATTAGAGTCTGCAGAAGAAGCGTAAGACATATTAATTGACAGACAGGAACCGCTGTCTCCGAGGTTGATACAAGTAATTTATTACTTCAGAAACGAATGCCACCGCCAGAATGTGCTTCATTAATTTCAAATTTAGTTTTAATTTCAAGCTGTTGCCCCTTGAGAAGAATAAGGTGGCAACTTCTGTTTGAAGAGACATTTTTCCCCTCTCCCTCCCTCCATCTTTCTCTTTCCATCCTCCATCTTCTCTCTAGCTGTCTCTGATTTTCTGCAGTACAGAACAAAGACCTGGGGGTGGAGAGAGAATGGGAGGGGGTGGCCACTTGATTCCAATTTGAAAACAATGTCAGTGTAAAGGGGGAAGTTAGAATAGAATACTGCAACAGTTCATGATAGGAAAGACTTTGTCTGTGAATGTCATTAGATGATTGCTCTGTTTCTTGGACCACAGGGGGCACTGATGTGATATGTGATGGGGGAGACAAGGGAGGGAGAGGAGAGAGATGCAATGAGGCAAGGCTACAGGGATGAACGCAAAGCTCTCTCCCTCCATTTTTTCAATATCCCCTCCTCATGAAATTTCATTTGGATTGTAAATGTTCAGTAATTTACCATCATAAATGTGTAATGGGCCCCTGAATCCAATGACATTGTGCTGGCTAATCAACTCATTTGAAAATGAATATACATCGGGAACTCAGCACCCCTTTGTTAAAACTGGCATGCTGTCAAACATGGGAACACTTCCTGATCCTCTTCAAATAATCTACTCATCAGATGTTTTGATCTTAAATAGAGATGATGAGTGAGATTTTTGTTTTGTCAAATCCGACATGTAATCGACTTAAGAGAAAGACAGGAAGTTAATGACACTTATTCTTGAATTTTAAACTGTTTCTCGGTCCCACGGCAGACAGCCACAGAATCCTCCAAAAAACATTCTTGTAAATGTGATGTGAGGAGAGCGGGAGGAAAAAAAGAAACTAATGAAACCTCTCTCAATGAGAGGAAATTACTCATCAAGTGATTATGAAACTGTTGGCATTATAGAAATCAGAGTGAAAGAATAGAGTCAGGAGGTGGCAATTTGTTCTCAATGGACAGCGGATGAAGAGGTGGAAAGTTAAAGTCTCCAATCTGGGTCTCCTTGTAAAGCTAATTCCAGTTAATGGCCAGGGAACAAGGCTAACCCACTGTATCTGACATCCTGGCTCCAGGTAATCAGACTGACATTAATGCAGGCTCCAAAAGAGACACCTCGTCATCAGGAATTTTCCTCATTGGCACCGAAAATGCCAGGCTGCACACCTCTGACTGCGTGGCCCCCACATCTATTAACCTTATTGATTTGGAGCCCTGCTGAGCCCCTCCAGAGCTCCCGCCCCCCTGCTGCTGGACTGAAGTGGATCAATCCTACGCCGGGGGCCACAACTCGATAACAACCCAGTGTCAGAGACTACTGTTTACAACCTGAAATGAATACACACATAGATGCTGCTCTGTATATTCACTGCTTA-TCTATGGACATGTGTCCGAATTAAAAGTTTTGTTGATTAT-ATCAAACACATATTTTCACCCATATCCGTTTTTTTTT-TATCTATCAGATATTTTAATCCAAGCACAAAACTTTAGTTGAAGTCCCAAAATGGATTTTGTGGTTCTTTTATTAGTTTTGGATACGAGCTACAGTTTTTGCCTTTGGGGAGGGTTGCACCAGCAGAATTGTATTCTTTAGTAACATAGTGTGAAAAGAAAAAAGTTCCTTGCGATCCTTCTTTACATGCACGATCTTTGATTTCTGACGATGTAAGATCAAATTGAGCTGCAAGTGTGCTCCCTCTCTGCCTTTCATGCTGCTTCAATATCACGGCGTAAAAAACAAAGAAGGCAAAGACTGAGGGAAATCTGAAGCGTTCTGCCACTCAACATCCCCCATTCCCAAACAACAGCGTCTCACTGCCACTACAAATACATTAGAAATCAATTATTTATGGAACAGAGTCAGGGCCTCTTTAATCTTTTCCTTTTATCCAATTAAATTGTCTAACCATTCTAAGCCTCTATAGCTCACAGGGAATGTGCTTCTTTAAAATAGAAAAGAAGAAAAGATTTTCTCTTCAGTCCTTCTTTTGACTTTCGATGTAACAGAGAAGAGACACTTCTGAGGGTTGAAGAATGAAAGGAAAGAAAGTGAGTAAAGTGTAAATGAACTATTTGAAGTTTTGATATTAAGACTCTGGTTCCATTCCGGGACGCTGGGGAGCAGCGAGGCCTTTCATGATTCCTTTATGCCCAGCTGAAATAGTTCGAAAGTATTTGCGATCATCTCCACAGGGGTAAATACGTGTTGCTTCAATTGCTGTCCTGTATTATTCAAGGAGTCAATTGAAGTAGTGTCTGAAAATTGAAAATGCTTATTCCGACGCAGACGTGTGAAATTATTGATGTGAAGCATTGATGATTTTCTAACAGAGTTTTCCTTGGGATAGACCTGCGTCACAATCAGTTTGTTCATTTCCTCTCCAGTCGATTGCTCCTGGGTTTATCAATACC-----------TACCGGTTTTACTGGGGAACGGGTTGCCCGGGAAACGGCCGCATGGCAACAGGATCAGAGCCTGGGGGTTGTCTGCTTCTAGGTCTGCTCCCATTTTACATCGCATTTCCTCACTAGATGGTGTGCAAGCCACTGGAGAGTACACTTCCCCGCACAGTGGGCTCTACATCCAGC-AAAAAAACCTGGGAGGGGCTCCGAGGAGGAAAAGTGTGAAAGCGTCGTTCGCGTCAAGGCTTTCTGCAACAAGAAGACTTGGGAAGCGGCAACCAGCTGTGATGGACATAATGATTGCGGTGCAGGATGCTTGTGTCTCTGGTCAGTGGCTTACTGCGATAATACTCAGCCTGTGCTGCTTTCTGCCGTCCTGTTTGCCCGCTGGACAAACTGTGGACTATTCCTCGGTTGAAAGTGTGGTCAGCAGACAAGGCGATGTCCATTTTAATCTTCGCAATTTCCATACGCTAACATTTAGAGTGGTAAAAAATGAGGGCTGCCTGCTTTCCTCTGACTTTTTAATCAAATAATTTACAAACTATATAAATAAATGTAGAGCGAGGCAAAAGTATAAAGGAGGAGAAAAAATGGACGGTGAGTTCAAAACAGCTCATCAAAAAACAAACATCTCTATATATCTGGCATGGAACCCAGCTACTGCTTCATTATATTAATTTGTGAGAGGTGCAGTGAAAATTACACTGTATGAAAAATGGCTGGAAAATTTAAATGATACAAACTCATCTTATTAGCGGTGAAACATTAAAAAACAAACAGGCCCCTCCGTGTCCCGCTAATTTGTCTTTGGATGAAAGGCGTTTGATGGATGGATCTTACCTTATTCATAAGCGAGGATAAAAGAGATGTATTCCCTGGTACAGGGTGTCCGTTTGATTCATTACTGGAACAAGGAAAATGAACAATGTTTAGTCAAGATTTGCATGAGAACAGTAAATATTACTATTTATCACACAAGGTGTGCCTGTATAATGAAGAAGAAAAATGCTGTCTTCTTAAGAAATAAGATCTACTGTGAGTTGGAGGGAAAATTGGAGTTGAAGGTTTATATAAACATCCTTCCCTCACAAAAATTGAGAAATATGTTGTGGA-----TTTTATAATTGTATGCACACGTTTGATAAATAATTGTGAATATAACCCTGACTGCCAAGAGTGTAGGAATCATCTATCAATCAGAGAAACCTTATTTCCTTGTTGATTTATTTTGCGAAGCATTTACAACAAGAATCAACTTTTCCACATAGCTACCTGTGTTCTTTTTTGCTCAGGTCCAGGCTGTGCTCCTGCGTGGAGTCTTGGGAAGCCCCAGAATTGGCATCCACTGGCTCCTGCTTCACTTGAACCAGATTGAAACTGGTTCAGTCATATTTGTCAGCGGATCTAAGGTGGGGGGAAACAGAGGTGCACTCTCTAGTTGCTAGCTAGTAGTCCTCGTAACCCAGTCCAGTCCTTAATGATCTGTCTGCCACCCGCACAATGGCCCACACCGCTGTTCGCTTTCATTTACAGAGTGCCAGTCTCTGAACTCCCCTCATCAACCCTTTGTTCCTGGCTGTTTCATGTTTTGGGGAGTTGAATGGCAAGCTGTGTATGGGATACTTCTGAGTGACAGAGACAGCTAGTGCAGGAATTTTCCAGTGCAATACATTATGAAGATTTCACTTTCTCCCTTTGATTCTGCATTGACAGTTGTCCTTCAGCCCTCCTTTAAAGTCTCACTTTCAATCCCTAATGGCTGTCATGTCGCTGCGCTCTTGGACTCTTACTCAAAGTGTCATTGGCATAATGGTCGGCAGCCGTTGGCCTCTTTTGATCATCCATGCTGTGTGTGAGAGCAACTGGAGCCGAAACAGTGAGGTGTATGAGGTGTGTGTGCGTGTGTTTGCACCCCTGCCCGGCTGCCATCTCAGGCAAAGCTCCACGGCCGGAAATCTAAAATTCACTTTCAAATAGTTTTCCTCCTGTTCTTGGTGCCTAATAGCCAAGCAGCGGAAAGTGTGTGTGCATGAAAGCTTTAGGCATTCTACAGTTTGTGTTTCTCCATATTTTTGTGATGCATTAACAATGGGTGTGTGCTCCACAGACCAAGGGACAGATCAAGGTGGGGTTTGGATGAAACGGCATGAAGTCATCAACGTTAGACATTTCACATTAAATCAAATGCTGCACTCATCAGTCTTCATGTTTAGCAGTTAAGAAGTCATGTGTTGTTACATTCACAAAATATTTCACTGCACAGTAAAGAGAGAAGTTTCCTTCAATCCCCCAGGCTTTAGTCTTGGATTTTGTTGTTCTACGAGTCTGCGACATCATCCGAACCCCAGGAGCCTCTTGCTCAGTCTTGACGGATCCTCACTCTGCTGAAGCCCAATACTGTTCTTCATCTTGTGTTGTCACAACCCCCCTGCTACCTTGATTCACTCTTGGTCGTTGGCTAGGTTTTGGATTTATTACTTTCGAGGCCGAACAATCAGTGGACCAGGCTGTCAACATGCATTTTCACGACATCATGGGCAAAAAAGTGTGTAGTTGTAGTTTTATTTTACCCTTAAGATCAAACAGAGGCTTGGGCGACAG----ACTCATACTATGATGCTGTGTTATTTCTCAGAGCTCATTTTCCAGTGGCTTATAGTTTCCAAAGGAACCAAACGCTGTTATATTACAGTTTCTATTGTCGCTCAAGGCTTTGTTTAAATTGACCACTCCTTTAGGATGTCTTAAACTTAAAATATTAAAATTACATTATTTTTTGCAGAACCAAAAGAAACTCTTAAGACTCCAAAGCTCAAAGAATTTCAGTGACTATAAATCACCTAAAGGATTGGTCCCTGATATTTTGTTGGCAGGTCACTTACAT-----CCACACATTGCGCGCAGACACAATGTAATATTTCCTTACCTCTCTCACTGTACCGGCATATAGAAATGCCACTTTTTTCACACAAGCATACTGAGTTTCTCAAGCCACTGAGTCCAGCAATGCGTTGCCAGACTAAACAGCAAGCACGACTATCTGTGTGTGTTTTACTTACCATTTTCCCCTACGCTGTCCTGGAGATAGAAGTGTAATATCCACTCACTCCAACAGATGCTGGTAGGTAATGTGTCTTGTTTGAAGTCATCATATGAGAACTTCTGTAGATCGCCCACCACTTCGCTGACTTATGAATCTAATTTTGCAATATCGGCGTGCTTGTGGCTCTACAGTAATATCAACAATTGTCAGAAAAGCTTGTACAGATATACGTAACACCCTAACGCCATTAGGGGTCTTACGTGATTGAAATAAGCGACGGCATCCAAGTTTATGGGGGTACTATTCCTGACTGATCGTTCACTGCCTCAAATCTTTAAATCCGCATCTTCTAACCCCCCCCC-CTCTCTGCCTCCTCTGTCTGCTCATCACGGATGGGCACAGTTGGGGAGCAGCTCCTTATTCATTCATGAGAGAAGCACCGGATAAATAAAAAGGTTCATTACTGTGCTAAAGTGTTACTAATGACATGTACCTGCCACTGAGCACCTCCGAAAATCTAATGTGACACACTAGAATGGAAAATCTATTCTGCCGCACCAAGGCCTCCAATGGTGCTAGCACATACTCTATGGAAATTTCTCTCCGCTTGCCCTCCAATTGTGTCTCTCTAAAACCAATATTTACAATCCCATAGCCATTATGTCCTACTACGCCCTCTGCGCCTGCTGTTGCGACCTCCATATTAGCTGAAAATTGGACTTTGCAAACTTAGCAGGGGAGAAGAGACTCTTCTCATAGATGAGAGGGGGCAGCACCAGGGGACTCAGCATGAGGCTCCCCTGCTGCCCCAAACTGACAACACCCACCAAATGCCAAACAAAAATACAGAAAACCTCACTGGGCTGCATTCCATCATTCTCAACGCAGTCAAATACAAAGTGTGTAATAATCAAATGAATAAAACATCGACCTGAATTTTAATCATTCAAGATGAAAAGTTCATTAAAGAGAATAAATATTTCATTAGATGCTAAATAAAACAAAGGGATTTTTGGCTTCTCTCAGCATAAAATTCCTTTGAAAGATTAATTAATACATGTAAATTATGCAAATTATGCCCATGCAAATATTTTATGAAGACAATTAAGGGATCCATTAATTACAGTCTTTTTTGCTTCAGTGACATTCATTCATTTAATTTTAATTTCACTTTAACTGTTTTGATGTTTAATCTTGCAACAAAGAACTTTATCTCTGTGCACAGGGTCGTGTAAACTTGCCGAACACATCGAGTGGGAAGCGGCAGGGAACAAGATACTGGGGGAAGATATTCACATGTGCACACAGTCCCAGTAGCTTGCCTGCCTGTGAAAAGAGCCACGTTCCCTCTTGGACCCGATTCAAAACACTGTAAAAGCAATTAATAAACACAGACTGTGTTAATATCGCAGAATTAGAGAAGTGTGACAAAAGACAAATAGAAATAATTAGTTCTCTAAAATTATGCCCTCATTATTCTCCCTCCCTCTCTCCATTCGGCTCCCTTGGTTTGGAGTTGAGAATATTTTCTCTCGGCTTTCATGCGAGTGATAGGCTTGTTTCCCCTTCTGCTTGTGTAATTTATCAACATCATTTTTTGCCATTTGAGGTTAATTATACAGCGAGGCTTGCAGAGTAGAGCAAGGAGACATGGGTGGCAGACAAATGCTTCTCTAATTGAACCACACACACACTTTTCGGGCTGCTGTGGCATGTTTGGAGCAGTGCCTCGTCAGATTAGGGCCATGCTGGCTGTGTTTGATGGCCAACCTGACACACACACACACACACACACACGTACGCATACACAAAAATTATCCCGCGCCAGACCAAAGAGACAGATGACACCCAGCATGAAGCTAAAGCCAAATCTGTAAGCATCCGCTGCGATCCAGCTGGCTAGCCCTAGGGTACCTGTCTCTGCGAAGTGGAATCAGCGTCACCCCCGTGAGCTGTCAAATTAGCTCACAGGGCTGGAAATGCTGAAGAGATTTGGCCCCTCGTTGTGGAAGAGCAAAAAAGAGGGGAAGGGAGGGTGGCATTAAAAATGTTATTAATTCATCCTCCTGTTGGGAAAAATGGTTAAACTCAAAAATCAAGAAAGGTGGACTTATTAGTGTGAACCTGTGGAAGGGGGACACACACATGCACGCACCAATAAAGCACGTCAAAGCAGAAGCAGCACATCTCCGCTGAGACGACCATTTTTCTGCCTCCACTTCCCGAACCAGGTCCCGAGCTGAGATTCGAGGAGAGGCCGGATGAAGTGTAACCGGCCGGGGCTGGGGACAGAGCGTTAGTGCCGCTGCTACCACTACTACTCTGCTGCTGCTAACGTTACCCCCGGGTCCCCCCAGGCCGTTGGCTCTGCTCACGTTCGCCGCTGCTGCAACGGTCGCCGAGGAGCCAATCCCCAACTCAGAGCCACAATGTCCGGTTCCTGCCACCCCGCTTCCCGCCCCCACCCCGCCGGGACCCCCCGACCCGGGCGATCCCGACAGTTTCTGCTTCTTCACCCCGCAGCACCCGGCCGCCATCTTGGAACAATCTGCACCGACACACCGCTTCCGACCCATAACCGTCACCGCGGGAAGGGTGGGGGGGAACGCCGACCAGACGTAGAAATCCCACTGCGTTGATACGTACGACGGACAATACTCCACTTTCACTCTTTTTTTGTCGGACGACGAAATAACCGATGTGGTGAGAAGACTGCAATGTCACCCTAGCGTTGCCTTTAAAAATGCGTGACTTCGCTACGCAAAATCCTGGATAAGCGAGCCAGTCCAGCTATGGTGGATCACCGATAAGCCAAATATTGAGGCGATGTCAGCCAGGTCCCACAAGTTCAGGGAGTGCACAGGCCGCAGATGACAGTAGCCAGGACAAACTCATGGGTGTGTTTGATAGAAGGCATGCAGGCACAGCGTTGCCTGTTGAATCACATCATCAGCATCAACAATGAAAAAAGGAAAAAACGGCAGGCAGATATAAATGAATATTCCTCACCTGTCTGCTCATGTTGACTCCTCTTGTTTGGATTTCACAGTGGGGGAAAATAAAGGCGTATATTTACTTTTAATTGAAAGGAAATTAAAGACGCATCCACATCCGCATGTGACAAAGGAAGATCACAAGGCTCGGGAGTGATGATAGCTTTTGTTTAAGATGGATTTCATAAAGAAAACCCCCCACTGATAATGATG--AAAAAATCTTGGACATTTCTCCAAATACAATTACCTCAGCATCACCTGATTCAATCAAATGCATTTGCATTCTGTTTGCATGCAGTGTTCCGTGAACCGGTAAACAAGGCAGGCAGAATAAATCTGATGTGTTTTCATGCTTATGGTTGCTCTTGTGTTTGCTACATTTTATTCTGAGTATTTGAATTTTTATGAATTGGTAAATAAATGCACAAACTGTGCAGATGGATGTTCTGAAGTTGGAGGGGCACATTCAAAACTGGGAATGTTAGTTCATGTTTTGAGACAGATGTTGTTTGGCCGGCGAGCATTAATATTTGACTGTGTCTGATGTGTACTTAAGAATGTATCAAAGAAGATGGGGGCCTACCAGGGGAGCAGCTGGCACGACGACTAAGGCCAGACTTGGCAAGTCAATCATATGCTTACAGCATGATAGTTGGACAGAAAAGCTAGGTCTT?????????????????????????????????????????????????????????????????????????????????????????????????????????????????????????????????????????????????????????????????????????????????????????????????????????????????????????????????????????????????????????????????????????????????????????????????????????????????????????????????????????????????????????????????????????????????????????????????????????????????????????????????????????????????????????????????????????????????????????????????????????????????????????????????????????????????????????????????????????????????????????????????????????????????????????????????????????????????????????????????????????????????????????????????????????????????????????????????????????????????????????????????????????????????????????????????????????????????????????????????????????????????????????????????????????????????????????????TGCACATTAAAAATCAATAAACATAAATGAGCTCGTAATGACAAAGCAAATAATTGAGTTGCATGATAAACTTG-AAAAGGACCTTCTGTGCATAGGTTGCAGTTACTGTAGAATCAGAACTCTTCATATGTTGAATACAACGAAATAAGTTAAACATTTCAAGGTGCCCCGTGACAACACACTACATCATCGGAAAGAAAAACTT-CCATCCTCCCTTCTTTTTAAAAAATATTCCATTTCCAGGGTTTATCCAGGTATAGGTCTATTAATAACTCGGATACAAAGATAGGAAGCTTCAAACTGAAAAGGCAAATAGCACTCTGTCTGCCTGGGCTAAAACAATGAATTCTAATGCATCTGGTAGGGAGAAGAGATAAGAGTGTGTTATTAATCTTGTGTCACATATATCAGCTAATTACATACTTGCTATTCCAGTTCTTTCCATCTTTACAGCCCAGCTGTCTCAGGACACTGCACCTATGGCAAAGAGATAAAAAGGTAAGCATTCAGGGCTGGTAAACAGAAATGGCAGCAGGAATTTATCACTGGAGTTGCGATACTTGCCTGTTGATAAAATCTATGGCTTGTGCTTTGAGCTGCTCGGCACTGTGCAAGTCTGCTAGGATGAGGGTGTCGGCCACATTCTCCACTGAAAGGCTGTTGCACAAGGCCTCTTCACACATGACCTTTAAACGCTCGAGAGCATACTGGGGATGGGAGCCGTGGTTACCACACTGCTCTTGACTGGCAGGGAAAGATCAAGGGGAAGGGAAAGGTTAGGGATGAAAACATGGGGAAGAGAGGGAGGGAAAGAGAGGGAGGGGCGGGATAAGGGAATTCCCTTAGCAGTTGTTATTGATTCCGGTGTTTACGGGCGAATAGTTTAGTGCCGTTTACAAAACAGAACAGATGCAGCCAGTGAGCAAAAAGGTAAACAATTGCTGTGTGGCGGGCTGCCAAATCCCCAGTCTGATGTATTAAACTCACGGTGAAGAGCATTTCCCCTTTGGCTGCACTTATTGCCACTTCATTTCCTCTTCGCTCACATACACACTTCTCTGTGTCTCTCTT---------CTCTCCCCAGGAGGCCCAGTTCTTCCAAACAGAGCCATTAGTAGGGGGAATTGCATGTGTCTGACATGGCCGAAAACCAATTATTAGACATCCCACCTGTTAGACATCAAATGGCATTTAAAACAATTAAGTTTCCTGTCAAGTCCCTGTGATGAATTATCCGGAAGCTTTACCCGCTGTAATTCTAAATCTTCCCAACAAGTGCCTTTGTTGTAGAGAAATTAATGAAAACAAGATTGTCTTTCATAGGAGCTGATCTAACAGCGCGACAGCCAGCTGCTCTTCTTTGGGAATAAAAACAGTCAGCATTAAACACACACAAAATACTTCTCACCACTCGTGTGGAAAACAAATCAGGCGGCGAGCGCAGTGGCCATCTGTTTTGTTATTTGATATGTGTGAATACATGTTGTAATGACTTTGTTTGTGAATCACTCTGCGCGGCAGAACACACGAGAGCTCTCGAAGTGCTGGAGTGTTCAAAGCTAATCATATAATTGGACACAATAGTCGATGACAAATGGAGACGCTTGGAGCCAGCCAGCTGGGGAAGTGAATATGTAATCATTGTAAAATCATATCATATATTTGAAGACAGCTTAATAGAGTTTGCGTGTCAGCACACTATCAAATGATGATCAGAGACAGTTTTTCTAAATAGTGCTTTGTTGGACGCAATTAAAATGGTCATTTATGTTCCATGCTATTTTGAAACAGATTTGGGGCAAATGACC-------ACATGG-------------TACAGCAGTGATTCCAAACCAGGGGCACACGCACACACATTGAATACACTCGTACACGTGTGTTAATATAGTTAACTTGGTGGAATCCGTGCATGTGTTGTGTGCATCCCTGATGTATCTGGGGCTGCTGCAAAGAGATGGGGAGAATGTGGGCGGATGGGGGATTGGAGGCGGAGGCTGGCAGCGGGGCAGTTGGCCGCTGGTGCAGAGACAGAAAGAGTGGGAGGGTACAGCGGAGATAAATCATTAGAGAGCAGGTTATTGGAAATGCAGGGAGATAAAAGAGTGAAGAAGCCAGTAATTGCCTTAAAGATCAGACTACAAAGCATTACTTTGGATTTTACAAGGCCAGCCAGCAACAAAAGAGCAGTAATTTATGAGCTCAGTGTAAAAGAATAGCATAATTACATTAAAAATTAATGCTAATGAGGGCTAAAATGGGGAAGGTGGTTATTATGAAAGTTTGTATTCATCTTCCCTGGGTTGAATGATGGCTAGTGGCTTGATTAATGGCTTAATTTCTATCAATTAGCAGGC-AAAAAAATCTCCACTGAGACGGGCCTAAATTGAGCATTGAATTACACATCTTTTACAAAACTTG-------GATAAATGTTGTGTTTATGGCGAGCGTTCCACAGCCACATAAGCATCTCTTTGTCTGTCTGTGTGTTACATTGTCCCAAGCAGTAAAAACAAGATGCAAGTGGACACC-AAATGAAAATATGTTTCACCCTGTTTTCAATCACAGTCTG-AAACAGACAATTAATGGTCTCTTAATCCCTGGACACACATTCCCATCTCCAGCTCCCCGCTCTGTTGTGTTCTTTTAACCAATTTCACCTCTTCTATTTCCAATCTTGAACTCATGAGTTTTCTCTGAT---AGTGATCCTGTTAAATTAAGTGCCTGAGCTTTATCCAGTGCCCTCTCACCGTCACTCCTTTAATTTAGTCATTATAATTAACCATTAACTGGTGTCAGTTTCTGGGCCACTAACAGGCCCACTCAGTTCTGCTTGTCTGCATTATCACAGTTTGGGGGAGAAAGTAAATTATAATGAAGGGCTATATAGTCCAATTACTGATAAAAGCAGCCAAGTGCGCTCCTTGTAATTAGGTGCCAGTATCCCTCCCTCCTTCTCTCTCTCTTTCTCTCTCTTTCTCGGAGTGACACATCTATATGCTTAATAGCTATTTTTATTACCGTTAACCTCTTACTCATGTTCTTAACCCAGTGACTTTCAATCACAGAGACAAGGGGATGCCACGGAGAGGCCTTATCTCGCAAGCAATTATTTTATGTACTCCACATGCCTGTTAAACAAAGTTAACTGATAGAAGTAGGAGTGCTGAGAACAGCTAGAGGAAACAGGCAGCTCTAATGGGATGGAGCGGGGCATGAGGCCTCTGGGTATGAAGTATAAAGAGCTTGTCATAAAGTATCCATAGACTGCTGTACATGAAGGGCGAGAAAGTAGTC-GTACATAGCAGGCTTTTATTAGGTTACTATAGTAATGTAAATGGATTAAACCACTGCTCACTGACTCCCAATGAGTGAGCTAAATGATTCTGGATTTAGGTCTAATCGAATACAGCAGGAAGAAGGGATAATTAGAGCAGTGCAGATGGGCCTGCTGTGTCCTCCATGTGCATGCATGCGCATTGCCAGGTTCTGTTTTGTTGTTTCCCTCGTCCAGGTCGCCAGCCATGGGGAACCTCATTAAGGTCCTTGGCAAGGATTTAGAGAACTGTCCACATTTTTTCCTGGACTTTGAAAGTAAGTGGTGTGCACGTGTCTGTGTGCTTGAAATGTGAGAGCACGCAGCAGAGGTGTTCAGTGGTGGGTGGGGTGGGGAGGT-----GTATTTAGCTGCTGAGTTGTTGATGGTGTGATGAAGTGGTGGTGGTTTGTCATTATCAGACGCTCTCTAGTCCCACTCTCAGGGAATAAACAACTACTTCAGCCCATAGTTTAGTTCCACCCCATTAGGAACTGTTACTGAGAGCCATATATACCGGTTATAGTCATGAAGAGTTAATCATGCATAACCACATTTCCTCTGTGCTAAATTGCTAATTAATTTGATTCATTTGCTGTTGTACTCTCTCTGTTTAAATGCCATTGCCAAAACCTCAATTTATCGAGCTTGTAGCCTTTTACTGTGCAACCATGTGTTGCAGCCCCGCTGCTCGCCTACCTATTTGCAGGCGTTTAAAGCACAATGTTCTGTCCTATACAGTGTTAGCTGTCACACTAACTGTGCATGGTGCATCCACTCATCTAATTTAGCATGTTGACTAATTTTTTCTTCTTGTCTCTGCAGGACTCATCTCTCCTGGAGTGTCTGTCCCTGTCCAAGTCCCAGGGAGCGAGCCTGACATGTCTCAGTACTGGTCAAGACTACAGTAGAGAGAAGAGCTACTTCACCCTGTAACCACCCACTCCACCATCGCCCTCCGGCAGTGCTCCTCACACAACACGGCACAGGAGAGTAGAAGAGGCAAAGGACAGGAGAGGAGGAAAGAAAGAGAGAGACTCTCTGGGCTTTGTTTTTCCAGTGGGACTGTGTGCTGTTCTGTAGCTC--TAGGCACATTCAAACGAGGACTTGGAAGAGAGAACAACAATGGAAAGACCGAAAAAATGGACCTCTGTAAAGTGCCCGGTGTTAAAGGAACAAAAACTTTTTTTCTATTTCCAACTTCAGTCATTGTTTCCTTTTTTCTCTGGTGTGTTAGTAAATGGCCATTTGTATGTTAATATGAAAAACCAAGATCAAGTACTGATAGATGGACTGCTAGAAAACTTCCCCTGTCAGTGCTGTTCAAGCTGTACTGA--CTCCATAGCTGCCCTCTCTATCTCCATCTCCAGCCAGGCATCTGTTCCAACCTGCCAGACAAGAGAGAGGGAGGGAGAGGCAGAGAACTTCATTTCTAGCAAATTAATTTCCCATCCACGCCTCCAGAGCTCGGTAGCTCGTTCACGGCCGCTGCTGCGTGTGTCTACTGAGTCGGAGCCTCATGCATAAGGCATCAGGTTTAATTGCAAACCCAGAAACTAATGACTTTGGACTGGTTAACAGCAGGGGAGCCATACATCTCGAGCAAACTGAATGAAAAATCAGCTCAGAGGAGAGAAAAAAGGAGCCTAGCCCCTAATTGATGAATAATTGAAGCGGCAAGCTACAGGGCATAATTGTGACATTTTGTTTCAATCAATTTCCAAGTGGTGTGGGCGAAAGTGCACTTAAAGGGGGCAATGACAAAGAATGAGAAAGAAAGAGAGAGAGAGAGAGAGTGGTTGGTGATGGAAATGGACATTGGGTCTTCAGTCATTGCAGTGACATTTGCTGGGGC----CAGACTCATTCAAACACAAAATTACTTTTCTCAATCTCCATCATACTTTTCTGTCAAACTTCTGTTATGTTACTTTATTTTCACTAGAGAGGCTCCTCAGGTTACGAGCTGTGTAAGCTGGAGAGTGCAGTGGGTTCTCCAGAGAAGCCTCTGTCTGATCTGGGGAAGCTGAGCTACAGAAGTTACTGGTCCTGGGTCCTGCTGGAGATCCTGAGGGACTTCAGAGGAACGCTGTCCATCAAAGACCTCAGGTAGCCTCCCCCTCCTCCCCCCCAGTCAGATGACCAGCATCACGCAGAGTGACATTATCAGCACGCTGCAGTCGCTCAACATGGTGAAGTACTGGAAAGGTCAGCACGTTATCTGTGTGACGCCCAAACTGGTGGAGGAGCATCTGAAGAGCGCCCAGTACAAGAAACCGCCGATCACAGGTCAGATTTGTCTAATGAAGTAAGTAGACAAAGAAGAAGTAAGAAAAAAAAGGAAGCTTCAACTTTCTTTAATTATGTTTACCCAACAGGCTTTGCTTCCTCATTTAAATAGCATAAACATCTGGCCGTGGCGCGCCACTAGCATGACGGCAGTAGTCAAGCAAATCTTGTGGAAAATAATGAAATTAGATCCCTGGTGCTGTGACAGTGGAAGGGCAGAAGACATCCGCTCCATGTTAATAAAATTGCCATGAATGAGTGAATACAATTAGGAAATTGTCAGTGGTGGCAGTGAACTTTTGTAACTCACCGATGTTTGCATCATTCGATTAGGCGGCAATTTGGACTTATTATTTGCGGCTGTTGTGGCTTTTATTAATTGTGACCCGGCAGTGATTGGCCTGCGATTAAAGCAGTCACATATGATGTGGCTGAGGGTGAGGGATGGATTGGTGGGCGTGTGTGTGTGTGTGTCTCTAGCCTGGAGGGGCTACGTTGCTCGGCAGAACCTCAAGCAGATAAAAAAGGAGCGGGAAGAGGCCGCTGTCCGCATTCAGTCAGGTAAAGAAACCTCTGGAATTTCTTTCGTACATTTTCAAAAGGAAAAGGACATCTTTGTGGAACACCTTTTTGATCTCAAACGAAACAGTAATAATTAATTAATAATGCATAAGCTTTTGAAAGGGGCAGCATTTGGTCCCCATGTTTCAGAAGAACAGTGCATACTGAGATCC-TTTTTTCCTTTCATCTCTTTCCCAGTAAAGGCAAGAGAGGGGCTTATCCCTTCTGTTTCCTCACGACTTCCTCTCTCAAATTCCTGGCCTATTACACAGCTCTCCATACCAGAAACAAGATGCCTTTTTATACTGTCAACCTTTTCATCTGAAATGTAAATTAATTCTTACTCAGTGTGCCTTGACGAAGATCAAAGTGGGCACATTAACCTTCCCGGGTCCCTCCTCCTCCTTGGAGCCTCTCACTAGAGGACAAGGGAGGGTGCCAAAAGGGGCAGGAGAGAGGAGGGCAGGGGGAGGAGATTTGGCATTGTTGGGCTGCCCTCATCTGGCACATGGAGCATCTCAGTCGCCTGCACACCTTGTGTAAATGTCCTCCATTAAAACCCTTGTAAATAACGCTGCCGAATGGGTAAACATGGTTTTGGTGTTCTCTGTCGCCGCGTCTTTCTCTTTGTGTGTGGCCGCTGGGGTTCACACACACACATAGTCTCACCCTGCAGAGAAAATAAGAAATAACCATAACTCCTTCCACTGCCAGCCTGCCCTGCATGACCCCTGTTTTAAGTGGGTAGCAGGTAATTGCTGAGGCAGTGTTACCCATCAGCCATGTGTGCCTTATGTGTCATCTCTATTTATTATATTCTGCACGCTCCCTGGGCCTTGGTAATCAATTTCACAAGGATACAGGGCTGATATCAGCTGCCGTGCACATTATGAGGCGAGCCCTCCTCTTATCAAGTGCAGAATTGCCGGCTAGAGGTCATGAACAGATAAACAGGGATGTAACACAACTCACTCACCTGCCCCCCAGTGAACACAAAGGTGGGAAGGTGATGTTGTGAAAAGAACAAAACACCCAGCAAGGAAGAGGTTGTGACCCTTGTAAGGTGCCTCTTGTTACGCCCAACCTTCAGAATTTCATCATCAGTGCTTCTGTCTGCCTAATAATTTGGACGCTCTCGTCTCATCTCTCT-GAGTCAGCGTATGTGTGCATTATGTTTGTGGGTGGGGGGATTATGAGGCCTGCAGACACCCTCTCTCTGATTATCTCCAAGCACTCTTTGCAGACCTTTATAGACCAACCACAACTCCATCAATCATTTGCCCTGCCTTCTTACTCCTCAGGCTGCCCCATGTCCTTGCACTTTCACTGCTGAAGTGAAATCTAATTGTTTTTCAGACCGGTCTAGCTTGACAGTCGACACCGCAACCGTGCCCCCAACCTTCACCACCGCTGAGAGAGAAAGGGAACAACCGGAGGTCTTTTATTAGATATGATGGCACATTTCACAGCTCCCTGACTTACAGAAACCCAATCCCGCGATTAGTCAGCGCTTTGACGTTATCTTAAGTTCCTTGTCAGAATTAATTTAGTGTGGGTGGGCTGCTGTGGGGCTGTCTGTCTGTTGCGCTCTGCTCCACTCGCCTACAGGAGGTGGGGGTTGGAGGCAACGGGGGCAGGAAGATCCCTTTCAAATAAGCCCCAGCTCCAGTCAGTGCCAAACAAGCCGCCTGAGAACTATCCATCAAAGGGCCCCATTCTGCAAAGGAGTGAATGGGCTTGAATGAACAGGCTGAAAACAGATCCCGTCCTGGCCCAGCCTGTCGCCCACTTAGTGCCCTCAGCCAGCCAATGATACCGGAGAACCGATACAGCTGATATACTAACTTAACACACGTGTCACGCACAGCTAAACACAAAATCAACTACGGACTACAGATCACACACACATACCACACACTCAAATAGTTGCTTCTGTACCTGTCTTTTTTTATTTCAGCAGGGTGAATTTTTATCTAAATGCAAAGCAGGTGATAGGTGCTCCAGTTTCCTCTAGAAGTAGCTCCCTTGTCTGGGCTCCCTTCCTGATAAGAGTCCTACTTTGCCTGACATAAAAGAGCCCGGTATCATTTCCCCTGCCTAACCCCCAGCTCGCTGCCCTCGCCCTTCCCCGAGCTTCACAAAGCTGCCTCTATTTGCTCCCAATTCAGGGCCCAATTGCAGATAAAGTTACAGCAAATTTGTTTGGAGGAAGAGCTGCTGAGGCCTGCGGTCCCTGGGGCAATAACAGCCTTGTCGGGGCCGTGGGGAGAACAGAACCCAACACCGCTCAGCCCCACAATGGCCTCAACTCTCCAGGAGGGAGAGGGGAGGGAGAGATAAAGAGGAACAGGGATGGATGGAGATAGAAGGGAGAGACACTCAGCTTGCAGGTGTGGAAAGAGGAAGCAGGCGCTTAACCCGAGTACTGACAAAACCCCTGGATTGAATATCTGACATCTCTTAACAAAAGCAGCAGTAGCATCTTCCTCCCTCTCTTTCTCTCTGCCTGAGGTGATCCGAGTCCCTCCGTTCATCCGATCTCCACATTGCTCCCTCTTTCTCCACCTTTCATTCCCTCACTTCCCCTTCGTTCCATCTACCCAAATTAAGAAATTAATGAGGGATAGGTTCTTTACCAACTGCCCCTGCAATGTTTACCACTGATGAAATTATAATGTAGGCCCTGCTGTATTATTTATAAGCCAATTAGGGGAAGTGTTACTTGATTTGATGGGGAGCCGACACACAGAGTACATTTAACTAATGGAGACCAAGAGAGTAAAGGGAAGGAGGGGAGGGAGGACAGCTGAGGCGGACTATTTCGTACGATGCTCTAGGATTACGTGGCTAATTGCCCTGCTTTATCTGTCTGTCACGGATAGCCATGCATATTTTAGCGTTCCCAAAGACTTTGATTGTTTGCACTCGTGTTGGGGCTGTAACAAGTAGAGCAGAGGCCAGAGTGGAGTGTAGTTAAAAACTGGCAGCAGGGGAGGAAGGGGACGGAGAGGAGGAAGAGGAGGGAGACACTGTGACAGGTGGAGGAAGAGTTTT--------------CGTCTCCTTTTAGGACCAAGCGGCCCTCCTCTGGCAAGGTACCAAGTAGCACAAGTGCCGACTAGCCAATGGGGTTCAGGGGGAGGTCCCTGAGCTCTGACCAGTCAAACACACTCTCCTTCCTTATATGGCAGCCGATCTCCATGGTAACGTGTGCTAAGTTGCAGCAGTCGTGTCAAAGTTCACTATATAGAGAGCTCAGTGAGCTGATCAGAGAGAAAGCATTCTGCCAGCCCGGCTCCTACCAATCGCAAATCACTTCCTAACCTCCGCCTTTTTAACATATTTGATCACTTTGATTCTTTTTCAGTCCACGGAGGAGGTTTGTAGGTTTTTTAGTGCTTTCGCTTTTTTTTGTCTTCGTAAAAACATTGGCTTCAGCTGCGCGCAAAAGGAAGAAGACGCCCCAGTTGGTGATTTTCTTCAAGACTTGTGCTGGAACTTGA---------------------------TGTCTCGGTTTTAGTCACGCAGCCGAAATAACTGTGAGAAATGTCCCCTTGGTCTGACTTTTATTCCTCACCTTATTCTCAATGTCATTCATTTGCCACTGAAGGTAACAAGCCTTTTCCACTCGGTGCTCTGTAACGGCAGACCTTTAATAGCCATTTCCCGGTGTGGCGAGGGGAGAGAGGGGGAACATGTTTATTTGTGTGTCTACACATGCCTCTCCAGCGATTCTCTCTGCTCCACTCACCCAGCTGCTGGCTGGAGGAGTGATTCATGGGCCTGACAGATGCCTGGTGCAGCTGGATCTGTCCTTGATCATCCCAAAAGCCTGGACAGCACTGTCATTCACCATTGCCCAAATTATCTCTGTATTGACTGCAGAACCCTCTGTGACAGCGCCGTAATGGCTAATTACCCAGGATGCTTTGGGTACTTTTAAACCCCAGAGTGTTCTCTTGCTGTCTTGCCATGCGGCTGCTGCTGTTACCGCATGTCGCGGTGAGGGCCACCGTTTTCTCAAGCCCCACCTGAGCACCACAGCCTAAGGAACCCAGAGCAAAACGTCCCCCCCAAAACCTCCCTCTCCCTCCACAGAATAGAGCTATCACTGGTGCCTGTTATCTCCCCGAACCCCCAGGTAGAAAATGGTAATGATACCACTTAACATCGCTGCACATATGGAGGGAAAATGGAAATGCCAACAGCACCTCAACTATAAAGCAAATCAAATTGAAATATTAATCCACTGATTAATATAACATTATGAGAGCCCATTCTCTTTGTTGTTAAACAACAAAGGGTTGCAAAATAAGCAACTGCCTAAGAGGTAAGGGGTTTAAGAGTCCCACAGAGGTGCTAAAGCCCCTTTCAAACATCATTACTCTGCATAATGTATTCCCTTCCACATTTGATATTGATGTTTACTCATTTATTTTTTAATTAACGTTCGTTGTTAATGAATTCTTTGATGAGAGGCATTTTGTAAATCATTATCCTTGGAAGAGGTGCTCTTGCCCCTTATACTCGTGACAGAAGAAAAAATGAAAAAGTTGCTGAGAGAAGTTTTAAAGTTTGTTTTTTGATGCGCCCTTGTTGCTTTCTGGTTGCATCTTCTATCTACAGGGAGAAGTGAAAAATCATGTCATCTTTCAGTGTCCAAGTTTGCTATTACAGGGTCACTTTATCATGAATTTGTCAACCTGTAAATCAGACAATTAAGCATGTACAGCATTGTTGTTTATTGTGTGCTGTAAATATTCTGTCTACTATTCTGCTAATGCAGACATAAGGGTGCTCCAGTATTGCTCCAACTGCAGGAGGCAAAAAGTCACCTCAGGTCGATGGCACTCAGCCTGTAAACAGGGCTTCCCGTAAAATCAATGATCTTCAGTAGGAGCTATCAGTCTGTGGAACAGAAATAGCCGTGGCTGTGTTGAGTCTGAGGAACAGTACTGTGTGTTTACATGAGTGTGTGTGAGTAGAGTCACTGGCATGTCTGGGAGTATTTCTCAGAGATAGCAGAAATGAGGCACGCAGCTTCTGTCATGTTACAGCCAGTGAAAACCTATAGGTGCTATAGAGACAAGTTAATTTATACTGTTTTTTAAGCCTCAAACTAGTGTTGCAACAGATTACAGCTAAAATAATCCTTGCTGATCAAATACTCAGGAGGCAATGTGCACAGCACTCAATTTTAGTAACCATTTGTTTGTAGTATCAATTGCCTCCTTTGTTTCTGGTTTGGCAGATGACAAACGGTGGTGTTTCTTTTTCTTGTGCTTGGGAGCCAGCATATGTTACCATGTTAATGAGGTGTAATGGTGGGAATCCAGCATGCTGACATATGGTTCTCAGATGACTCCTTTAATGATATTCATTTGTGTCGTCGTTATTCAGTGAGTTGTTTACCTCATGTTAGGTCAACATGTCACTGGCTCGTGATTATGTCACATCATCTGTCTCAATTATCG-ATATGAAACAAAACGCAGCATCACAGTAGGACTGTCTAATCAGAGAGCCGGAATAAGGAATAGAGCAGAGACGAGATGTGACGTCACCTCACTCTGGATAATATTCTTTTGCCGTTAAAAAGTTAGGCAACACAAAAATAGACTCGTGGATTGTGATGCCCATTATGACAATATAATGTGTTGTTGATCCTGTCTGCACATATAGGGGGGACAGCGCACTTAATTAGGGCCTTGACAAGCCTACTCTCCTAAAGTGATGAGATTAATCATAATTGGTGTCACTGTGAATTAGAGCCCGCTTGGATGACCGCCCCACTGGCAGGTCGGACCGCAGTGGAGACCCTTGGACACTGCTGCTAGCCGCAGCTTAGCCTTCTATAGCTCCCTCTCTCTCTCTCTCTCTCCCTTCTCTCCATCCCTCTTATCCCGGTTCGCTTCATCCTTCCCTCTCTATCCCCCCCTCTCTTTCTCACTCTCGCTTTTCATCGGGTATTTTTTAAACAATGTGTCCTTCATGTACGGTTGGTTACGGGGTGTACAGAAGGACATCATTAGCGCTGGTGGTTAAGCTGTAATTTACACCATTACCGAGGTAGGGGCCATTTTTATTGCCTAGTAAATTTCAGCTCTGAAATATTTAGACCATATGGCTCAATTTGTGTAATAACCTTAATTTCCAAGCACCCTTCAGCTCCCTTCAGCGCCGGCTGTTGTTGGCGGATGGCGGAAGTGTGTGTACACATTCATATGTGTGTGCA----------CGCATACACGTACACGCAGTCCCTGTCCCAGAGAGACTTTACAAATATTATTGTTAAAGAGAGGATATAAGTAGAGAGTCAGTCAAAGGCCCATTTTAAGAGGGCACACTATGTTCGGCCCCCTGTCTCTTAATCCTGGGCGTTTGTCGCGGCTAATTATGGTGGACAAGCCTCTTTATCGAACCTGCTCCTGCCATCGGCATTAGGATGCATGAGCTGCGCCTGTTGTTTTAAACGCTCTCATTAACCACACAAATCAGTGCTGTTGACAGAGTGCTTTTGAATTAAGCGTTTCGCCCCGCGCCAATGCGTGCAGGGCCCAGGACAAGGAGCAATTTATAACACCATTAGCCACACTCGCCGAGGTTACAGGCATCAAAATTGTTCCCGTCTAATTATTCTTAATGGATACAGGGAGGGAGCGACGCTCAGGACAGCTTTTTCATTAGCCCTCAATCAAGAGGGTCGAGGGGTGGGCCAAATGTACTGCTCAGGCAAACGGAAATCAAAAATAATCGTGTTTTTCCATAATACAACACGAATGCATAGATGGAGATGGAGCGAGGGTGAGTGAGGAGATGCAGAGAAAAAAAAGAAGCACAGCTAAGAATTCTTACTGTTGTCTAGTGAAAACACATGCATATTGTGAAGTGACAGTTCATTTGCTTTTACTGCCTTGCAGAAAGGAAAACATTTAATTGGCTGATGAGGTTT----TGTGCACTCATGTATTGGTTATTGTTAAGCATTATGGAATACTCTCTCTCTCTCTCTCCTCTCTCTCTCGCATCTCTTGTCTGGGAGAGGAGGGGGGAGTCCTGCCTCTTTGCCTTCCTCAGATCAATGCCCTGGCCACTCACTTTCTGATGTTGCACGACGGGAAATGCTTTGAATACTTGCGACATGGCTGCGCGCATTGATTGCCAAGAGTGACAGCAGCTCTTCTCTTGTCTGAGGTGAGAGAGAGAAAGAGAGAGATAGAGAGAGAAGCAGATAAAGAGACTAATTAGTAATGCGGAGTAATTACTGAGTCTCCACTTAACAGTGAGAAAG-AAGACTAGAAAAGCAGACTA--TCACAAAGTGAGACGAGAGCGAAGGAGTCAGAGGGGACAAGAGGATGTCCTTAAAGAGAGTGTTTTCTTTTTAAATTAAATACATCTTCCCCCACAATGTCTTGGTGAAGCCACCTGCACACAGAGGGCAGGCTGCCACTGTTTCCACCCCAGCGGGCTTCCAGATAGCGGCTAAAGAGCTTATTTCCCAAATCTCTTTATCCTTTCTAGAACTGTGAGACGTTGACAGAAAGTCAGTTAACTCTAGCCAGTGGCAGCTGCATGGGTTTTGCATAATTAATTATTTATACGGAGCCAGACATAGTAATTACCATCCAGATGAATATGATATTCTAATCAGGCAGGCTTTAATTTTAATTGCCCTCCAGCATCTAACTGTCAGTGCTGGCCTGGCTTGATAAAGTGGAGAGTCTCTAAACACCATTAGACATCTGCTCTGAGAGCATTGCCTCCACTACCCACCAGCCCCACCATCCGCCATAAAAATCAATACAGGACCAGGGTGTGTGCGTGCGTGTGATCTTGCTCATTTTTCTATGGAAAGCCATTTTTCGTCAATGACAAAACCAGAGCAGGGCTTCAAGCTATGGAGCCCCCTCCCTGATGATTGATGAGGCCTCTAAGATTTTGTGTTTC--TT------ACTCTCATCTTATATATTGTATGGAAGACCTTTTTGGCATATGCAGACCTCTTGGATGCTAATAACTGCAGTCTACCCTCCTGATAACAGTGAGAATTACCAGCTCTTTAACAACTTTAACAAAAAAAACCCAACCCTAAAAAATTGTTACAGTAGGCTTCTGTACATTCGACTATTATATTATCTGTTATAGGCCATATTACACAGAATCTTAACTAGCTCATTATTTTTGCAGGTACAGTGAGTTTCCTAG---CAAACAGCGTACTGAAGAAAATTAAAGCAACGCTCTCGAGTGCATGCACAAATGAGGTTGCTGGGATGTCGACTTCACTGAGCAGCAGAGGTGAATCAACAGATTTGGCTTCTAATCGAAGACTGATACAGACACACCAACCTGTGAGAGGACATCAGTAATGGGCTCACATTTTCCTAATCTCCTTTGATGGATTCAGGCCATGATTTTCATTTAGTCCAAAAGAGATAACCAAACTGTCAGCTGTGCTGCTGCTTTGCTTTAATCTCCGCCTGCAGCCAATAATCACCCTGCAACCCGCAACCCTTTGTCAATTGTTAATCTTGTATTGAAGACATTTAGATGCCAGGATGGTATTCTGCATCCTAGGATAATCCGGGAGGCCACTGAGGAGAGGCAAATTGGATTCATTATTAAATTTTGCATTATTAAAAAGACAAATGAATTGAGTCTCAAAAGAATTTGTGATCATTAACGTGCAGATGCATATAAGGGCATAAACAGAAATAACCGTACACTACTGAATATCATGCCTTGATTATGAGCTTAAGAGTGGGTGTACAGATGGATCCAGCTTCTATACTCCTATTAGACTGCTGGTGTTTTTA--TGTGTCTGTGAGAGAGGGAATCACTGCGCTGGAAGTTACAGCTTTATCCTGAAAGGGAGGGCAGGGGGAAAGAAAGACAAAAGTCACAGGTATAGTAAGAAGAAAAAGTGTATCATTACATTGAGAGGCAGTCAGGGTGATGCCAGTTGGCCAAAGTTAGCAGGAAGCTGTCCTAGTAAATGGCAGCAGCTGCTCGCAGTTCGAGAGAGCATGTCCCAGTCAGAGGAGAAAAGCGATGGCATCTACATTAATACTACCTTAATGGCCCATCTGGCGCTCCGTAGGGTCCCTGGCTGCGCCACCGACTCACAGGCGTTTGACAGGCAGTCTCCAGCGCACCAGACGCGCATGGCATGCCAAATGGCGGGGAGACGCCTCCGTGGCGCACAGATCTGTCAAACTTCTCTGACGCTGTAGTCACACAGGCAAGGGAAGTTAAGGCAAGTTTTCACACGTGATTGGTTCTTGACATGGATGGGAAGAGAATGACTAATTAAAGCTTGCTTTGGCTGTCTGTGGTGTGGAGGCTGGGCTCTTCTGGTACGGGAGCTTTTGCCTTCTCTTGTGCG--CTCTCTACACCTCAGCTCCTTGGTCTTGTCTTTCCATCTCTGCCTGTATTTGCTTCTGGTGTCTGGGGAGTGAGTGTGGGATTGCAAGGTGATCTGTCCGTGGGTGTGTTTGTGTGCTTGTGAGCATAGGCCTGACTAATCCGCATGCCTCTCGCTGGTTCCTGTCCTAACAGGGGGTGTCATTTGATCAAGTCAATAATCTGCTGATTGAACCTGCTCGAATTGAGGAGGAAGAGGTCTGTACATACTCTTTCCCGTCCAGCCTCACTCACCCACTCATTCACCCACCTGTATTCAGAGGTATACCCACAGAAAATCCATAGTACTAGGGACCCCCTAACCACAACTCATTTATGAGATGGCCAGTGTGGCAGAACTGGATGCGGGAAAATAATATCATGTTCTGGA---TATGGTGCGTGGTCCATTTCCAAGTAGCTGTATGCATGAAAAAAAAATCTCTTACATTTCAAGCATGGGAGGAATTTTTACATTTGGGAGGGAGGATGCAATCAGTAGCATGGGACTCGCAGAGGCCTCCTCGGGTGACAAATTGAAAGTGTCTCGGTCTAGTTTATAGCCCTGATCAGGTCAAACGAAAAATATTGGAGGTCTGGGTGAGGAGACAGGCCCGCCTGGTGCAGATAAATGGACTGATCATTTCTTATTGAGAAACAATTCCTAAAAGGTAGTTTACTGTGTGACTGGGGAAGCGGCGAGCGGAGAGCAGAACACGCACCCACTGCTCCCTCCCTGACCCTTCCTCCACTGCCGGAATTAAATGGATAGAGAGAACGCGTGTTTCTGATGGCACTCCTCCGCCAGAGAGACACTCCATTTGTTATGAAGTAGGGGTTCTGATGAAGTGTAGGGAGCTCCTCTTTTTTCATCCTTCCTTTCTCAGGCACTACAAGGCCGGCCTTCAGTCTGCTTCACATGAAATGGATGGAAGGAGCCGATTGAATTTTACACTCCCCTGGTCATGATTAATGTGTTTGGTGTGGCCACTACCACTAGCTGGTGCTCAAGCTCTCCCATAAAGCGGGGCAGGAGCATGCAGCCAAAAGTTCCACATCCGGGTACAGAGCGGTCCGTGGATGGAGTAATAGTGCAGAGTTATATATTACGTGTAATTATGAGGCTAGATTTAAAAGGTTTCAAGGTAAAAGTTCTTCACGATGCCAAGATCCTGGGGGATATACCGTGATGCTGTAACTTCATTTAAAGAAATGAACCGTTTATATTAACCACAATGAAGACAAACGGCTGCTCTTTCCTGTGAAAGTGATCACATCTTTATGGCTCCCGTCACTGCTCTTTACAGATCTGTTTCCCAGAGGTATTTGATGGGGAGAGCCAAAGAGGGAGGAAGTGTGGGTCTGCAGCCCCCGTGTTAACAATGGCTCTCCTCAGACCCCCGGCCCAGGCCCAGCCAGTCATGAAACACCATGGAGATGTTATTGACCTCAAGGTTAACTCTCCTCAGGTAAGCCTGGGAGATAATGGACAAAGAGCAGTTCTTTTACAGGTGGAGTGACACGGCATATCCGCGCAGCACAGCTCCTCTCGCATTGACAGATTTTCTAATTCACTGCAGATTCCCATAAAACTGGGTGGCCAGGGCCAGCTCTGGGGCCCATTCATGCTGGGTGGGATGGGGGCCCAGCCAAATTAACCTGGATTAATTTAAAAGAGCAAAGGGTCCTTACATCCGAATAAAATGAAGATCAATAAATTAAATGTCCAGGTCAGGATGTCAAGTTGCAGCGATGATCGACTGACATACAGAAAGCTACGTTCTTTGGCTGAGAGTTGGAGAAATGGGCGAGAGAACCTTAATTACTTTATTCCAAGGAAGAGAAGTGCTTCCATGCTCTCTCTTTACATGCTAGAGTTGCACTCTTATAAACACACTCATGTCAGAAAAGAATGCTCATTACTCACACACACACCCACCAGACAGACACAGGGACACACATTGCATAGACACACACAAGACAAACACACAAACCCACGTAACACTCCATGACTCACCACCCCCAGACTTGCGATGTGTTACTGTGATGATGCAGAGTGTGGTGGAAGGTGAAGAATAAGACAACGGAAGACAGGTGATGCTAAAATGAACATTTATAATGACTGCTGTTGCTGTCGCAAAATAAGAATCCTTAAAAAAAGACCTCATATATATTAGCACTAGATTGCCCACTTCACTGGTAATCCACAAGTCAAGAAACACAACTCACTAGTTTTTTTTCTCTTTACAAACACAATGCTACAATTACATTAAATATTCAATACTCTTTAAGTCAGTTAATGAATGTTGTTAAAAGCAACCACTAAAATACT-AAAAATAAAAACAAAACAATACTAATATTAATTCACCTTTTTCCAGTCGTTCCCTTTTTCTTGTTGCGTTGTTATTTATTAATAGTATAATAATAATAATAGTCTGAGAAATAAATAGCTCATGTGGTGTTCTCAGGGCAATGGGGCAGGC???????????????????????????????????????????????????????????????????????????????????????????????????????????????????????????????????????????????????????????????????????????????????????????????????????????????????????????????????????????????????????????????????????????????????????????????????????????????????????????????????????????????????????????????????????????????????????????????????????????????????????????????????????????????????????????????????????????????????????????????????????????????????????????????????TGCGCCTCTTAGCTATTCCTTCCTCCCTCCCTTCATTCAAAAGTGCACATCTGCTACTTTCCTCTGGGTTTGTTCTCTTTGAGCAGCCTTGTTTCACCTTGAGGACACAATGGGCTTTCCAAAACAATAAGTGGCATGAGTAACAAATGTGAGTTGCACTTCTGCTACAGAATGCAGTTCATTGAGCGGGCACTGTAAAAGGAAATGGTAAGGCTCAAGTAGTCAGAGATGACCCTCAAAACA--TGTGTGAAAGTAAGGTTATTAATAAATAG---AATACTTGTGAGGGTATTACTCTTGCTAGTTATATGTGCATTGGCACTTAAAGCCAATACAGTTTAACAAAGCTATGGATGGCGCTTCAGGGATGCTGAAGGCCATTTTTGCTCTGTCCCATCCTTACCAGCTGTATTTGTTCTCTTCAATAAATTCAAAGTAGCCCCTTCCATGTTCCTCCCGGCGTCTCTTAACACCCTTCTTATTCTTCTGATCAGCATTCGTGTCTTTGTCCGCATCCCCTTTGAAAATAGAACAAAGATATAGAATGAGGTGCTCCTTAGAGGTCGGACTGGCAGTGGGGTTCTGGCCCACAAAGCCCGTTCATTAGTTTACTGTCGACCATAATC-ATCAATATTGGGAGGTAACACCTCTGATTACACTTGAAAACACA---ATCATACTGCATAAATTGTTAACAGCCCTAATGACCAGATAGTACAATGCAAGCTGGTCCAAATGAACATTGTTTGCTGGGGCAAACAAGTCTCTGCAAAGAAAGGGACATTATAAAAGGGCTTGATTGAAGTCTATTTCAATAAAGTCTACTGTGGTCTGGGACAAATGCATCATGCAAGGAGGAAAACCTAGACGGGTCACTGGGATCAAGTAGAGGCGATTCCACTCACACCTACAGCACTTTGATATCTTTATATCCCAGTAGAGTGTTTTTCTATATATAAAATCATCATTTACATCTTTTCACTGGCCTGGTCCTCAAACCACTAATCAGGTAATGTTGGGGAGGTTGAATGGCGTGCCTCCCCCTGGTCAACCTTCACTGCTCACACAGTGGTGTTGTTTTAAAGAGCATTCTTTAGCAGCTGAACTTGGAAAGGTATTAAAGTGGGATTAGGCTCCTCCACAATCCACTGCTTGTGTCATTCAGGGAGTTTGTGTTCTCCTCTCCCCACTGCCACCTCCCCACTCCTCCTCTGTTTGATTGTGGCTAGCCGCAGGAGTGGGACTGACTGTGCCTTTCAAAGTAGGGTTAAATCCCTAGTCCACTGCTCCCTGCTAATTCTCCTTGTTCCTTAGAGAAGGATTTACTTCTGCTGCCAGCTTCTCAAAGGCCTTCTCTGCCCATCCGAAAAGTCGCCGTTGCCTTCCTGTGGAGGTGTGGTTGCCATAGAAGGGGCGTCATGCATGGCTATTCCATCTGAACCCCACTGAGAATGGGGACCGGGGACTGAAAACAGGCAGAAAGTCCGGATTAGACCCAAAGCAGGACAGGAAGATTCCAGAAGGGACGAATAGGAATTACAGCAGCAAAAATAATGCAAAGTGACAGAGAGGGGAAATAGAAAAATAATGGCTTACAAGATTAGACTCGGCGAGGAGAAAGAAGAAAGGAAAGAGGGCTGAATGAGAATGTTTTCATCTAGATGAGAAGATTTGAGAGAGCGGTCGAGGTGAATGCGGTACCTAGCGCACCTTCACATGCCTTTCCTTTCAACATCCCACTCCTGCGGCTGCATAAGAGGAGGAAGGAGATACAAAGACTCGGTGTGACGCACATACAATCTGCAGACTGAAGCGGTTTCACAGCCATGGTCTCCGAGTCTCGCTGCAAAGAACTGAATCCCCTATCCTCTAGCCCTGCTCACTCCCACCGAGCTGAAAACACCACAGAAGAGAAAAAGAAAGGGAGGTGAATGGAGAAGACAAAGAAGTGGGAGGGTGAGAGGAGAAAGGAGAGATTGAAGAAAAAAGAGGAAAAGAAATAGTGTCTCGCTCTTTTTAAACTTGGAGATGCTCAATCCCTTCTTCTCACTCCAACCTGCATTTCTGGGTCACTAGAGACATTTAAACTGCACTTATAATTAACAGCTATTTTTAAACAGGGAGGGAGAAGTGGAGCGGTGGCGAGGTACAAAAGCATTAAAATTGCCCCAGATTCGCTATTGAATAGGACACATCAAGGCAATATGCTGGCAGATCAAAGTGAGCGAGGAGAAAGGAGACAGGGCCGATCAGTGGGGATAAATTGTTCCCTTTATAATGGCATAAGAATAGACCTCTTTGCAGCTGAAACAATTTAATAACTGCATTCATTACCTCTGTCCAGCCTGTCTGTCTGTCTGCACCACAATGTGCAATTTGCCATGTGCTACTCTCTCTTTCCCTCTTTCTGTTTGTCTTCCAAACTTATCACCTCATTCTTTCTTTCTATACATCTCTCAGTTGTTTCCCCCTCCCCACCCTCAACCGAGTCTAGTGTCCTTCACCTTTTCCCTGCTGTCTTAAAGCAGAGGTCCACTGAGCCAATGTGCGCAATGAAGATGTGCAATGTCTGACACTCTTGGAATGAGAGCCCTAATAGAAGGGGAAGCAAATTGCATTTTTTCCTACTTTATTTCCCCCT-TTTGCCTTCCTCTGGATGCCTTTGTGCCGGCACAGTCCCCGGTGCTTCCTCACTCCAGTTTGTTGGCTCCCATTGTCTCCCTGAGGGGAGGTGACCCCGTGTCTGTTGGTTGTATCAGCAGCCCTGCATTGTACTCAGGGGGGGATTTAGACTCTCAAAGCATCTTCCCGCTGCAGCTTTCCCAGCAAACACCCAAAGTGGTATCTCGCCTTTTCTCTCGCTCAGACATTAATCTTGCTCTACCCTTCTACATCAAAAATGCTTGTATTGTCAGGGAGCGCTAATGTTTGCCTCCTATTCACTATATAACACATATATGTATTTTTGTGTCTGAGGGAATCAGTCGAATGCATTGTTCCCAAATCATTGTAATATCTATTTAGAGTGGCAACAGCACTGGCTGCCGATGCTCAGTATTCATGGAGCATAAACCAGCCTTAAGACTTAGAAAAGCTGAAAGGGCTTATCCCTATATTCTTAAACTCCCCTCTTTTATGTTGGTCTTAGGCATTAAGGATAGGATTGTGAATAGCAATTGTTCAACTGCTGCACTGAGAGTGAGTGTGTATACGTGGGTGGGGGTGTTTTATTCCCTGGCAAAATCCGTTCCTTTTCTCCCATTTTTTTCAACTGTAAATATTAACTGTGTTCTTAACTCTTAACGGTGTATGGGACAGAGTAATGTGCTTTTAAGGATATATTATGTGAAAGATTTTCCACTGCATACACTGCTGCTTGAAATAAGAAAAGGCTATGCCTGAAAACAAATTTGCTACGGCAGAAGAAAAAGAAGAAGAAAAATAGATAAAACTTTGCAGTATCAAGTCGTCAGCAAACAATGAAGGAGAGATCTCAAGGGGGCTGGGCGAATCTTTAAAAAATGATTGCATCCCGCTTTTATTTTTTTGTTCTGTCGCTATGTTTCAAATCCATGCTTGGTCTTTCTTTGAATGTGAAGTCAATTGCTTCAGTTTTAGCTG-TTTTTTCTCTGCAAAAAGGGCTCTGGCAAGGACAACAGTTTTATCCCTGTCTTCATAACAAATTCTACATAAATTCCCTCTCTAAGGGCTCTTTAACCCTTTTCCCCTTCCCCATGCTCAATTAGGTTTGGTTTTATTATTTATTTATTGTATATTTAAAGGCAACTAATAAAATGTACAGT-GGGGGATTAGGAGCAGCTCTTTAATCTCACGCATACTGCATGGGCTGATTGATTAGTTTTTCAGGAAGCTTATGTCAGAAAAACCTAATCCGTCTTTGGATTGTGCCAGCCTTGTAAGGTTTTCTGCGCTGCCACTTTATCATGGCGGCGAATTACAGAGCTGCTGGGCTGTGATAAGGTCCTCGTCTCTTTTACAGACCCCAGCGCCTTTCCCTCTGGACAAAAAAATTGTGTTTATATTCTTCACATCCCTGCTCTGCCTGGTCTTCACATCAAGATTTGCCTTGTAAGAAAGAGAAAAAAGAGTGGAACTTAAGTAGGCAGGCCAGTAAATTTCGGTGGAAATGTTTTTTTCTTGTACCATAGAACATTGGGTCTGATCCACTTTGTGCACATGGAGATGCATTTAGATCAGCCTCCTATTCCCTCCATCACCTTCCAGCGGTGATAGTAGGCAGGATGAAACACTTCCGAAGCAGAACTTTTATGTCAGGTGAAGCCCCCTTCAATAGCTTCTCGTCAATTTCAGGCTTAAAATTTTATGGGATAGGATACTGTTTGATGCAGTCTACCAGCGGTCCATAACAGCAGTCATTTATTGTGCACTGAAAAGAGGGGGAAGAAATATTATGGCGTGC-----GGTGGGTGG--GGGAAAACACAGGAGATGCTGGCAGATTGGCAGGCATGACCGCCGGCTCTCACGTGACCTCATCAGCAAACATGAGCGCCTTCTGTCAGCCAGGTGGTATGCATGTATATTTTTATAGCTACAGCACCTTTTCCCATGGGGCAACAGTGTCAATACCTCGCACATGGTACATGGCCGTGCCAAAGAAAAAAAAACAATATATTGGTCAGGATATTTATCTTTTTTTCCCTAAAATTGGCATTTGACATGATGATATTCTATTGCCGTCTGGGGGAGGGAAAAAGGTTCTTCTTTTGAGTATTCAAGTTTTCTCCTTCTGGTGTATAATTTCTTCTTAAAAAGAGTTCACACTTTTGTGATTTGCGTGTGCTGCTCTTCATCAAAAGGTTCATTTTCCGGATCAGAGTCAGTGGTGTCAGAATATCGATAATGGTCTGGCTCATTGTCGCTAACATCCGGGGTGACGGATGTTGACGTGCTTGCCTCTGAATTCGGCTCCTCCACGGTTTTTGTAAAATACAACTTCACCTGGAATTGAAAACTAACTTCAGTCTGTGCAATTT---CAAAATGATCATGAACAGGAAATATCTAAAGGAAATCTTTACCTTGAAGTTTGGCGAGAAGTAGCGGTTAGCTTTGTCTTTGTTGGCCTTGTCCAAGTCGTTCTTAGTGAGCGTCAGGATGAGGTAGTCCCTGTCGCTTTCCCTGCCGCTTTCCCTGCAGCTGTCCCTGCACTCGGCGCTCTGCGGCTGGCCCTGGCCCGGTGCCGGTACACCCTGCTGGTTGTCTGCGTTGTTCACCGCCCCGTTTTCCATCTTGTCCACGCTCTCCTCTGGTCCAGGGATGAAGAAGGTGTTCACCCAGAAGTGCTTCCAGTAAATTACATACAATGCGAAAGGGCTCGGCTCTCGCTGATGGACCTCAAACAATCTAAGAGAAAACACCATACAC----ACACACACGCACATCTATGCACGCAGAAAATAAATTTAATGTTGTCACTTCCTTCAAAGCCGTCAATGTCAAGAGAGACCACTGGCAATTCAAAGTAATCGGGAAGCCACGTAACAAAAATAAATTTGGGGCTTGACACGCTGTTGGAAAAGAATAGCAATCAGCAAATTTAATGCATTTCTGATGTATATTTAAGGCTCTGACACTAGGCCACAGATGTACATGTGTTGGGTTTCTATTTTGCAAAAGATATGGTTGGTGATAACCTATTATGGGACATCGTCAGCTTCCCCTGTGCCTCAGCCTCGGATAGGAAAAATTCCATCACTTGCTCTATCCAGGAGATGTAATATCGAAACAAATTATGGCTGGAATTGAAAAGTCACAAGCTTATTCCGTCTTGATCAAACCACTGCCAAGAGGATAAGTGCAGAAGTGGAGATACC-CCTTTTTATTGCATTATCATCATTGACATCTACAGCACTCCCAGTTCCCAGCTTTAGTAGTGGATATAATTTTCAAGCTGTAACACACAGGAGGCATGACACACAGAGACACACACACACATTTGTGCACACCGACCACAAACACACACTACTCAGAGCATTACAGCCTTTCCTCTTTTTACACTTATCTGTACTCTGTGTCTGCAACGAGCGAGCCTAAGTTACCAAACTCGCAAATTGCCCTGCTGTCACGCAGGTCCCCTTTAAGCACGCCTTTTAGCCTCCTAAAGGACAAATAAAGTCCATTTAATAACTGCACTAAACACTAATAGTCTATGTGTGGTTGACATTTGTGTTTGGACTAAAAGCCCCCCTCAGGCCACTGGTGGTACAGAGGCAGGGGCGCACAGCTCCCCTCTGTAGCACTAACAGGTCTGCCACAGCTGAGAGCACAAGACAACAGCTCTTAAGACACTCTCTCACACACTGAGCTATTGATCCGTCTAAAAGAACACACAGTGGACGCCACTTGCCACTCTACTTTCAAAACACATTTCTCTCTCTCTCAAAAATAGACTGGACACTCTGCATCACAGGGGGTTAGGCCAGCATTTTGTATGTGTGGGTATCTAT-------CGTTATACTGAGCTTTATATGAAATGTCAGATACTGTAATGTTCTCAGCTGCTTTTCTCTTAATTCTCCGCAGGTCTGGGTGGCAGCATATCTCAACTCGATTCAGTGTGAATTGTTTGGCTATCATTCGCTGCTTTAGGATGAATGGCATCGATCCTCTTTTAACAACATTTGTTTCCTATTGTGTTCGGGGGTGCAGTAGAGGAGGGCAGACGTGTGAAAGTGGCTGTTTGATTCTCTTTTTCATCCCCATGACCTCAGCTTTTGTGTCTCGTCACCCTGGGAATGTCACGCCTCACTACTCTACTTTAAGATGTTTCAGAAAGTGCCCTTTGTTTTCGCTCCTCTTTTTTTAAAGCTCACACAAAATTGTTCTTGGTCTATAAAGGATACTTCAGGCTGAGGCACGGTTCACAAGTGCAATGCAATTTGGCTTATCCCAACCTTTGTTCGGGTTTCTACAAATGACCAAACATAGTGCAGACTTGATCTACTGCTGCTTGAACTCAGCAGTTTGGGAGCAGCCTATTCAGATTCAGAGTCATGGTGGTATTTTCAGTGTGTGCATTCGACGGGACAAAAGGCCTACCAATATCCAACCCTGAAGCTCAAAAAGCCACACCGTCTGTGTGTTGCAAACAAACATGTTCTTTTAACACGCTTTAACAACTTGCAACAAGAAATAAGGTCAAGCATGTTGTAAGTGATTCCACCTCTTCTCAATCTGCGTGTGCTCTCACTGTACGAGGCTGTGGAGGCTCAGCCGGGAGAGATGAGGGAGATAGTGGAGGCTGAGGTAGGAACCATTTTCACACTGCCACAATTACAGGAACCGTCATTACATTGCTCACTCTTACTCAAATACAGATAGAAGCCCCAAATTATGCGCAGGCTAGGAGGAGAAAGTGGCTCACTTCTGTTTGCTAAATTAATCGCTTCCTAAATGGCTCCAGGCCAGGCAAAGTTAACATTTGCAGTTTCAAAGGTTTTCAGCGCTTGCAATGAGCCATGAAATTACTGCATGCCGTCGAAAATGGCAGCTGATGAAAAGCCCAAGGAGCAGGTCCCACAGGCAGAGAGAGCTTGGAAGTGAAATCTTAAACACAAAGTCTCATTTCTGATTCGGATCATGGTGAAATTCAACAAGACAGATGAGGAACAGCTGTTTGCGGCCCGGAGGCTCGTCCATGCTCTGAGGAAGCAAGGTGAGTAATGATGATGTTGAGGTGCTCAGCTGCCGCCAAAATGGACTGACCCAAATTAGGTTTGATTAAATCACAGGGGTGATGCTGCAGTTCTGCAGACATCATTAACATCAAAATGATTATGGCGGAGTGGTTTGGCTCAGCTGCACAAAACACAGACCATGATATGCACGTTTCTTTATTTCATAAAGAGAAATGGTGTCTAGACAAAAAAGTAATTTATAGAACACTAGCAATTGAAATGAATGAAAGTGGGGTTTGCACAATACCGTATTTACAATGATTATTAAGTCATTTTAATTCATTAGGGTCATGTAGCATTTAAAAATTATAAAGGTAAGAACTCTTAGTAGAGAATAAGCAAATAACAGCTATTCCAAATTGACAATATTAACACAAAACAATCATCTAGAAAAATGAAAGAAAAA-AACAACAACTTGAACTACAAGCTTAAGAGCTATTACATTAAAAATGATGCACCAAAATCTACTAATACAATAATCCATATAATCTGTGTAAAAAGCATGTAGAAAAAACACCTGATGCAGTTTGCTGATACAGTCATTGACCAGTTATGAGAGGTATGAAGGATTTCACAGGTAGATAAGTGTGAGAAAGTCCGCACTGGTGACTCAGGGATGGGGGCCCAGGGCCCTGCATACACTCACTTCACTTGAATGTGAACTATGGCCTCTGCAAGTTCTAAGGCAAATATCGGAGGTGCACTTGTATCCATGTAATGCTGAACCATCCCGAAAGTTGGATTAAAGACAAGGTGAGGAAACTCATTCTTTACACAACACCAAGAATCAGTCCAATTGAACCAAGCGTCAATTTTACATGG---AAATTATCAAACATGACATGACACCTATTTGTAAACATTTTTCATTTTTATATTTTACTCGATTTCAACCAGGACCAGTGTTTGTTTCAGAGAAGCAGCAACAATTGCATCCCTGGACATCTCCACGTGTGAGAAAGAGAGGGACAGGCTCCACTCTCCCGTCCCTCAGCCTGACAGGCAGAACTCAGCCACACAATTTCACGGTTTGTGGGCAGTACACACCACTGCTTTCCCATCCCTGAGACGCAGAGTGTGTGCATATGAACATGAA-----AGGGGAAAGAAGAAATCAAATATTAATCCTTCAATGCCCACCTGGAATAGAAAATGAGTGGACTTACCATTTTGTTATTGATTTCATGAAAATGAATTTCACAGACTTTCTCTACGATGTCTTCACTCTCAAAAGTTATGAAACCAAATCCTATGCAGAGAGAAACAGAGAAGAGGGGGGTGGAGAGCCTTAACAAAACTCCAGTGACTAAAAGAAAATGCACCACAAGATGGAAAACTATGCGAGTACATCTGTTGGGCATGGAAAAGAACAAGTGAACAAGACAGACATTGTCCTCTTTAAATCAGGAAAATGATGAAATCTGCCACATTATTAAGGGCACTCGAGACCTCTTCTACAAAGAGAAGATGGAAAGCACAAAGCTCATTTAATGAGATTCAGGGAGCTAGGGCCCAGCATCTGAATTTCATTAAATGCATTTGGGTCGCATGTCACGGCGGAGGACGGACATTGTCCTCTGGTATGGCCCTCTTCCTTAATTTGCCTATTGTGGGGAGCCAGGGAGATGACATCATGCAGCAGGCAGTGTTTGAAGTGCCAGTCCTGAAGGAACCACTTATAGCAATTAGGATATCCTTGAACAAGCGTTTGCGAAACATTGGCTGGTTTTTGGCATTTGCCTCCCGTTCCTGCCTACTAACTAGCGAGGTTTGATCTCCCATAATTATCTACCCACCGGCTCCTCACTCCTGACAGCTCTCTCCCTGGAGAGGGCTGAATGCTGGGGCTACTCACTGATTGCATCAAAGTGTCAGAAATTGCAACATCAAAAATAATAACTGATATTCCGGCGGCAGCCTGCTCTTTGAATATTTCCTTTAAAACGCTCTCTAATTTGTGTCTCGGTGCCAATGTGTGTGTGACTGTGAGGGTTTAAAGCAAGGGGAAGTGCATTCATTATTGAACCTCTATTTACATATGGCAGACTATTCTGTCTGAACTGGCATAAAATAGATATGCGTTAATTCTGGTGCTGCTTTACGCCATTCCACACTTCTTTCAGGACTTGCTCAGCATCTGTCCCTAAAATGCACATTCTGGTGGACCAGGGCTTTATAAGCAGTCACAAGCTCCACAGATACAATAAGCTCTCCGCAGAGACAGTAAGGCAGTTTTATGATCACCAAGAAACCACTCCACTTTCCATATGGCAGGTTTCGAAAGAAAGTAAAAACATAGATACGCATACTAGT-ATTGTTAAAGAAAATAGCTGCCCTGTAAAAATCTGCTCAGTAAAAATATTCAAACTGTTATCGTTGTTGCTTTTTGTTGTTGGTAGATCAGCTGGCTCATTAAGCAGTTATTGTATTAGCTGGATCTCAGGGTAAAAAGAGGCGACATCTCAAAAGCACTGAAGCCAGCCTGCAAAGATGCAGAAAAAACCCAAACTAAAGCAAACTCACAGAGTTCGACAGCTACTAAGGCAACTTTTGCCAAATACAATATAAGCCCATGTATTGCAACACAACTATATATTAATTTAATAAAATACACAATATAGCTTTTGTACACATAACAATTTGGCTCAAATGCACAGAAATTGCAGTAAAATCAATAAAAATATGTCATTTTTTGATGTAAACACATCTAAATTGGATACACTTACACATATAATGATATTATGTATAGTGATAATGTGAAGGGACATTTTCTTGTTTGTTTATATTTTTGGATATTTGTTTTCGAAACAATGGCAGTGTCCTTTGAGTTA--ATACCCCGCTTTTGACCATAACTCGAGGACACTTTTGCTGAGATTCCTCTTTTTTTTTTCTTATAAAATGTATAAATATTTTGTTAATATTTGGACACTATACATGGATTCATACATATAATCATCTATATAATCATATAGATATCATCTTTTCTTTAACTGTTAGGCGTTGTAGCTCTGTGGAAGAGCAGCTCTCCTGGTTGGACTCAATGGTAAGCACAAGGTACTAGAAATGTATGACTAGGTATTGAGCTTGTTTGTC-TAGTTTTTATTGGTGGTCTTCAACCCTGGTCATGGTGAGATTAGTTCAACGTCACCACACTAGTTTTTAAGTTGCTGGTGATGCTACAGTGAATAACAGAGTACTGTCTTATTAGACAAGTGAATGGTGCCATCTAACACAATGACACCATTCTGGGATATTTGTGCCATCAGCTCTTCAAGACCAGAGTTGCTAAATCACAGCATGTAGTCACAGCAGGGGGTGAACTGAGGGGATGTGGGGCTAAACAGTATATTAACTGTGTGTTGTTCTCATTGCCACTGCAGCCGCCAATCTGTGATGGCTATTGGCCAGAGCTGGCTGGCAGATGATGATGGTTATGATACATCTACACCCTACTACCACAGCTCAGTATATGGTTGGTATAATGGGTTTGTATGATGGGTAAGATTTCTTTCCACCCTCCATCTCCTACATAGGGAAGAGGAGCTACGTTCAATGGATAAAGCGTATTTCTATGCAAGCCCTAAAGAGCACTCGGATCTTAGGCTTTGACCATTGAACGCACCCCT-AATGTTGCCCAATGATTCTGCCCTTTAGTGAAAGCCACCTCAGGTCTCTGGTGGAGTTTCCAGCAATACAGAGCCTGTCTTACTCCGGTGCATCACACTGTGATGCTTTAGTTGCATGAACACAGTGATGTTCTTTCAAGACCTCTGAACCCTGTAACACAAACAGAAAGGAGGTATCCACATAGGCTGTGGTCAGGGACACCGTTCAATCAAATTGAGTAAGAACGGTGACACATACACCAATCTTTTGGTATTTGATATTTGACCGGGTGTCAGTCTGAAATTTTGTTTTCCAGTT--CTCACTTACAACATTTCTTTTGACTGCAAGTTCTTTACTAGAGCCGCTCCACTTATGTTTGCTGTCAACATAGAAACCAATGGCAATCCTCACCATCGCCCCTGGTCTATTGGCAAAAGGCTGCTGTCATCATGGCTTCCGGTTAGGTCAGCCAAGGATCAA-GGGGGGGCAAAGGTCACACACACATTGTAAGGTGAAAGCCAAGGCCAAACGGGACAGGCAGTCATCTTAGCCAGTCATCTTTAGCCTCAATGGACTCTCAGCCTCAGCCCGCAACTGGACTCTTTCAAATTGAAACATCAAGGACTTTTGTTAATGTTGAATATAAAAATGTATACCAATGTTAACACATTTCACATAAAAGTCTAGTCCTACTGATTAAGCTAAAGCTACACTAGCTAGGTTTGTGCTTTCTTCAGTGGTGCAAAAATGTGAAAGTTCACACCAAAACCTGGCTCACCATCAC---CCAGGAGAACTTTGCAATCCACAGCTATCTTAGCTAA--TGCATATTGCAGTTCCTTCCGTTCGTGATCACTAGGGAGGAGCAACACTGCGGGACTACTGAAATGTCTTGGGAGAAAGCAAACTGAGACAAGAAGGGGCCCATGGGAAATGTAGGCATGTTATGCTGCACAGGGGAGGAGGCCAGCCGGGGGCTGGAGGGCTCAGACTTGATCCTAGTGTAAGAAAAACTGGCTTTGCTGCCTGGGTGGGCCTCTCCCTTCTGAACAGACAGCATGGGCTTCTTCTCAGCCTTGTCAGCCTCTCCGTCTGTGCTGGTCTCCTTGTTGAGGGCCCCTTTGGGACTTCCCAGCAGAGCATCCTTCCTGTTGGCCAGCTCAGCGCGGGCCTGCTGCTGCTGCTGCTGGAGGCTTTCCTCGGGCCCCCTGGGGGAATGCTCGGTGCCGTCGCCTTCCCTGTGAAGTTTGCTGCCGTGCCCATGTAAGTCCTGATGCTGTAAGAGTTCCCTGTGGCTCTGGAAGCTGATATGGCAGTGATTGCATCTGAAGGCCGCCTGTGACAGGTGAGACATGATGTGATGCTGGAATGTAATAAGAGAATCTGCCGTGTAGTTACAGATTGTGCATTTCAAGCTGGTGCCAGGAGGGAGGCTCTCTTCCATTTTGACACCTGTGAAGGAGATAAAAGGGAGAAATGCTCAGAATCTCGCCTCCCACTTCTCCTTTAGAGTTAACTGTAGAAAGCATCAAACGCTCATGCATTATGCCAAGCTTATTCCCATCCACTAGATTTTTTTTGCTCAAGGATAAACTGTCAACTATGCTAGCTGACAGCGGGATATGTATATTTCTGAAAAGAACTTTTGACCCCCTTTCTTTAAAGGCCAAATGATTGGAAAGAAACCTAATTGCCTTTCTGGCACGTTCTATTTATTAATCTGAAAGTGGTTCGGGGATAATGAAAATCTCTTTTATAAATATGTATGCAGTGAAGTCACAACATAATAGGGGCCTGGTGAAAAACAGGAGGCGCTGAAGGATGAGGCGCAGACCCTGCAGAAAAGAATGTTCCCCTAGCAGAAATTGGTTTAATTAATAGGACATTTTACATAATGATTACAGTGTAATTGCACCGACTAGCAGAGTGTCATTAAATATATCCTTGCTCCTTTACAACACCCTCCAGCTAAAAATAATGAGTTACATTGGAAATCACTATGCAACAGGTTCATAAATAACATTTAAGCCCATACAAGGCAAGTACTTATAAATAATAAATATTTGCCTTTTGTAATTGAAGAAAAAATGACTGCCTCCACTGCATGCTGCTTTGTCCTGCTGTAGCCCTGGAAAGGAGATTTTTCCCACCCCTCTTGTAAGTGCTGAATAATTTATTTGCCGGCTAATAGTCAACACTGTCAACACCCAGTGGTTAAAATATACCTGTGTCCAGATAAATGCAGCAGCAGGCTACAAAGCGATTATTCCCTGCTTCCAGATATTTTGTTGGATGCAGTCCCTGTATACACTGCAGTAAATCACCAACTTCCAATTACCTTCCTCCATAAAACAAGGCTCGTATTCAAATCAGGCCCCAAAAGAGAGAGACAGAGTTGTTTAAGCCATTGAGCACATGGCCAGCTGCCTGAAGCAGCACAAGTTTAGCATTTTTAATTGTTGTGGAAATTAAATAAGAGTGTTTGTGACATGATAGGTAATGAGAGCCTGAGAGCAGCTGGGAGGCTGCGTGCGCATCATTAGGACTGGCTCCACGCTAGCGTAAGCCGCTAATGAAAAGAATGTAGTCACAGATCTCATTTTTCAGGCAATTCTTGTGTAAACTGGAGATTTTCCAGTGTATGCACAGTGGAACAGGGGCCCCACATAAATCACACAGGGTGGCTGCCTTCAGTGAAAAAAAGTTTCGAGCACATGCTAACCACACAGACATATGCTGCAGGAAACTGGAAATCTGCAGTGGCACAGACACTCACAGCACCTACACCTGTCTACTCTTCTAGCTCTCTATCCATCTCCACTGTGCTGTCCAACAGCCCAACCCCCATCCTCCCCCAGGCAAACCAACCAGCAACGCCTAGCCATTGAAATGGGTCATTTTTTAATTAAATACAATAAAATGCTTCTTACTTTCACAGGTCCAACAGCCTAACAAGCAAAGAGGCACATCACATACATGGAGGAAATGTAAGTAACAGAATATCAATGAGCATTTTCTTACGCCGACTTTAGCCGCTGCTCCTCTACAAAGCAGCTTTAACCCAGATTATTCTTTGGGATTTTTTGAGTCCCTGAGACAAAAGAGTTCTCTTGCTTCAACCTCCATTTCAGCGGAGAAGACAGGGTGGTATGGGATCAAAAGGCTGGAAATTCACGGCTGAGAATAAATGCTCGCTCTTCCCTGAGGTGATTTGTCTTTGCGCTCCTCTTTCTACAGATGTTAGACCCCTTTTTAGTAAAGACCTGAGGTTCTTTGGTAGCACTTTGATATCCTGCTCGGATTCAATATGTGAAATAGAAGAGCCACTCCGTGACTTGGAGCACATCACAGTCTTTGAAGTCTGATCCAATTTTTGCTGCTCACCATTTGATGTTGAAAGGATGAAATGAGGAAAATGTACAGTTTTTGCCAGTAACTCTGCTGAGCATATGTAAGATTAAAAAAGCAAAATCCTTTGGAGGATGTACTTAGAAATGTTAAGCAGATTAATACTTTCCTATAGCTCTTTTATTCAAAGATAAAATTAAATATGAGAGGAAGTCTGTTACCCTCACAATTAAGTCAGTGTGGTGCTGAGGAGGTAGGGCTAGTAAAGGGGGATATGCAATTGCATTAGCATTTGATTAACATTGCAAAGCACATTAATGGGTTTGAGTTATATGAGTGCCAAATTGTAAATAAATGAAT---------ACATGACTAAATTGAAATAAAAACACATTACGAGGCTCGCTTTAACTTGTGTCTATTTATCCCTGCTTTCATTGACATTGCTCTTCTGGGTGTGTTTTCCTCTTTCAAACATTCATGAGTAAGATTTAATAAGCTCCTGATATGAAGCATATTTCATTTGACTGTAGTCTTTTGAGACAGTGTCTGCAG--------------TCTTTTCACTTCACACAATGGACATGCCCTAACCTCACAATCCTGTGTGGAGGCCTATAGTGTGGTGCAGTGCAGAGTGGAGAGGAGAGACAGCTGCCCTGACAGATGCCGGGAGGCAGGACCCCACTGGGAAGCAGAGGGAGGGAGCTGGCACTGTCTCACCCCAGCGGAAACACCATAGGCTGCAGAGGAAGTGGGCAGGGGGACAAACCAGGGGCTCAGTGTGTGTGTGTGGTGTGTGTGTGTGTGTTACTGT-----TGTATCGTACTTTCTATTTGTTTATTTCCATATTTTTTTCCCTTTTCCTTTGCTCATTTTTTGGTGTTGTTGAAAGCAAGACAGGAGGGAACATTCTATTTCCTG-TTCTGGAATTGAGACAGCCAATCAGATGAGCAGGATTCTCCTATTTCCACGTTGCTGCTATGTCCCAGCATCCTCACTGACATCAAGTGC-AAGTTATGTGTTGAAGCTTCTGTAAGATGTGGAAATACAAACTCCCTCATAAGAAAATGTACATATAGCTCACACAAGAGAAGTCCATCATGGCCAGGGGACAAAATGAT-TTTTTATAAATATAAATATATATTGGTTTGACAACCTTCGGACTGTTACATGCACTTTCTTGGAAAGTTGGAAGATCTTTATGGGTCCAGTTTCTCTACACTTTAATACCTACTAACAACTAAGATACTGTAATTCTTTACTCTAATAATCAAATACATCAGTTTTCCAAAAGAAGTGTATTTGTGTGCTTTTATTGACAGCCATTTGAAAGGTCACTGATGGTCGCTTCTCTTTAATTTAAATTTTAACCTCATAATTTCCGTTTTGCCATCTATTTATGTGCAGAAAGTTGAACAGGCGACTAAAC---------AAGGTTTTAATTCACGTTTGCTCTGAATAACGCAATAGGGCTTCAGTGGAATATGTGTCGCTCTAATAATCTTAAGATGTCTCTTCTCATACAGAGATACGGAGCGTATACCTGGTGTGTTCTGATCAGCAACATAAGGACAGAATCCCCGGCAGAGATACGTTGTGTGCCTAACATGCCAATGGATTACGCTTCTGGCGAGCAGCTTTAGTACAGGCAAGCGTGTACGGGCAATGTCAGCGCTCGTCTCCTGTTGCGACACGGTACCTGCTCATACTTCTCCAGCTCAGTGTGGTAGATACTGCGAATCTGGCTCAACTTGCTTTTGTAGTCGGAGTGCTCGAGCGAGCTGTCAGGTGACATCCCTCCCGAGCTGGTGGCAGCGGACACGGCAGCAGCAGCCCCGCCACCTTTCTCCGGCCCCGCCACGCCCTCCGCCAGCAGCATGTTGTCCAACCGCACTAGCTGAGGATCCTGAGGCTCGTCCTCCTGAGCGTTCCTCATTGACAGGCCTGTCAATACAACAAATGTCAAATATTCCCTCCGT--------------------TCATTCTCCACCTAGCGTCCCCTCTCCCTTCTATCTCTGTCCTCACTTCTCCTGTCTCGTCCCCTCTCTCTCGCTGCCACTCTCCTTTGCCCCACCCCTCTCTCCTCGCCCCATGGTGCTGCTCTCACTAGGAGAGGGGAAGTTCATTACCTCAGCTAAATCAGAATTAGTCCCTTCATTTTGACGGGGCGAACTTCATTAGAAAGGCCCTTCCTTAATCCAGCAGGGAGAACTGATGAATCTACATGGGGGCAATAATTTGCTTCACACAGCACATTCAGCCGCTTCCTCCACACTGTTTCCCCCTTCCTTTTCTCCGTCTATTTATGTACTTATGGTTACAAGATCTACAGCAAAAAACTGAGAAAGGAAAACACCTGCATATAATTAACTAATGGCAGCAGAAAGGGTGTAAAGAATGAGTTATGCTGTTTGGAATGTCCTGTCTCCCCAACAGGCTTCAGGGCCTCTGGAGCAGTCATAGCTGACTTGGCTGACACTCAAACTGAGTGAGCACGGCCGACAGGAGACTGGGTCTGAGGTAAATATTCT--CCAATTTTACAATGCCATGATTATTGTAAGATACGCTGTGGATGTGAGGTAGAATGAAA--------------------------------------------TTTGTAACCGAATGGACAAATCTATTTGTATTTTAGAGTAACAGCTTATCAGTGTGCATGTAACTGCTCTTTTTCCCCCCTCACCCAAAAGAGGAGAATAGGGGAAAC--TAACCTGTTAGTGGTGTTAACCCAAGCTCCTCTCCCCCCTCTGCTCCCTCCTCTCCCACCCCTCCCCTGTTACCCTGGCCTATCAGTGCAGAGCAGTGGTCTGTGAAGAAATTCCCAATATCTAAATTTACACACTGTATCAATCTTGTTTAATAGACTGGAAAGCTTATAGCCGCCGTGGCAAGCCGACAGAGAGGGCAGTGGTGATAAATTGTCGGTGTGCAGGCGACAGCCGCCCGTGATGTATAATGAAATATTTATGATTTATCCCAGCTAATAAACTGAAATGAAGTGCGTGATGTATGGGAACAGATGGGCCCTCTATTGATGCTGAAGCGGAGAGGCAAGAGGGGGAAGAAGAGACGGGAAGATAGGTGGAGAGAAGGAAACAGGAGATGT-------GATGCTCCAGAGGTAGTGAGAAAAG-----AAGGATGGGACTAAAAGAGTAAGTGTCTGTTGGGCTGACACTGGAGCAGGAGAA?????????????????????????????????????????????????????????????????????????????????????????????????????????????????????????????????????????????????????????????????????????????????????????????????????????????????????????????????????????????????????????????????????????????????????????????????????????????????????????????????????????????????????????????????????????????????????????????????????????????????????????????????????????????????????????????????????????????????????????????????????????????????????????????????????????????????????????????????????????????????????????????????????????????????????????????????????????????????????????????????????????????????????????????????????????????????????????????????????????????????????????????????????????????????????????????????????????????????????????????????????????????????????????????????????????????????????????????????????????????????????????????????????????????????????????????????????????????????------------------------------------------------------------------------------------------------------------------------------------------------------------------------------------------------------------------------------------TTTTTTTGCAGTTAACCATTTTTTTTGTTTTGTTTCCATTT-TTTCTGTGTGCGTTGTGGTGTGTCTCCTGTCTATCTGTGTGTCCTCTCTCTCTCCTCTGGTCAATGCTCTGCTGCTGTCAAGCTTTGAGCTTCGTGTTGTTATTTGGAACACTGATGACGTAATTCTAGAGGACGATGCTTTCATGACAGGAGAGAAGATGTCTGACATCTATGTCAGGGGGTAAACACACGATTCCATCGCATGGCTCGTACAACCCATTTCCTGTCTCAACTCTCCATCCAGCACGCCTCGCTTGTCCTAAACTCTCCAAGCACGTTGAAAGATTGTGAAATTA------GTCAGGATCAAACGTGTGTGTGTGTGTGTGTAGGAGGAAGGGATTGTTAGTCGGATGTAGGTGCAGGCCTCAGACCAGGCCTGCCAACAATAGCCACAGTGTTGTTTGGGTAGTTGCGTCCAGGACTCTTGGACATTCTTCCCATGTCAGTATAATCACTACTGGGAGGTAGCTCCATTACGGATTACCATATCATTAATAGTATCCATGACTTTTGTTCAAAGGCTACTTGTGTAATGTTGCCTTGTGGATGACGGCTAATCCGCTGAGCTGCAGCTGTAGGAAAGAAGAGGGGTAGATCCCACCATCAGTCTCTCTCTCTCTCTCTCTCTCTCTCTCTCTCGAGTAGAAATGTCCCCCTTCCTCTCCTCTCGCTCCCTCTTTGACACACCAGGAAAAAGACAGATATAAATATTTCTAAATGAAGAGCACTCTTGTTCAAAACTGAAAGAGTGGGCCTCCATTGAAGGATTAAAAATAGGGGCAATTTTAATCATCTCTCCATTCAATCTCAGTTGGATAAATCATATCTGAGAGATTTGCATAAATACAAACCATCAAAGACTTTTCATCTTCAAAGAGGTTTTCAAGACCCAATAGGCTTTGTACTGTAATCATCTGAGGTCACAACCCTGTGGGAGCAAGGCTGCTATGGCAACATAAAAACTAACGCTGGGGGCTTAGCATAATATTCCTTCGCAAACACAGGAAGGGGTGG---GGTCTGAGAGTGTAGATAAACCTATTCTGTGACAGAGGAAACTAGATAGATATGGTAGCTGATATTACACGCAGAGATTACTCTCCGATTACATGTGGGGGGCAGGAAGAAAGGAAGGGCAGCTAGAAAAAGGGAGTGGAGAGATGGAAGGGCAGGGATGGAAGAGGGAGGGGGGACTCTTGGTGATCTCTCCTGAAGGGGATAATGGGAGAGGAGCGCATTGCAATGGCTGCCATGTAGTACCCTCCCTGCACAATTAGCCAATCAGCAGCGCGCTCTGCCAGCCAGGAGGACGCATAAAAGAAGAACATTGCAGCAGAGGCACAGAAGGAGACTGCGAGAGGTGCAGGGAATTACACATAAAAACAGCAGACCAGAACACCCTCCCCTGGACACACCCTGCTGAGGATCACTGCTTCTCTTTCTGAACCATCGCCCACGCCACTCAGAGAGAACGCTCTCCCTCATCATCATCCAGTAGAAAACCCCTTTCTCCTCATTTTCATCCTAACACCTACAATCTCAGAGGGCTGAGATTCCCTGGCGAAGATTGTATTTTTTTTCCTTTTTTTTTTAATTTGGACTTCGATCCGGCAGCCGGCGCACTTTGCCCGGCGTGCTGTCTTCTTTCCGCGAGCCCTGCAACAAGAAAAGCCGTTTATGGCGACACACATTGTGAAAAGGGGGCCGATTTAAAAAGGAGAAGAATGCAAAACAACAAAAGTCAGTTATAGCAAAGTCTATGCCTCTCCTCTCCTATCTTCCACCCCCTAGCTTAGCCCACATAATGAGCAGGAAAAAGCTTTATATTTTGTTCACTGGGTATTCACAGATAATTTGAAGCCATTGTTTCTGCCACAGATGGTTCTTTTTAATACAATAACGGTGCTCTTTGTGAATAGCGAGCCCACAATAAAAATCTAAAGCGTCCTCCTGAATAACCATTTTGTTCTCTCTTGTATAGGCCGAACAAAAGCGCCAGTGAGGTAATGGCCTGCCTTATTGAAAGCCTCAGAATGGGGATTTGATAAAGATTTTTTTCGCTCCTTTAATGTCAAAGAGAAAAGGAAAAAGGCTTGAAAAAGTGCTTGCTGTTACAACAATTATTATTATTATTATTATTATTATTATTATTATGAGGTGAGAGGTTGTTTTTGGGGCTGCACAGAGCAGTTCAGGTGCAGGCATGTTATGGTAAATCCAGAATACATTAGCCTCCAAAGGTCTGCTGCGGCTGGAAAAACAAAT----------------GCCGTGGTATTCAAACATTTCCAAGGTATTACCAGCTTAGCCCAGAATG-TTTCATATAAAAGAAGATGCTTTAGGAGAGCTAAGGGATGAATGTGTAATGAGCTTGAAATAACCTAAAGCCCTTTTTCTCTTCTCTGTGTCCTCCCTCCCTTTTTTTCTCCTCTTTTGGGAAACATGCCTTTCCCAGCTGCACAGCCCCCACAGCGCGAGGCCAGGCCAGGAGCACAGCTGGCCAGACTTGGTGGAGCCAGTCGACAGGCGCATGGAGCGCAGCCCGCCCAGGGCCCGCTTCCTCCGCAAACATGCCCAGGTGTGGGGCCTCCGAGCTGGGCTTCTGATCTCTACCAAACAGTACTGTGTGTGTGTGTGTGTGTGTAGGTGTGTGTGAGTATGTTAATTTTTATATTATTCCAGCCAATAAAATAGGTAACAAACAGTATGCTTGCGTGTGTGTCTTGGTGGCCTTGCCGGAGTGCTG-CCTTTCTGCCTGTTTACCCGTTAGAGGGGTTAGTTCCTTGATCCGTGAGAACTCTGTAAGTGTCTGCCTGGTGATTAACTCCACATCGCAGCACAACGTCTTCCCCCTCACTTCATAAATGGGCTTTAATTGAGGGAGCTGGCTCCTTAGCAGGGAACCTCTTTCACTCTGTGTCGATTAAAACGTCATTTTACAGCCAAAAAAGAAACACGTTCCCAATCACTGCCCTTGAATTATTGTTCTGTAGCTTGAGGCTTGTATTTTAAAGTCACTGAATAATTGCAATCAGATTATTCTAATCAAGTGCTGGAACAGTAATTACAGGTTGCAGTCATTTAAGCTGCCCTGGAAGTCCCATACACACTGCTGGTGTGCATATTAAAAGTTTATGTCACAAGAGATAAATTTAATGAAGAGGATTGTAATCTTTCAGGTACTTTTCACATGTGTATGAAATCTCAGCCATTGGAGTAGCTACGCCAAAG---AGTTATGGTGTATTTTTCGTACCCTGCGCCATTCTCCTCCAGTCCCCACAGCCAACCGAGCCAGGCATTAGTACCAAACAGTTCCCAATAGGACTAGACGCGTTTCCTCCCACTCACCCCCCACCGATAACCTCATCTGTGCCCAGGTCTGGATTTCATGTCAAGGCAAACGTTAGGTGACTTAGTGCTGTGCCAAGCTGTCAGAGAGGCATGAGAATTACAATCTAAAAAACAGGCACAAAATATGCTAGAAGCTAAAAATGGTTAATATAGAAAATTGTAATTAATTTTACACGGATAAACATTCTGTCTCATTTGCATATAGATATAAACAATATATTTGTGCATCTGAATTCCCAGCACACTTGGGTCACGTGATCTGCCTTAAGTGGCTAAAACCCAAAATTATCATTATATTTCCCAGGCCATAAATCCGCCTTTTTTCTCTGACACAAAGCCTTATAAATCTGTGTCTGATTTTTCACATTGCACATTGTTTTTAGTTAATGATTTTCATCTGTTTGTTGTTGCTGTGATAGTGGGGAAATGTACCATATGCTCCGGCAAAAGACAAATGATTAGCAAATGAAATTCTGGACAGCTGTCTGACTGAAAGCGTTTGGTTGATAGCATTCTGCTACCATAATTAGCTTAAGCTTTGGGTTAATTAACTTTCTACCTGGATATGCATAATAATAGCATTCTGCAGAAAGCCAAGGAGCTTCCAGTATATCAGCAGCAAAGGCTGGCTTTTTATTTTGTATTTCGGCAGCATATTTCAATTTCAAGAGGGGGAGCATCGTCAAATATTGTAGATTTTACTCCCCAAGCCAGATAATTCTGAAACAATAGGGGTGTATTATGTGGCAGAAATGCCATTTCTGAATGTAATTAAAGCGGATGAAAGCAATCACCAATTTTTAAACGCTTTTGTCTAGCATGAGGCCTACTTGTAAAAAAAATACCCATCAAGAGGAGAAAAGAGGCAAGAGAACCCCCAAGTCCTTATATAAGAGGCCTTTGAGACTGAAGTGAAGTACAACAGTAATTAGTCTTTTGTATGAATTTGCCGGCCATTGTTGTTAAAATTTGAATACTTCCCCCACCACTGCTCAGAACTCAAA----------------------CTCCACCTATTTTCAGTTTTCTCCCTCTGAGGTTTTGCCGTTGCATCCATGTCTTTTATCACAATTTTGACCCACAGAAAGGAATTCTCACAAGATATCAAAACAAAAATCTATATTTAATATGGGAGCAATTACAAAGCGAAGTTGGCTGCACAGGGCCGTTGTCACCAGAGCGCGTGTTTTTCATCAAATGGGTCATTAGACGATGATGGATGTAAACCTATAAAGTATCTAAACTGGACCTTTTAACAAACCACGAGCAACACTATCATTTCTCTAATAGAACCTGCTGACCGTGTCATTCCCTCCTGCCATTTGTCATTTTTCCTTGTGAAATAATCAATATCTGGGCGCTTAGAAATAAATAATATAAAAGTCATGGTAACCTACCCGAGGAGCAACAAAAATAGACTTATGGAGCATTCAGAAGGCCTATATGGCTTCTGGGCAATGTCTGCTGCATGTTTCTAATCAATGCATAATATGAACTGTATTTTTTAAAGTACAGACTACAGGACC-CAAATTATGCACGTTGGGTAGTAAAGCACTGTAGTTGACGTAAATATTACTAGTC?????????????????????????????????????????????????????????????????????????????????????????????????????????????????????????????????????????????????????????????????????????????????????????????????????????????????????????????????????????????????????????????????????????????????????????????????????????????????????????????????????????????????????????????????????????????????????????????????????????????????????????????????????????????????????????????????????????????????????????????????????????????????????????????????????????????????????????????????????????????????????????????????????????????????????????????????????????????????????????????????????????????????????????????????????????????????????????????????????????????????????????????GGCCACTCCAGACTGCATTTCTATTCAGATCACTTTAACTTTAACAAATCTCAATATGAATGAATGGGGCTTTGTTCAGAAAATAAAAACATTTCAACAAGGACGCATCATCTTCTCATAAATTTTACACGTCTTTACTTAGTCAAAAAGTACTCATTTATAAATCCAAAAATACCCCTTCACAGATAAATGAGGCAGCAATATGTTAGAGAACACTGGTTTGCCTGGAAGAGCATGCGTGGTGATGGTGGAGGTGTATTGTGGAGAGATTGGGCAAAGCAGAGTGAGCAGAGAAGCGAGGGGAGTGAAGCTGGCAGTGACTGAGAAGATGAGGATTTGACGGCAAGGTGACAAAGAGTTCAAACAAAATGAGGCTTGTAGATTAGCAGCACTCCCCTCAGTGACAGGTGTCATCTCTTGGGGCAGTCTGTCACTCTGCCTGCTGCCACTCTTTATATAATATGAGGAGAGAGAGGCACCACCACTTGCACCTCACAAGGCATGGCCTCTACCTACCAGTAACCAAGATTAAAGCCGAGCTGGGTGAACAATAGACAAGCAAATGTTTATTTATGTTGCCATTGATTTTGCTTTAACTATTTCATCATAACCAGAAGCTTCTCAGTCAAAGTCAATGTAAAATCACTTAGTCAGGGACATTATTGATGGACTGACTGGCTGCCTACAGTGCTCAGGACAAACAGGGCCCTGATGAGCTGACAGGCCCGTTGAACACCTTGGTGCTCGGACAGAAAATGAAACCAAGCAGGTCAGGAAAAAAATACATGGAAAGAGGAAACTAAACAGCAGAATGTGTGGTGC-TTGTGTGTGCATGTCTGTGCTGTGTGTGTCTCTGGAGCCCAGGCTGTGTAGATCACCATTCCACCTTATCTAATTTCATTAATGTGATCCCCTGTCCATCCCCTGACGGCTTAATAGCCATTATTTGTGGGTCCCTTCAAATAAAGGCTCAGCAGTAAATTGCAGTCTGTGGAAATCGAGATATAAACGCCACCCTGCATTACTGTATAATATCTTTGCCTTTAATTAACTGAAAGCCATGCTGACATTTATTGGATTGCAAGTTACTTGTTAATGGCAATAAATTGCGAAACAAAAAAAGAATCATTGCTTATTTTACATCAATAATTTGTGGACCTTTTGCTAATGATTATTCATTACTCGCCTATGGGGACTGTCGTGTTTGGTGAGCTAAAGTGAATAAGATTTAAGTGGGCAGCATCTACTTAGTGTTATGGCTTTGGTGCCGTGCATTAAATGCCTCGCTGTCCCTTTACCCTTTTATTTGGTTCTTTCATATATTAAAAAAAGGAGGATGACTGCTTTTGGGTTTTAGATTGACTGTCGGGTGGGTTAATTGCTCGTCAGGGTGTGTTAGGGGGTCCACTTTACAAGGGGTTGCGCATGTAGAACACTCACAAGGCCAAATTTTTGATTTTGTTCACAGCAAGGGGTCCTGCGATTTATTTCGCTTCCTCAGATAAATGATCTGCTGCGGGACCCTTTCAATTAGTTTTAAAGCGCATCTGGGACGGCAGAGCGCAGACGCCATGCGTCTCTGAGGTGGAGGCAAAATGAGGCTTCGAGAAGCAGCTGAAATTTAGAAGAGGAGTGCGGGATTGGACTAAACCACATAAAGTGCAGAAAATCCCTTCTAATGGCGCGTAATTGGTTCTGTAATATCATTACAGGCGGATAATGGCCAGTTACAGGGCCCCGCGCTATTAAGGGTTTCCCTGGCGTGCAGCGTTTATGTTATTAAAGGGGGAATATAATGATATTTTAGTTATTAAATGCGCGTAATTAATTTATGCACCACTGAAAATAAAGTTGTTATTATGACCTCGGCGAGGTGCGTGGAGAAAATTGAAATCAAATAACGGTTGATAACTTTATCCCAATATTTGGACAACTCTGACAAGAGTGCAGGCCTGCAGTGCGCCTCTCCTCTCCCTCCTGATGGTTACTTAAATGACT-AATGAAATTAGAAACAATTTTATTAAACTTTAAACACACACACACTCAGGGATCTGGGGGATATATAGGGGTGTGGTAGAGCTAGTGATGGGGCTCTGCTTTGATGCCCAGTGGGAGATTACAGGGCCAAGAAGCAGTACAACCGAAACACAGGTATCTGCTCTTGCTTATGCCGTACAAACACATTCACATGTACACTTACACACATCCATAACACATGTTCTGAGTAGACCTAGGATGACACAGACACACACATACATACACACTAACATCTAATGGCTAGTCAGTGACACTGAGGTCTTAGCCCCTGTCTGCCAGTCCTCATTTGTTTCCCAGCCCCTCCGTGTGTAGCAGTAGCACTTGCTACCGGGTGTCTTGTTACTCCTCAGAAGGTCTATTGATTTAACTCTTGCCACAATCTATAACACTATTGTCTTGCCTTAAGTGTCTCATCTGTACAATTCACTGGCAGGAGTCTATACATCAAAAACCCCGCCTGCTTAAGGATATTGGTATTCTGCAACATGCTGGGAATTCTTTTTTTCTCTGTGAATTTCACATTTCTTGCACACTCAACCTTACAAGCGAAGATGCTCGCAGCTAGGCATAACACAGGCTGGTACGGGTTTATTTTTACTACTGTTGTGTTTATGAAGTCAATATTTTATTTCACAATATCATATAGCAGTGGCGTAGAGCAGGAGTTGTATTAGATATTCAGCCTTGTTGTGGGATTTTGACATATTTATAGGTCTACAGCTGAGGAAAAAGGCTTGGGTTGGGGCCTCCTTTAAGATATGTTGCCTGATCTGGTCCTTCTGCCACTGGCGGCAGCGGCCATTTATCATCATCCGCTGTCAGCCGTGGAAAGCAGCAGTGACAGTGCGAGTCAGCAAACATTTAGCACACGCAGCCGCACTACACGGGGAAATTATTATTGTCAGAATAATAATGGTTTAGCATAATTTATTACAGGTCCACCAAATAAGCAGGGGCTAGATGTTATTAGACAGATGGATGGGAAGGCTTGGCAGACATCCACTGAGGCTCAGGCAGGC-------AAGGGCCCTCAACGTGAACGTGAGGAGGAGATGAGGGGGGGTGAAATAAACGGGGGGGGGCATCCTCCAAACCAATCAGAGAGCTGGCAGTTCAATTACAAAGAAATAAAGGGACATTCATCATTCAATTAGGCACCTGTCAGGGCTCACAAAGGAAGAAAACTTCTAACCTGGTACTCCAGGGAGAAGATGCTCAGAAGAGTGGACTGCGAGTGACTGGAACAAATAAAAGAAGGACAAAGTTAATTACCAGAGTGCATTGCACAGAGACAAAGGGAGAGGGGGAGCTTCAAAGCTGGGGCCAGCTGCCCTGTAATCTAAAAGAACATGAAAACAAGTGTGGCAAAGTTGTTCCAGATGAACACCTCTGACAAAGGATTCCTGCCACGATGGCGTGGGGGTGGTGGTATGAGAGATGAGAAAAATATAGCCTGCTTTTTCACTCATTCATACAATCTTCTTCCATAGCAGTGAAAGCTAAATTGTTCTTAATTGAAGTGCAGTTGTGCACACGTTAATGTTACGTCCAAGTATGATGACAGGCACCAATGTAAACGTCTGCACACATCGTCTGTTATTGTTTATAGACTTACAGGAACAGAGGCATGTTCCGCATTGGTGGGATAAGTAAGAGCAGTCCTTTTATTCAACCCCCACACACCTTGCTCCACTGCTCTGCTGGAGAAAAAAGGGGAATAAAATAGAGTGACCCTGCCACTAGCAGCTCTCCCCCCACTGCTCTCTTCTTCCTCCCCCTTGCCGTGTGAAATCAAATTTCCATGTGGCTCCCGTATCTGTTGCACAGCGAGGTGATTTATCAGGGATGCAAAGAGCATGCAGAAACAATCTTTATTACATCCATTTCCTGCTTGTCAGTCGGGATCATGTTGGCTGTTCATTAAAGGCGCGGCGCAGGTGAGGAGAATGCATCCCGATGCCTTGATAGATTGTCTGCTCCCCTGTGGTGACAGCAGCTGGATGGATTGAACAGCGGGGGGTGAGGAGGGAGAAAAAAAGCGCTGACTCCGTCACTGCCCCTGTCAGACACACTTTTACATAGCCGGCCAGTGTCATTTCTACCAAACAGCCCCTCACACACATGCACACACAGACTTCTGACACTCTTTGGACTTAAGCCA-------GACTTAATGCATGGCTGCATACACACCACACACACACAAATATTTATAGACACAAAAATACAGAGACATGTAAAGATGAGGTTGCTTTGATCATACCATCCCATGACATATCCATCGTCAGCTTTTCAACTCCTCCAGGAGTGGGCCAAGACTAATTGGTGCTACGAAATAAATCAAAAACGGGACTTGTTCCAAATGGTGCTCATAATACACTTAATGTTTCCTGGACTGTCCAGTGAGTTTACATGTCACCTCATGTAACAAATACTACTTTGTATGGCTGTTAAAGAGTAACTGTGGTTTGACATTACACAGCCATCCTGTGAGGTACCTGTGCTGCTCTCTTGGTCCTTATTCTAATCTTATTTAACAGTCTCTGCCTGACACGCAATTCAATGCAGGCCCCCAGATTGGAGAGTTTCCAAACAATCCTGAGCTCACCCAAGCTTGGAATTGGTTTTCCGTGGAACATCTCCCTCCTCCCTTTGGGCACTTTACCAATTTGACCAAATTTGTTCCATCACTGGTTCTAAGTACCAGAAGTGTTTTCTGCCCACACTTGGACTCGTTT-TGCAATTTGCGCATTCTTTGCAGAACATTAACAGCTTTGTCAGGGGCTGAGCGCTGCTGTGGTATGGCCAGTGTTTCAGAGGATACTC---TGAAAATTACTGCAAAACATAAACAACATTTCAGATGGTATGTATTAATTTTAACTTTAGACAACAGTATCAATGAATTTATCATTAAAAGTTAATTGAGAGGGAAAAAGGTCAAGCAAGTCGCTCCCTTCGAGGAGGGCAGGGGGTTAGCTTTTAACTTAGCATTTTTATTGACTCTGGCAAAACAAAATGAGCGGGCTCTGTAGGATTGTGCACTCTGCATTGGCCATTCAGGCCTTCAGAGGCCCATTGTAGTACTTTGAAGAGAATGAAAGGAAACCCCACTGGTGGAAATGCAGTGGAACAGCCCCACAACAGGCCACAACTGTTCCATGAAAGGCAGGGACATAAAAGACAAGATGGACTTCTGAGGTAGGGCCAAAAACAAAGGCAACAAAAGTGCTGATCGGGGATGACACGACTCGTCTCAGCAGAAGGAGCAGGGAGAAAAGGGGCAGGGGACAATAGCACTCCCGGCCAAATGACATGTTGAAGAATTGAAAAATCCACACAAGAAGTGTCTTCTCAATTCACTAAACCCACAAGAGCTGGGTGACTGTCGACTGGCCCTGGCCAGCCGAGGGGGGTGGACTATAACAGCCCACAGCTTTTCTCTCTCTAACTTTCTTTCCC-AAATCTTTGCCTGTTTTGGCAGGCAGAGACGGACTGGGGTGATGGCTTTAGTCTGCAAACCAAACCTAATCAAAGCGTAGTGGGTTCCGCTCCCGCAGCAAAGATTATGTTTGGTTGCATTGATTGGGTATTTTTCTTCCATTATTTAATTAGTTGCAGTTTTTACAGTGTATGCAGATTTTAGACTTAGTTAGATTTTTTTATTTCAATCAAACTGTGTTCAATTGTGTTTGTAAAAGTCTGTGGTAGCTTTTGTTGCAACATAAAATAATTTAAACAGAAAAAATTCAAAATAGCGCCAATAAACTTGTATTATTTGGGCGACTTTAAGCTTGTAGTTTTAACTTATTGTTAACTTAAAAACTATTTATTATGATTATTATTATTGCCTCGTATAAAGTATGTTTTGTGTATATTTATGGTTTATTTCATTATATTTGCAAGTTTAAAAGATTTTAAGTTTGCCAAAATTGTGGTTACACCATTTCGAAAAGGGGGACAAATAG-AAAACAGCTTTAGTACGATTTGGAAACGTTCTCCATAGTCAAAGAATGCACTGCTATATTTAACTAATTGAAGTGTATAAACATACATGCTGTGTGCTAGATGTTATGCCTTTACTGCCTGTGTTCTGTTTGTCTTGTTAAATGTTTAATTATTTAATCTAATCACAGTCTTGTTTTTTATGGCAAAG-CCCCTGTAACGAGGCTTCGGC-CATTTGAGGGTCCAGCAATTAGCCAGGAACGGGGATGTCCTAGGTTTGATACGCTCTCAAGGCGCTTTCCTGTTTATGCTGATGGGTTAAAAAGATATTA--ACAGGT------TCTGTAAAAGCATTGTAATACCGAGATCATCTGTATCAATTTCAATTTGTGCTATTGAAGCAAAGACGTTTTTTAGCACCATTTTGAAACCCAGCCAAGAGCTCTGGTGAAATATGGCAGAGCTCAGAAAAGCTGCAGGAAGGTTTTCTTGGGAGTCTCAAAGGGGTGAGTGGTCCTTCTGTTTCTCAACCAACTGTATTTTGTGTCTATTTATTTAGAATGTGAGAGTGTGTGTGTGTGTG------TGGCTGTTTTTTTCCTATAAAAGCAATTTGCCCCATGCTCGGGCTAGGCAATGAGCAGATGCTACCATTGTAAATGATGATGCGAGGGGCCATAATAAAGAGTTGATAAACACAGAATTACTGCTGGGCCGTGGGCACGCAGAGAGGGGAAGCATGAAGATGGAGCGGATGAGTTTGCCAAATCCAGTTTCTGCTAGAGGGTGGATCGCTGTCTCGTAATTGTACAGCCACTGGAGCGCAAACTATCAGACCTCAGACTGAGAGTCTGTCATC----------------ACACCTCTGCAAAAGCATTTCTATAGCAGCCAATTTAAAGCAATTGTAACAAAACCGGCAACAAAAAGCAAGCACCAAATCAAACTCAAGCAGAAGAGCAAGAGAGTGAAAAAGTCAAGGTAAAGCGAGGGCAAGCATTCATAAAAGCAACTTACATGGCTGTTGAGCAGCGAGCTTCTCTGACTGGATAAACCCTCAGATTTTTGGAGCGTCTCAATCGCCATTTCAATCTGATAAACCATCAAGCACAGGACAACAAAATGTAAG-GGGGGAAATAAAAAGGAGTTGATGTAGACACGTTAGTGGCCAAAAAATAAAGAGAATATAGAAAGGATCCCAAAGCAAGCGCCACTAAACCCAAGCAGAGCGGGACAAATTCCACCAGCACCATGCATTCCAGTTCAACAT--GTATAACCAGGACAAAAAAGTAATTATTTGAACATAATGTGCATGTTATGATTGATTTCATGTGGAAGAACTCCAGAGATGCTCTCAGTTTTGAGATGACGATGCAATGGGAACAGAAATGCATGGCCTCTGCTCTGTGACCTGTAAATAATTGATAAATCAATTTTCTTGACTAGAACACCAAATAATGAAGCAATGCAATTCTTATCAATTACATTTTCGTCTTAATTGTTGACTTCACTTAGCACAAAGCAGCACAGTGAAACACCATGCCATTTTTCAATTAAAAGGTCCAGATGTTTTTGGAGGCTTCAGTAGACACAGGCAGTTGTGAGAAATGCTTTATCTGCATTGTAATAATCACTAGAACATCAGCTCCAGGCTGCATTTACATACTCATGTTTTATTCCAGCCCTCTTTCTAATGCACCGCTTAATTATACTGAGCGCAGACAATGTCAGACCCCCATAGCCCCAAATTTATTATTGCACTGTGTGAAGCAGCAACCATCAAACCTAGTGCCCCTCATCACAACATACCGGAATGTCCACAGTTTTAATTGGCTCATGCTCCATTATGGTTTTATCGGGTGTGAAATCCCAAATGCTCAAGCAGCTTTTCATATCGATTTTTGTCATTGTGTATGTGTGTCCTAATCTGAGAAATGAATGATAACCTCTTCATCACTCTACCCCCTGAGTGTTCTTACTTTTGTTAGTCTGAGAGTCCTTGCATTGCCTGGTACCTCAGGGACAAATCTAATTGTTTATCTCTGGACAGACTTCTGCCTTTACTCCCTTCTGTCTCATTATGTGCCAAGATTTGTCAAGTCAAGTCTCTCCACACTCTCAAATCTCGCTTTACAACATGTCGTTCGGCAGAACACTACAGATGGCTTACTTATCAACAGACCCTCCCACATGGAATGTTACAAACATGACAGCACAACACACTTGCAAAAAACTGACATACAATGTAATCACACTCTGGAGACACGATACACACAAAACATGAGTCACTTTTTTAAGAAACATGTGCATGCTTCTGCACAACATTACTACTTCATTTAAGATAGGTCCAGCAACTTCAGCAGCCTGTGTCTGATCACTACATGATGAATGTCAGTTTCACTGAGGCCCTCAAATGCATCAAGTGCATTAAAGCCCTATTCGGGTGCACTGCTTGAGAGGTCAAGGCATATGGGAATCTGACAGATATCATGAACATGGCTATAACTCCTATCTTTTACACTTAAATTCGTACTCTGCAAGTTACCCCAAGGCTCAGTAGCCGTCTGAGTCATTGACACACCAGTGACTCCGACTGCACAGTCAATTACCCATCTACCTTTCATGGGCCAGGAGTAGGAGACAAGGAATGAGTTCATCCATGCATTCAACCTACGCCAGCCATGCCTCCACCAGAGGTGAAACCATGCAGACGGGAGAGACAAGAGGATATTGGGTTAGTTTTTTTT-CTATGTGGAGAATAAAGGTTAATAACAGTCCTTTCCTGTGTCATATTTGACATGACCAGTCATCGCAGTAATTACAATCATTACACTCCAAAGGATGTCTAGTTATCCCTCTTAAACACAGGCCGCACAAAGGAAATCAATTATTCAATCAGAGCTCTCCCATTCATCCCTGCCTGAGTTCACTTAATTTTGGGCCTGGGTGAATCTGCCGCAAATAAACCCCACGACCGGAGAAGAAAAGACGAACAGGCCCCTAATTTGTACCCTTTCAGGCGGTCAATCACTTTTCAAAGGAATGCAAGCTTATTCTGACAATCAGGCCGACGTGAATGGGAATGGGTTTCATCTGCTACTTTACATAAGTTATCTGGTGATAAAGAGGGCAGAAGAAGAGTTTCTCTCATCCCCCTTTCACCTCATCTCTCACCCATCCTCCGCTCCTCATCTTGCCCGTGCCCACTAGGATTGGCAGCATGTAATTTAAGTCACTCACCTTGCTGCTCCTCGAAGGCTGCCCACAGCAGGTGGGTGGCTGGTTTCTTGGGCAGATGGATGGTACACGCTTTCTTGTAGACATGTCTCACACCGTCAGTGCTGTAGCCCTCTAGATATTTTGCATACTTCAGAGTGAAAAAGAGAAAGCGAGTTGGAAGAAATGCAAGAGAGGACAGAGAAACAGAACAGAGGAGAAAGGCAAAAAACATATTTTAAA-CCTAAATTTTCAGTTGACAGAAACAGTGAATTTCTTCATTGACAAGATCGTTTTTAGAAATTTTCTGTGTAAACCCATCAGCACCTTCATGGAACCAATTAGATAAGTTTCTGTAAGGTAGTGGGAGACGAAGAAGATGCAACGTAGTAGTTGGCAAATGCTGCAGTCAAATCTTGTGTGGCAAGCTGGCCATCCCCTAATACAACAGATACAGTCACATATCAACGTTACACGCAAAGAGAGTGCAGGACGATTTACTGTGTCGATGTGA-TATCATCGTGGATGGGGAAGTGCAGGGAGGTAGCGGGAGTGAGAGAGAGAACGGATACATTACCTTGGTCCAAAACTCTTCGTAGAGTGCGCAAGCGATGAGGCATCGCTCAAAAAGAACGACCACGCGCTCCGGTGTCCCGTTTTCAATTTCAAAGTCCAGGTACTCCTTCCAGTTGTTCAGCTGGGTCTTCTCTAAGGCTTTGACGTGGAAGTATGGTCTCTTAATCTAAAAAGACAATAATAAATGTCAAAGAATACATACCCCTTCTTCAAAGGCCCAACGACCCTTCGCTAGCCTCTGTCTCCCTGCTTTTTCTTTGTCCTGACTCTGGCTACCAGTCTCCCTCCTCCTCCTCTGCCTGCCTCTGCTGGCGGGGCTGCGGCGCAGACACACATAATAAAGCCAAGGCAGGCAGTGCTTGGCTGGAAATGTAGCCGCGTCCCAGCAGGGGGATGTGAGAGAAGGGTCCCGGCGGGGGAGCGCTCTGATCCCGCAGGGAGCAGCTCGGCACAGCCCGGGTTGGCTGAGGCAGAGAGGCAGGAGAGAGGCAGGCTGGGCTGGGCAGAGGGGAGAGTTAGGCAACAGCGCCTAGCTGTGGCCGACCGCCGCAACTACAACAGGGGCTCTGAGGCTGTTAAGGCAGGGAAGCTCTGAGGACTCTTGTCCCTGTCCTGCCCCGTTTGCCTGCATACTGGTGCTGAGGTTGTTGACTACACTTCGGTTAAAGTGGATGGCAGAGGTGGCTTGAGAGTGTGTAGCAAGTCCTAAGACAACTCCGGACAGGCCTGTTACAACTGCTGAAGCCCCGGGCTCTCCTGCTCCCTCCGCCGCCGAGGCTCGGTGCTTCTTCCGCGGGGGCGGCGACGCTCCGCCGGTGTCCGAGTCGGAGGAGGAGGAAGCGGAGGCCAGAGTTTCCTCACCGAGAGCGGCCGTGGTTAGAAGCCGGCGGAGCTCCGGGTGGGAAATGAAGGTGAAGCTTCCAGATTTGAGGCCTCGTTGTCGGGCTCCGAGCGGACTGTCACTATGGCAGCGCTGTCAGTCAGTCAGTTCGTGTTGTTGTTTCTCTCCAAACAGCTGCAGCTCTAATGGAGTCCTGACGCCCTGACGTAACCGGAAATTCCTACACTACTAGGCTTCCGGGTAGAATTATAATCCATGGGTGGCGCATGAGAACTTTCCCTCCCCTATGCGTTTCATTATTAATTTGTTTTTTCTCAAGTTTCTCTCTGACCCAGGACATTAAATAAAACATTGTATGGTTCATGAAAGATTATGAAAGAGCAGAACGTAAGCAGCAGGAGGTGTAAACTCAGCACAATTCATTCTGGTATATAATGTCAATGCCAGCAACCCCCCTCTCACCCTACCTCCATGCCCTGCAGGCATATTGGCGGAACTACCAATGGATGCTAAGCTTTTTCCGACAAAGCTCCGAAGATAAAGTATCTTCCTTTTATCCCTTCTGCAAATCAATTCTGGGCCTTACAGCAAAATCCCATAAAATAACTTCAAACACCACTACTTACTCCAAAAATTTGTATTATGGCTATATCTCTTTGAACCCTTACCAGTGAAGTTTTGGAGGAAAATGATTTAAGTGTTATCTGCTAAGACATCAGCATGTCAGCACTTCACCTCAGTTTTTCTTCACATGCCAACCTGAACCTTGTATTTCTCTCCTTGTGTTTGGAACCATCCAGGCCTGGTGATAAATACAAATGCTGCTTGTAAACTTAATGGCTGTAGTAAGTGCAAACAAGATGGTATG-AGCCCTGCTGGTGCCTCCTGCTCACTCAGCTACTGAAATATTCATCTCCCTTCACTCTTCTTCAACAATATGAAATAAACTGAGGCTGATCCGACCAGTAACTAAAAACCAGTGTGTCAGTCAAGGGGGGATTGCTGAAGTAGC-----TTATTAATTACATAATCAATCTTTCTCTGTCTCTTTTTCTCTCCTCTCTGCCATGATCCTTTGTTTCTTTTCTCCAGTGTATCAGGGTTAGGACCAAGACAAGCTGCTGATGGGAAGCTCCCATGGGCTGCAAGCCCATTTAGTCTGCCTTCTCTCATTTCTGCCTATTGTCAAATTGAATGTACTTCTCTGAGTTCATCTTCTTCTTTTTGTTTTTAAAATGTGCCACTGTTGAGCTGCCTCATGTTAATGGTGCTAAGAAAGCTGACAATTGTTTT-----TTTGTTTTCCCAGAGTTAACAAA-AAGAAATGCAAAATAGATTAGGTACCTAACCCTCTTTATGAATGTATATTATAATGTTATGTTTGATGTATTCACTTCATGATTCTTTGACATTGATTGGAATTACTTTCGCTCTTTTCATTAAAAGATTACCGAGCTTTATATATACTGTCTAGAGTTGTTACCAGAAGGAATCTTAATGAACTCTTGACACTACAAAATCTTGTATATTTTTTGTGTGCCAATTTGTAACATATTTTGTAAGTGTATATTTTTCTTAGAAAGTGCTGTGAAGTATTTGTGTGTGTGAGTAACCTTTTATGCGCCTCTATGGGCAGTGGAAAGGAAATACAATGACAAGTTTCTGGTTTTAAAAACCAAAATATGAAAGTATCAACAGAAAACTAGAAATATTTACATTTTGTTGGGAGTTTTGTAATAAGACCATGATCTTGTTGTGAGAGTGTTGTGTTACTGTGCTAAACACAAATAAGCAAAGAAAAAATGAAAACCTGGAAAAAATATAATTTGTGAACAATTTGCTGTTTTATAGATTTTCATGTAAATTATTTGAGTATTATTTTTTTGTTTTGTTGTAACTGTTGCAAAGGTTTTAAATATTTGTGATCAAGCCTGTATGGTGATAATGTAATATTGGTAACTTGCTGAGTTTTGTAATAATGTTTATGGAGTAAATATACAAATTAAAATAAGATTTTGAATGCTGCTTTCTGAAGAGAGTTCGATTGTGTTTTTTAC-----------------ATTCACAGACTTGCAATGCACAGTAGGTGATACTTAATTCGTGTCAGGATCCA-AACTTCCGCTGCATGTAGCCCAACCTGCTGATCACAGGAATTATGGGTAAAGGGAAGAATGGGCAATGGACCCCTGGCAGTGCCCCATGGAAATGCTCCAAACGGTGTACGGATTCAAACATATCAGGGATTATTAGGAGACCTGAGAACAAGGTCAAAGACTTGCAGAAGAACACAGAGCAAGTTAAACTTAACTTCCACTTCATCCCTGAGGCTCTGAAAATACTTAGGAGATAGTTGAGGCAGGCTCTGTTGAAAGCTCCCCCGCCGGCACGCAAAGCTTTACTTTTGATGTTAATTCCTTGAAAGCTGTTTCTTTAGCTGGGGATTAGTGCATGAAGAGCTAGGCTTACCATGCTCTGGCTAATAAAGATGACACAGGTACGGGAACAGTGCCTATAAAGTTGCCTTAATTATAGGGAACTCACTTCGCTTCAGTAAGTATAAGAATAGGATTTGTACTTTGAAAATACAAATGTTGAAAATCCTTCTTTAGACACAAGAAAATAATGAGTATATGGCACATCACTTTC--------TGTGATCAAAGCTGCCTGCACTTCACTCCCCACCTCCTTACCATAAAAAGACTGACAATTATGAAGTGTGTCCATTACAGCTGCTGATTAGCCTCCATGTCTGTTCTGGCTTGAGCGACTGTTGTAGCTAATGATTCCGTGGCAACGTGCATAGTGAATTCCAGTCCATCTGTTAGATGTTTAATGAGTTAGACCTTAAT----AGGACCACCCGCTAGTGGCTCCAGTCTGTAACAATGGCATTTATGTCAGTCATTTTCAAATTTTCACTTCAAGG-ACTCCTCCGCAGCACTCCAAGTTCCAAATTCTTAAAGACTCAGAGCGGATGATGTATGAGCATGAGCCACGATCTGTCCGCGTCCCTCTCTAACACTTTTTCATGGCTGCCATCACTGCAGTCCCTCAGCCCATTCTTGTTCCCCTCCTTCCTTTGGCTTTTGTTTCTATTTTTGCTGTTTTCTTCCCTTCCAGAAAGTGATGCACACTCGCAAAAGACATTCTGAGCTGTACCATGAGCTCAACCACTCGTCCAAGTTCCACACCATAGACAGGTATAGCAGGGACCCAGCCATGTCCACATTCAAGGTAAGACCATTGCCCAAACGCGGGATTGGAATCCTGCACTTTGTCACAAACAAAAAGTGGTCAATGCTGGGTAATGCAACAATTAA-----CACACAGAACAGTCTGATATATCGCAGAAAGATTTAAAGCCTAATCTGAAATGTTTTTCCTGGAACTAAAGGTGAAGTCAGTTATCTGCCATTATTTGGTTTAAAACATTCCCAGCAGTATCCAACATCTCTGCCTATTTGATTCACTTTGAGCTGTCTCTCTCCTGGATGCACTCCTGAGTTGGAGTGGTTCGCCTCAGGCAGAGGAAGCAATAATGTGAACCCTGGAGAGCTATTCAGAGTGAAGAGGAGAGTGGAGAGGAGCCTCCTCCACTGTTCTCCTCCAGCGGGCCGTTTGGGAGGCTAAACGGCGCCGATATCCCTTATTAAACCATCTGGCTGATGCTAATTAGATTATCAGAGATAAAGAGAAGGAGTTTTTTTTAATGAGAATTGCGAGGAGAAGCGTTATTTTCTAAGTGCAAAGTCTTTTCAGGTGAAAGTGTACAAGAATGAACAGATGCAGGGAAATGATTAATAGTGCTTATCTGGAAACATCTTGCCTACATAAGAGAAAAAAGATTAGGAGAGTAAAAGTCTAGGTCTTTTAGTGGTTTTCACTATATGAGTTAAACCGGC-AAGTGGTCCTACAGCTGTCCGGCTAAAGATAGTCTTAGAAGCCTAATGAGAGCGAGGGGACTATTGATAGAGGATGGAGGGGAGGGTGCGAGGAAGAGAGATGTGTGCTATATCCTGAGCAATCTATCTAGCTGGTGCTGAGGGTTAATAGCTGCTGCCAAAGATAAGTGAATTATAAGCTGTTGCTTTCACCTCTACACAATCTATTGCACAGTCACAAAATGAGGGTGTGGATTAAGAGAAATCCAAGTTAGGGGGGGCTAATGTTATCTTTTTTCCTCTAAGATGAAACAAACCGAGACGCGTGTTGCAAATGTTTTGTCTGTTCTACCAAGATTGCAAATTTTTTGCACAGAACTGTTTCAAG--TCGCTTATTAGAACTTAACCCCTGATTACACGCACCAAGGCGATTTAAATCTGATTATCAAATTAGGAGACTTTGAGACAAATCCTCTTAGATCTGATACTGTTGACTGGAGAGGCTCCACACCCGTCACGTAGGTAACGATGCTGTCCTGAAAGGGAGTTTTAAACCGTATTTGACAACAAATGCAGCTGCCCCGCTATTTCAGAAGATATTAGAGGAAAATGAATGCAAATCTGTGTGCAGGAGCCATCTGGACGTGGAGAGAGGGAGTCAGCTGCTCCACACACTGAGGCGCGGAGCCTGAATCCGTCTCAGCTCATTCTGTGGGATCATCTGCGTTACACCGTGGAAAATGCGCTCTCCATCAAAATGTTAGCATCAAAATAAAGGAATGTTGATCCCTGCATAAAAACTGTGGAATTAGAGGTTTCTCACCTTTAAACAGGAGGTAAGTGATGGGAGAGAAACAACTTTTCTTCTCTGTGTGAGAGCGGAAAAGAGTGATAGGAGAGAGAGAGACTCAGTGAGTGGCAATGTGATAACCTGTAATCGGCAGTGCTGCAAACACCTTCTTCCTTTGATGTCACTAACATCCAGGCAACAAAGCCGGCCAATTACAAATGAGCTAATTAACTAAATTGTTGATGGAGCATGAAGAGTTCATTCGCTCTGGCGCCTGCACCATGACAACAGTGAATGGTTGTGGAGGTAAGTGTGCGGCCGTGCGAGTTGCGCTTTTGACGCCTATCAGGCCCTT-CCACACAGATTTGTTATGGATCAGAGTTGGTTTGAATCCTGCGCTGCTAGAGCTCAACCCTGTCAACTGGCTGTCTGGAAGGTCAAAATGTGCTCTTCTTACTTCAAAAACTGTCCGAAGTTTATGTAATATTTT-GAGTCTTATTTGGTGTACACAGTCTATAAGGGATTACCCGCTCACTCTCCCCTCATAATCTGTTGATGATGACGTTATACTGCAGCTCCTGAGCTCCAGATCTCGCGAGATTATGGAAAACAATCCAGACGCCTCTCTCTCTCTCTCTCTCTCGCCCCCTCCTCCCCAGCCCTCCCTTCCCACGCCCCAGTGCGCTGTGGGATAGTGGCACTATAAAGTATATCCTCTCTCGGAGAAAGATAAGAAGCCCGAGACAGGAGGGGGATGAAGATGGCGGACGCCAAGCAAAAGAGGAATGAGCAGTTAAAGCGATGGCTGGGCTCGGAAACGGACCTGGAGCCTCCTATTCTGAAAAAGAAGAAGACGAAGGTGAAGTTCGACGATGGCGCCGTGTTTCTGGCCGCCTGCTCAAGCGGCGATACCGAGGAGGTGCTGCGAATGCTTGACCGGGGCGCTGACATCAACTACGCCAATGTAGACGGTCTCACCGCCCTCCACCAGGTTTGTGCTTGCGGACACAAATTTTCGCTGCTTGTAGCTGCTTGCCCAGGAACACCTGTCAAATGGAAGCCATTCTCATCCCGTTGTTTACCCCCTGCCTGACTCACCCTCCACCATAACCCCTTATTTAATATGTGAACTGTCTGGTTTGAGCTGGCAGGGAGGGCA--TATCCGTGTTGGGAACCACCTCTTCAGGAACAGTCCAGACTCCTTCTTGGACGGTGA----------ACAAGTGTCACCTGACCATACTGTCGGTTATGTGATATGTAGCTGGCACAGTGCAAGAGTACAA-AATTTGCAGTGACTGGCTTTCTGTAAAGTCTGAGTCTCGTGGTGAGTACAGCATTTGTCAGCCT-TCCCCCCACCATTGTTCCTGCATGCCTGCAGTGAGAGTGAGGGTGAGGAAGTCTTGACTTTTTT-GGGGGGAGGGGGGTTATTTTGATTGTCTTTACCTATCAGGTGTAAATTTCCAGGCACTCAGTTCATTTTGGGCCTGCTCCAGTTTGTCTTTAGTCTGTTCTAGTTCAGCCTTCATTTTGAGGAAAAACAAGTTGATGGCTGGGTCCACCATGGATGACCGCAGTTGGGCCGCACTCGGTTGTTGGACTTGCTTGAGGTACTGGATCTGGGTCTGCAGGATAAAACAAACAGGTGTTACTGACCGGTACTGTTAACTTCTTTAG----TAAAAGTGGTTTATATTGTAGGCAAGTGTTGAGTGGTCAGTGCGGGGGCATAGAGATAATGCTGAACACATGGTGGCTGAATGTGTTAGCTCAAAGCAGTGTCCCTTCCCACCATGGGGAACTTGACATGTGGGAATAGAGGCTCCATGCATGGCTGCCGGCCCTTACGTTTTGCACATGTAGGTAAACAATCCCGCCTTGTCTACTGAGAGGCCTGCGTTTATACATGGGCGCAAAACATGTGTTGTGGCCAAAGTCGCATCAAAGGTCAGTAAGCTATGCTTTGAACACTTCAAAGCTGGGAGATGAGACTGTAGCTTTTAAGTTTTATGGCAGGTGTAAGCAGGGGTTGCTGACCAGCCCAGGGTGGTCCCCTGGTCTGCAAGAGGCTGCTGGTGGTTAGCGTGGTCGGGTGGTGGTGTGCAGAGGGCCAAGGCGTCGGGGGCAGGGACATAACCAACCGACCTGTGTCCAAAATGTCTTGATGCAGCAGGCCACATTTGGAGTCCTTGGATCTGAAAGGGTTTGGAGCAGACTGGACACAGGCAGACGTCCACTTCAAGGGTCTCTGGTTTCAGAGGACCTCAGCAGGGAACGTCTAAGGCCTGCATCAGTCCCATTAAACAGATACATTGGCAAGCAGAGGGGAAGCCTGATGACCCCTCCCCTGACAGACCAGAAACAGACCCTATAGCAAGTTCAAAGGATGGGGTCTTGCCAAAGTTCATTTGCTGGAGTTCATTCATC-------------------------CCCTTTCGTCTTTCGTCTCTGGGAGTATGGGTGCATGTCAAGTGATTGTTGAATTGAAATATTGATGTGGAGTATCAAAGCGTGGCGTAGCACTCCTGTGTTTCCAGAACTAACCACGAAGCGCTTTGATCAGATACTCCTGTGATCTGACTTCTGAAGTTGTTAAGAGTGCTGGAAAACAAAATGCAAACAAACTTCAAGTGCTCTTGGTATTGATAAAAGTTTTCTTTGACAAGTGGAGATGCGTGTGTCTGCCCAAGACTGGAGATTTTGGGGTTTTTGTACATGCTAATGGACAAGAGATGAGGGAATCTACTTCTCACACACCTAGCAATGTAAACTGTAGTACAGGGGTGGGAATCATCAGAGATCTTGCTGTGATATCATGGAGTAATGCAATACTGCAATTGTCATCAATGTGGGTGCTCTGCTC-----CCGCCCTGCCACCATTAGTACTCTGTATGTGACTGTAATACTGAACTGTGACCAGTCCACTGCTGTAGTCTTGTACAACAATTTAACGCTGCACCTACAGTCTGCTCTGGCATTATTAGCGCAGTGGCTGACCAGCAAGTGCCGACCATACTGATGGTACTGTAGCTTCATTAACTGATGATAGCAGGGGCTCCTCAGTGTAATGGGCCAACTATAGATGGGTTTGTTTGTTCTTGAGTGAGGAGGACCATGCAGTTCCTACAGGGACTTAACATTAGTTCCATTGAGTGAGTCGACCATCTGCCCACCATTAACCCCAGAACCCTCCTTCTCTTTACAGGCTGGACAATTTGCTTAATATGGCCTATGGCGTAAAGAGGTAATTAAAAACTTCACCAATGCCAGATGTCCATGTTGACTCAATGATTTTTCAATATCTTCTTTCTTTAGTTTATGTTTTGCAGTCACTTTGGGTTTGACAATTCGTTCAAGGTCAACTGCATTTTTGGTTCTTTTTTCCTCGTAAGCTTGAGTTGGTTTTAAAACCCTGCCAA-CAGTTAAGGTTTCAGTGGTGATGAATTTGCTTTGTTTTGATTATGACAAGTGCTGGTGTTGTTTGGATTGTTTTGGGTTGTTTCTGTGCAACAAGAGTTACCTGAGAAACATCTAATTACTTGACTGAAGAATGATTGAAGGGTGTAGTAATGGACTGAATGGTGACGCTGTGAAACACCTGGATGCCATCAGTCACACAAAAGACAAGGCC-AAAAATGTTTGCAGAGTCGATATTGAACACCGTTGTTGAGGTTACTATTTATCTCATGCCAGCCAAGTTGGCACGCACATCTGGCGCTGGGTACTTAGTGCAATTATTTATGATTTCCTCCAAGATTTAAAAGCTCTTCGCCCGGCCTTGTAATGCAGTAACTGATTGCACTGCTAATGTAATTAAGGGGAGATTATGATGTCCACGTGGCACACCAGATGGTGGCATTCACAGCGATGGGGGAAGGCACAACTGGCACACCACTGCACAAGGGCAGTGAGGCGCAGTCAGTCGGAGCAGTCCAGACTCCCCACCAGACGGAGGAAAGTATATGTGGTATGCATGCGTGGTGTATGGGTGTGTGTTTGATGATAAGTTGAGCGATAAAGTGTAAGCTGGTACGGGATAGTGGAAAAGGAAAATAGATAGACTCTAAGAGAGAGTGGGAAAGAATGGGCTTGGCGTCTATAAACAAATCAACACATCTATCACCCAGGGCCTCCTGTAAGGGCCATTGGGTCACTAGTGTGTTTGCACCAATCCCATCACTCACTCAGAGTCGACAGGCCAGCCATTCCCAACCCACCACAGTCTGCTTTTCCAATCCAGTCAACAAAGCCAGGCCCTGGCACTGTCTGTTTAGCTAGAAAACTGTCAGGAAAAGTAAGACGAATGAGCTGTCCTGATTGACTATTTCCTTAGATACTGAATCAATGGGCTTATTATCACCAGCAATTACAGTACTAATACAAACAGATGCTTGGGGAAAGACATCTGCTTAGAGAGATGAGACAACTAGATTTTCAGTCAATAGAGTGAAGAAAGCTCTGCTCTCACTGGCCCTTAACAGAGATATTTGTATTCATGTGAGACCCAGGAGCAAACACACAACAGTGCGCACAAACGGATATGTATTGCCACTGAAAAACAATTCATTTGATAATGCCTACATCCATCTACTAATTCAGTTCTAAAGAGAAATGATATATCACTTAACTTTAAATATGTTTATTTAAGAGCATTTACGAAATTGGGTGTCCCCCTGATAAGACAGTAAGCTTTAAAAACCAAACGAGAGGAAAGCGCGAGATAGAGAGAAGAGGA-------AAAAAACAGAACAAGATGGACTTGAAAGGGGATAG-AAAAAGTCTGTTGCAGTGAGGGGATGACTGTTGAGGTCCCAGCGGTCCCCACAGGGACCTAGGGGCAAGTCTCAGCCTTGTCATACTCCGCTCTTCTCCTCCTCCACTCCACACTCCCCTTCCCCCCTGTTCTGCCCACGGAAAACGTCGATAGCAGGCTGCCGGTGCCGAGGTCTCTGGTGGACACTAGCTCATTCTCCCGGCATCGACAGGCCCGCCAAATCAATATTTAGTTCCCCACTAACAAGCTGCCTCGGGGTCTGAGCCAGAGAGGGAGAGAGAGAGAGAGGGGGAGAGGAAGGTGGAAAGGTCAGAAGAAGATCTGGGGAACAAGAGAACAGTGTCTGGTGTGTGTCGTGGTGTGGAGGACGCATGAGTGCCCGGCAGCCGCTGACAAGAACACAGACAAGACACACAACACTCTCAATCATAATTGCTACCTAGAGTGCTATGACAACAGAAGTGAGAATAGATATAATCTCTTCAGCCCTGCTAATTTACTGGTTGAGCAAACATGCACAGGGCTAATCATCTCTATCCCTGCAGTTCTCAGAACTGTCAGGAGTAAAGAGATAAAGAATGGGCAAGTCAGCTGTGGTGTGAGAAGTGTCTGCCACCACGGCGTCATTAACACCCAGTGGTGCTGGAGTAAGGGAGGGAGAGGGGCCTCCAAGCACTAGGAGCGAAATTGCAAACCCAAGGTTCCTGATACAACCTGTTATTATTTTTGACACAAGCCATTTACAATAGCTATGAAGGTGGCAATGGAAAATGTAATATTGATTGTATGCCCTCAAGGCTTTGCTCCCCTGACTTCTAAACGTCACACGTCTCACGTATGTTGGATGTGATGATATGTTTCTCTTTTTTTATTTTGTTTTGCTCACTTTCACAAATCCTATTTTATTTATTTGATGAGGTAATTACATTGGTAGATTGAGAGGGTAAGGTGATGTTTTGGGAGTCGAGAAAATAATAGAAAGCTGCGTAACTACGGCAATGCAATATGATATTGGTGTGATGTGACAGGTGTTAATATACCCAATGGCAATCTGTATTTCATCTCTTTTTCATGAGGGTGCTTACTGAATTACTTCCAAATGACGTTTATGAAACATTAAGCGACTGTTGCACCATGGGATAGCAATGGCTCATTCCAGAATTATTAAGATACACTCTAACAACACAGACGTGTGATGGACTCATTGCAGTTTTGTTTTTCCAGTCTGTACCTCTTCTCCCATTAGGCCCACTGTGAAATCTTAAGTGATGTTTTTGTGTGTTAGCCACACAGTGGAACCGCTGCACAGGGTCATGGTACAAGTTGTATAAGCAGGGGATGGAGATTGCGGGTGGGGGAGGAGGGGAGGGGATTGGACATGATTATAGAGAGGAAAAAAATCAAAGGTAGTTTGGATGAGGGAGGGAATGAAAGAAAGCAAGTAAAAGAAAGATGGCAGTATGGCTGTGTTGGCAGGATGGGGGTGGGTGCCTATCGGCGGCTGCTCCTTCCTGAAACGTGGCCACCCGAGCCTGCCTGGGCCCTGGAAGCACATGTGGAACAGTTTACTGTAATGGAACTCTAAATTAGTGGTGGTTTGAAGCTGCCTGCAGCAGTAGGGTGTAATTAACTGGCTCTGTTGAAAGAGAAAGAGCCAGAAAGAGAGGCAGGGAGGGAGCCAGAGCCCTGGAAAAGGCAAGGGGTGAGAGGTGTGTGTTAGTGGGTGCTCTCACACATGTCAGTGCTTGATTGCATGTGTATGTGTTTCAGACTGTGTGGTGCATATGTGTGCATCTTGGAGACTCTCACTCTTTTTAGTGCCCCCCAGTGCCCAGACCCTGTCATTTTTGCTCAGTTCAGCTCTTTGTTTACGACTGCACTTAAGGAACGCAGAGGGAGCGAAACAAGAATGCAGTAGACAATTAGCAATGATGTCAATAAGTCAACATGATTAACATCAGGATCACTGGGATGTAAACAGGGCTTGCTGACAAGCCTTTTATGACATTCATCAAAGCCATCTGCCATTTTCCGCTCAATTAATTTGTTATGGGAAGTGGGATCAATTAAGTGCGCACTGTAATGGCTTTATATCCTTGTTTCCCTTTTATAGCCCAATATTTTCTGTGCTCCACTCTGGCATGAAAAGGCGAAATCGATATCTCCAGCTATTTTCCCCTCCCGTGGACTAATTTGTGGCATGATAAACTGGCTGTAATGAGGGGGGGGACAGACTAAACATAAACTCGAGCCAACAAGTTGACTGGGCCTGGTTTCAAGCTCTAATCTACCGAGATCTCATTTGGATGTCAGGAGTAGCGTGATTCAAGAGGGATTGACCTTCGACACATTGGTCAACCGTAGCGCAGTGAGTGGCTTAGGAAAAGTTCACAGTACCGCT--AGTGACCGCAGATATATTCAATGTGTCAGTATAATCCAGTGTGTCAGTAAAACCTGATGCTCTAAACAGGAGCAAACCTCCCTTTTTAAATAATTGATATTTTCTGATTAAATGTGGCAGTTTGGAGATAATGAATTCTTTATAGTGTGCCTTGAGCAACTCAACAGCTTTGCCCTGCATGACAGCTTTATGGGGCGTGAAAGTTTAACCTATGTAGATCAATGTGCTTCCTTAAAAGAGTTTAATAAATTAAAGTGCAGGGGGCTTCCTCAGCGAGCAGAAAAAGCTGATGAGACAGGTTTAGTTTAATCTCAGGCAATAGAAGTCATTAACCATTCTCCCAGGAATTAAAATATAGCTTGCCCTTTTCTTCTCTCACTTATCATTAGCATCACTTTAATCTCCCCGCGTTTCACACTGCTATTTTAATCATTACTTACTGCCTTTTGACAACTGAAGAACATGGCTTCTTCCCGCTCAGGCAATATCCTGATTTTAGCTGACAAAATGTAGGACATCATTTAAAAATATCTAAATTTCCTCTTCCCTTTTTCTTTTCAGACCGAATGTCTGTCTATTTATATCAAAGAAAGCACAAAAGACAAGATTGAGT-AGACGACATTCAAAATGTAATTTGAGAGGGTAACAAAATGTATAATACGTTTATTTGTGTCTATCATGTTATTTTAATGGATGGTGAACTGCACATATTGCTCTATGTGGGTCATGTAGGGTGTTGGGGGTATATTTGTCTGCCCTTGAATCAATGAACATTTACAACAGTATCTCCAGAGCAGAATATAAATAAAGTATTATGGCCAGTGTCTCAATGACAATGACAGATGTAGGGCAAGCAATTTCTGCTCCACACATGATTACATCAAGGTGAGCTAGAAAACCACATTTAAGTTTATAA-AGCCATGGCAGTACAATAGCAGACAGTATAACCACTGCAGTGCAGTACTGTATACAGCCAGGTGCTGATATTCCTGCCTTTTAGAGCCCACACAAGGCTAACCATGCTGGGTAACTGATCAACTAGCCTGCACAAGCAGAGGGAGACGACCGGCGACGAGGCTGGCCGCTCCTGTACTCACCAGCACTGGCAGAACACAGCAGAGACACCAAGAGCACAATCACCAGCGTCAGGATCTTCACATTCATTTCTGCACTCCCCTCTGGCTCTCCGCTAGTCACTCGCTGATATACTGTAGTGGTGTGTGTGTGTGTGTGTGTGTGTGTTTGTGTGTGTGTGTGTGTGTGTG----CCCCCAGGCCACTTCGCTGTTTATGGTGCTTCCTCCATTATCCGACAACAAAAGGAGTCCTCAACACACAAAACCCAGCCAGCTGTGTGCCTGACATGGCGATACACAGCCCCTCTCCAGCGACAATAAAAAGAAACTTGAGTTTAAACAAAAAAGTTACACCATATTTGCTCAGACTAACTATAATGAAAGGCAATGAAGACAAGGGCTCCTCATGTAGGTATCAATATAAATATTACTGGAAGGTCAATTAATATGTAAATTAACTCCTCCATTTAATTAGCTATTTAACTATTTTCCAAGGCATGGACATATTAAATCATGCTTAAAGACCCCTCTAACTAGCCTCCTGACAATAGTGCCAGGGAGTCGTGGGCTCATAAACTACCGGCTTGACCTATAAAGAGCCCCAAGTCTGCTAATTCCATCTCAGCCTAATTTTATGACTTGCATAAAATAACCATAGTGCAGCTTTGTAGCTGTAAAGAGGATATGGGTAATAAAACGGAGCCGGGGAAAGCATCAGAAATCTCCTCTTCACTAGTGTCCTCATTTATTATTCTATTATTCTTTGCAGGGTACCGGGCTCATGTGAAAGACAAATGACCTTATTATATTAAATAATTTGTGAGGATATTAACCGTTAATCACACATAAACAGCATTTAAAAGGTATTGATTTTCCAGTGCTCTCAACAGCTTGTTAAATTTACATCCAATAACATGATAATAGATAATCAGGTGAATGATACTCATATGTAGGGGACAAAGCAAAGGTAATGGGCATCACTGACCCTGACTTTACCATATCTCTACTCTTTCATGACCTTCACACAGGTATTTGACCTAGAGCACGTCTCAGCAAGTCTACAGTGATTGACAGCCACATGTCAGATAGCAACGGAGAAGGGAAAAGTGGGACAAGAGAGAGTCAGAGAAAGAGGGAGAGAGAAGTTGAGCCACAGAACAACGCTGCTGCGAGCAGCTGTGGCACTCCCAGATTTCCCCCTGATTGCTTTCAGCTGGTACTTGAACCCTGGGCCTTTTGGGTTTTGGAGGCCAGCCCAGACCCCACAATCCCCCCAGCGCCCCATCCAGCTGCCTGACCCCTCCCTGACCCCGTGCCGAGGATAGGAAAATACGAGCCGTGCCAAGCCAGAGAGACTCTTTTATTTTGCCTGCTGGCATGCTGCCGGTGACCAGGGCTTACATAATGGGAAACATAGCAGGACCCAGGAGAAAGCAGCCCCTGCCCCCCTTTCTC-TTTTCCTTACCAATCGATCCTTCCTTTCTCC---TCTTCATTTCTTTTCCCACTCGCCCCCACTTGCTCCATCCTCTTCCTTCCCCTGTGCCTCCCCTCCTGTTTGTGATATATCTTTTTGGGCCCACTCGCCTGGGCACATTTATTAAAGACAGCCTCGACACAATCCTGAAGCCGAGCCACCAGCAACACAACGGCACAGAAATTAAATT-GCTGTTATTAATGATAAATGTACATTAAGAGTTGTAAGTGTTTCACATTTAAGCTCTGCTCTGATGATAAAACGCCTCTTGCGGCGTGGGTGGGGCTGACAAGAATAGACTACATTATGCAGTTCATTTAGTTAACAAGTGAAATAATGGGGAAGCGTGCAGTGGGAATGCCGAGAGAAAGGCACAAAACCCTATTGAGAGCTCTTGGCCTCTTACAGCGTAACCGTCACATGGCCGAACCGAGTCCGCTATTTAAGGAGCGTCGGTGCGCCTTCAGCACCACTTCGCTGTCCACCGTCCCGAGGAGAGCAAGAAACATGCCGAGGTCTTTTCTCGTGGATTCCTTGATTTTAAGGGAGGCCAACGACAAAGGGAACGAGAACAACCCACCTTTATTCCCGTACGCCGTGCACTCGCCGCACCACCCGCACGGGCTGCCGGGCTCCTGCCACTCCAGGAAAGCCGGGCTGCTGTGCTTCCTCTACATGGATGTCCACTCGCTTACCTCCCAACCCCCCCGTTTTGATACAAATATGGCTGCATTTGTACAAGCGAAAAAGACAAAGCACATCATTTATAGTTTCATCCTTTGTTTCTAATTTTAGTTTGATTTGAATTCCATCTGGATTTTTTATTTTTCTCCCCCTCTTTTCTTTTTGGTTTGTTTATTTCTCCTTTTGATACTAAAAGAGGTCATTGTCTTTTTCCCATTTCGCTGCGGAGAACATTCCTTTCTCCTTTTTTCTTTTTTTTTTGTTGATATTGCATACGTGTCACTGATTGAAATGGAAGGTAGGTAATGCTTTGCCTACGCACGTGATCTTTATGCAGATGAGAATGTGACAAGCACCCTAGCCTGAGTGACGTCAATGTTTCTTCTCTCTTTCTCTCTCTCTCTCTCTTTCTGTTATTTCCATTTCTTTCTTTTTCTTTCTGGTGAGAGATGGGCAGACAGCCCTGCGAGGACAATAGCTGTTGGCTTGAAAATGCTTCTTGATTATTAAAAGCTAATGCATTTTCAGCATTGCAGCCTTCATTAAGGGTGCGGATGGAGGGGAGGAGGAGAGGATGGGAGAGGGAGCGAGAGACAGGGGCTGAGTCTGTCCTATAACTCCTGGGCCCAAGACACATGCAGCTAGAAGATTGGCTCGGGCCTCTCCTAGGGGTCGACAATGTGTCATTTCCACCCGGCTAGATTGCCCTCTGCCTATCTGATATTAATGTGCAAATCAATATTTCAGGGATTAAATTTCCCTTCTTCATTTTTTATGGTTTCTACCTCAATAAGTCTCCCGTCTAATAGAGGAGGCTGGATGATTTAGAAGCCTTTGCTGCAGAAAGAGAGAGGGGAAAAAGAAATAGAGGAGCTTTGCAACAAGGCTATCGCTGCATTTTAATGTTCTTCTTCCCCCAAAGGCCCTTAGTAAGGAGGGCTATATCGCACAGTGTAAAGACAGCCAATTTGGCTAAAAAGGCAGAAAGGGAAAATATGAGTCCGGTAAGACGCTGTGGTAATCCGAGTAGCAGGTATTAGTGAAGGGGAGCCCCCCACACGCACACCACATTCATGCCACATATCAAATCCCCTTTCAATGAGATCAGTTCCCTCCTGTCAGAGCCCATTAGATCCGTCCCACAGCCCCAGTGGCCAGCTGACATGGGAGAAACCCTAGCCCCAGCCTAGCACCATTAGCATTAGAAAATGAGCAATCAGCTGGAATGAAGCGCAAGAGGAGGGGGACTCATCCCAACTTTAGTAATGATACCAGGCAGATCCTAACACCATGTCAGAGAGGCATTATCTTTAATTCAAATGTTTGAACTGAAGTCATTC--------AGTACGTGTCCCTTTTAAAGGCTGCAGAATTCAACTATTTCCCCCCGGCTGCTCATAGAAAATTGTGTTGAACCTCTTTGACTTTGCGAAATAATTGAGTTAAAACACTCGATAAAACATTAATTAGCTTAGCAGTCTGGAGCAGATAACATAGATAAAACCCTATGTAATTCATATTGATTAGAATATGCACATTGAGTGTAACCTCTTAAGACAAGTTTTCCTTATTAAATGGACACAAAGCCGAGGTCATTATTCGTACAAAGAAAGATCGCTTTAGATTTTATCTTTTCACATAAAAAGGTTTGATTGGATTTCTTTCTGAGGAAGCTGCACAATCTATTTTATTCTGGTTTGATTGTATTACCTCTTAATTAGTTTGTATATTGAGTAGAACAGGCCTTATTGATTTGAGGTGCATTCATTTGCATTGCAAAAATCCCCTTTAATCCAATATAATCTCATCCTTACTCAAACACAGCAGACTGCATCTTTGAGTCACTCTTTTCCTGTCTGCTTTTGGCTTGTCTGCCTCTTGGTAGAAATTCTGTGTATTCATTTTCCTAAATTTGGCTGTTTATTTCCCTCAATTTAGGTGTATTTCATGTGGAGAATTGCATGTTATTTATACGTCGAGTGTAATAACAAGCTGTAATGCATTAATTAAATTGACTCTGTTTGAGAGGGAAAGGATTTGATGTTAATGCTGTTGATCTCACGGAGGCTTCAATCCACCTAATTGAGCCGTATTCCTGTAACACACTAAAATAATCAATAAAAAAATATTTCATCACTGCTATGATATTCAGATAATTAAA-CACATCACATGCTAGCTCACCTTAGCAATGACTTCAGTTTGGAAACATGTGTGGAATAATTAAAAATGCCTGTTTTATCTCAGCTTTTAGTCATAGTGTGGCAGCACTCACTGTTGCATCTGTGTGTTGTGCAGAGATAGAGCGTCTGTGGAGGGCCAGGGAGCAGACTCCAGAGATCCATCCATCTCAATCTGAGGCTACAGCTGACACCTTACAAAGAGGTACAATTAATAAGGGCATTATCCAGCAGTAGGCAACAATAGAGTCCTAACGCAGAGACACGGGAGGCCCG-GAGAGGAGAGAAAGGGAACGTGTGTGTTTATGGGTGGGGGAAGGGCGAGCCAAAGTGCTTCAAAATGGGATGTATTACAACCAATGTCTTCAGAACATGAATTA-------------------CAATCTATTATAACTGAGCCTTATGATGGTACCAGCTGGTTTGTGTGCTAAATGGGTCACTTCCAACAGCTCTCTGGTTCGACTAAAATAAATAGATTTCCTTCTGATCTGCTGCCATGAGTGAACAATACCTTTACCTTCTCTCACTACTCAAACTTTTTAAATGTCCTAGAGGAGTTCTTGTTGAGTCCCAAACCTACTGAGATCTCCAATGAAGGCTTTACCTTCCAGGCAAGCATATTTCTCCAAATGACAGTAATTTACATATGATGTATTTAGAGAAGAAGAGGGCAGGCTAATTCTATTTAGAGATTTTCCTTTGTTTTAGGAGTCATTAGCAGCTAGCTCAAATCTAATTTTTACAATTTCATCAGGCCATCTTGGAAAGCCTCTGTGAGCTCATCAGAGAGGAGCATTTATTGCTAAGTGTTCTCTATTGCATTAGCACACAATAAAGCGGCCAGGGACTGCTACAGACGTTTATGTGGAATCCAGTTAACACTCCGCCAATTCGTTTTTTATTGGGACACAATCAATTTTTATTCATTTTAAAGCCAGAATGCTTTCTTTCATTGTGTGCCTACCCCAGCTTATTATGCCCTAAACTAATTACTCAGTTGTTTTCACAAAATGCTAATGTTTATGTTAAAGATTTCCTCTTTGAAATGCAGGCCCGACTTGCGATCTGAGATTTTCTGTCACATATGTTCTTCATTATGACA-CACTTCC-------TAAGCCTAATAATTGCATTCATTTAATTTGCACAAGTCTGGCAATAATAATAAAGGCTGAGTAATAACGTGTGGCACATTGATTCTGAGGAACTTACAGGAGATTTGGATGGCCATTGGTGGGACCATGCGTCTTGGCATAGCAGCGAGGCCTCCCCAATGTCTTTGGTGAGACATGTGGAGCCCTGCCTTGAACTGCCCCTTAACCCCCATCTCTCTCTCTTTCTCTCTGTCTCCCTTCTCCCAGAGTCTTTTGTCATTTCATGTTTCCTTCGTTTTATTTACACCTTTGCATGTTGTTTTTCTGTTTTCTTTCTGTTTTTATCCCACACCTGTAGGGGACAGTCAAAGGGGAAAAAGAAAAACTATTGAGCAGACATTTATGTCCGAGCCGACACACACCTTATCTGAGAGGCAAAAGAAAATGGTGCGCTTTGGGGGACACTCATTTGAAGAGGACTTGGCATGGTGTGAACCGCAGGTTAAAGACTCGGGAGTTGATACGTGCAGTAGCACTACCCTAAACGAGGAGCATAGCCATAGTGAGAAGGTACTGAGACAATCTAGTTATTATTATTTATGACCTACCCATCCAGTCTTTGTTTGCTCTGTCACTAAGTGTAAATAGGTGAGATGTTTGTTTTTTGGATTTTATTTGACGTTGGATTTCTCTTGCGATTTCGTTCCTTT----TTTTGGCTCCACCTTGCTCGGTGTTGCCGAAAGTCTTTTGCACCCTCTTTGCTTGCTACTTGTACTTGCTGTTTTGCTAACAGAAGCTAACAGTAGTTGTCACACAGGAATGTGGGTCTCTCCTAGTTGCATGCCGTTCTCCTCCGTATGTTGTGTTCTTGCTCTGCAGCGGTCCTGTTTAGTGCAG--------------------------------------------------------------------------------------------------------------AAAAAAAAAA-------------------------------------------CCCTGAATGTAACATCAGTATTAAGTTGGGTCTATCACCCAAAGCTGCATTAGGTCTCTCCTCAGTTTGCTTCTTAATTCCATCCGAGTAATCCCACATTATTGCCCTCTAACAGTACCCTAAACGGAGAATAAAAAGTTTGCTCCCCTCTAGCAGTGTATTACCAGGAAACAACAGGCCCTCTCCTCATTAAGTTATAGATATAAATGCTCCAAAGCATGAAATTACCCCCGAGCCTCCCTCTCCAAATAACCTGGTTTGCAAACAAATGATCCGAGCACAAGCAGTAAAAGGCAGATTATTAAAATAATAGGAGGGATTTAAATTTGCATCCACAGAACAATTCAGCAAAGGACTGTGCAATTACCCCTCCTCTTCCCCTGTTCATTCCACCTTTCTATT-GCAAGCCAAGTCCCTCGCACTTTATTGTGTATCTGTTCTTTCTAAGAGGCAGAGTTTGATATCTTCAGGTGTATGTGACCAACCACAGTTATTTCTCTATTCTGCAGTGCTTGTTGGTGCAGAACCATGAATCCAAATGTAACTATTGTAAGTACTTGAAGTCATGACAGCTGTCTATAAGCATCAGGGACATGTCTATTGGCCAACTTGACCCTTGTTAGAAAACAAAACAAATACAAAAAGAGAATACTGCAGCCTGGGACTGCCGAGCCGGGTCACTGGAGATTTTCCAGACAAACGCCGCACAGG-----GGAGGGGAGGGGAGGAAGAATAAAAAGGACAGGCTCAGAATCTCATTTTAACAGACCGCACACAATCTGGGCTCCCACAGAACTATCTCTGCCTGACCGCTTTCTATTTATCCCTTATCAGTGTTTACCAACCGCTAGTTTTCTTTCATTCACACTGTGAGGCAGTTCTCTTACTATCAGTCAACAGCTGACACCGTGGAACAGCCTCAAAGGCAAGAGGAAGGGATCAAAACTAAACCAAAGCTGTTTAAACAATACAACAGAGGAAATAAATTCATAAATCCTAATTCTTCCCAACCCACAAGGGTATAAGCAGATCCTTTATAGTTAGGCCAACAAACAAAACCACAGCCAATGAGGTACATTACAATCAAGGTAAATTCTGCAGAATAAATCCCATGTAATATTAATTGGGAACATTTCATAGTCTTGCCCTGTCAAGCAAATATAACTATTCACTAAAAGGTTTATTATCTTTTTACCTGATCCAACCTTGTTCAGACAAAGTGAGGGATATTTTTGAATTAAATATTGCCATGAACAGGGTCAGCTCCAAAACGATGACTCATGAACAGCCTCGGCTTATGAGTTCCTTTTCCTGTGCCAGCGGCCTGATGGACTGTGGGTAAAAGAACACCAGTTGGAAGCTTGGCCTCTTGATATTTGAAGCCAACAGCTTTTTTAATGAAGCCGAGCAGCTGCAGTTTTCCCTTCAGTCTGGAAATGGGAGGCTTTGTGTCCCTTGTCACCCTGTGTTAATTTGGGCCCTAATGTATTTTATAAACAAAGGGCTGCTCTCTAGCCTGACAGTCGTGACACCTTGATTCCAGTGCAGGATGCATGCAGTACAGGGTTACACCATTAATAATCAACTGGCAGCCATCACACCATTTTAACCACGATCATTATGATAAAGGGCATACACTTAATTACAGGCCTGCTTAATTATAGCTCTGTTGAAGCTCGTTTGTTTGGTCAAATGCTAATTATACCACCACGCTCTTGGCAAGTCCTCATTTCAATCCACTTTTTGCCGGCTGAACAGTGTGGCTTATTTTCATGCAAATTTGATATCTGGTGAATGTTTTGTCTCTCTTCTTTCCGCTTTTCTGTGCCTAGTGTGAGTGTGTCTTTGTTTCGGAGGTGAACATCTCTCAGACAAGACGGAATCGGGAATAATCAAGAGTAATTAAACTGGAAGAGGTGGAGGTGCTCAAATACAGTGGAGAATAGCCTTTCATCTTCCCTCGGAAGGAGGGGAGGTGTTGGGGTGGCTGGGGATGTTG----CTTTGCTGTTTTATAAACCCACATTTAG--------TCTCTC---------------------------------------------------------------------------------------------CTCTCTCTCTCTCTC-------------------------------------------------------------------------------------------------------------------TATCTCTCTCTCTCTCTCTGTTCTTTCTGTTTTTGCGCAAGTGTCCCAGTTAAGAAATTGCTTACATCCCACTCAGTCTGGGGCTGGATTGAAATTTCCCATAGGGTATGTACCAATATGCAGAGAGCACACTTCGACAGATGCCATCAGAGAACAAGCATATGAATTACCAGGCAGCCTGCCATCTTTGAGTTCAGACAGAATGGCATTAATACCTGATTACGATCCAAACAACAACACAACAACAACATGAAAGCCAAAGCAACTGGGAGCAGGTAAAGGTTTCATCATTTATATATTAATGGATTTACTAACAAAGACTCTACTACCCCGTCAAAAGTTAAAATGTCATAGAAGCTGCCAACAATCAGGGGACTTTAAGAAATCAGATGCCGTCAGCAAATCACGTTCCAATAAATTAAATATTTGCCACTGCTGACCATAACTAATTCAGAAGCCATGATAAATTCATAACTACAATTAAAGAAAACATGATCCCTTTAATTTTAAATGGCTGTAAATATTGGCATTACCCAATTAAGTCACATTTAACTCTGCAAATGACTATATAGTTGTCACTCAAGCATAAGTCAGTCTCGCAGCTAACTCAGAACCTCAACAGCCGTCACCGCAAGCCTCACCCACCTCGTCTCATTCCCACATTCCTACAGCCCTTTCCTCACCACTCCCACATCCCTCCGCAGCCCCAATCCACTCTTGGATCATTTCAATTTGCATCCCAACTGGCCCCGTGTTAAAAGGCAGGCTATTTGTTGTGCTCCGCGGTTAATGCCGCACAGAGCTTTAAATACCCATATCAAATCTTGGAGGCTCAACAGATTCAGTTTTGCAAACCTGTATCGAACAGAGGTTCAATCCGTCAGCTTAGAAGTGTACACTCCTTAAGTTGTGTGATAAGGTAAAACCAATCACTGGATTAGGCTCTCTCTGTCAGTGATGGTGTATTTTCAGTGCACAGCGCAGAAACAGGATAAGCTGATATTATGGTGCTTGAGATTTCTTTTTCAATAGGAATATACTATTAATGGATTCTGAAGCCAGTGTATGATGCTGCTCTTGCAGTTGTGGATAATGCATTAGCATTAGCTGTGAAAAGCAGTTGGTGCCAATACCATGAGCGATCATCGGTCTTTTTATCATGCAAATCCAGCCTACTACCCAATAAGATAGATTGAGGACTTAAAGTTATTCTCATAGAGCTTCTCACAAACAAACCTCAGCCTTTAGATCACAAGTATAACAGCATATGGTGAATTCATAACTTGAGAAAGGGAGAATCTTGAGAGTCTGCTGCTTTTTGCGGTTACTCTGGATGTGACACACTTGCAGTATCGCATTAATCTTCCTGCCGAATCAAAAACTAACACACTCATCCTAACCTTACTGATAAAACTAACAAATAGAGATGGATTTAGGGGAGAAAAGAGTAGTTAATGGATGATGAATTAGAGACGAGGGGAAACATCATAAATTCTGACAAGGCACTGTTGTCTGCTGGATGATAAACAGCACTGTTGGATGTCTCTGTGTATCTCTCAGACGCTGGCTGCCACTTTATCTCTTCCATCCTGCTAGATTACACCTCCAGGGTTCAGGTGGGAATCAATCATTGCTATTATTACCTGAAGTCACAAGATGCATCTATCACCACTAAGGTTACCATAACCTCAATATTAACAGAGGAAAAGCCCCTGTAATAAACAGCAGAAAGGATGGGCTGGCTGGTGGGATTTCATCTTCCTTTCACTTTTAATAAGGCACTCAGAGGAATAAAGATTACAGGCCATATTTAGCATGCAGAACAAATCAGGCTCTTCCAGGCTCTTCCTCTCCTCCACTTCTCATTCTGGTTAGTCATTTAGTGTGGAGAGGCGTTTCCTGGTTCAGCAGTCACTGTCAATAAGACTCTAGGACCGATACGTGGAAGAGTGGTTAAAGTCCTGGGGACACAACCTCATCCTCTTTTATAAGCCACCATTACACAATGGTGTCTCTGTAAAACAAGATGCAGAAAGAGAAAAAATGGCTAAGCCGGAAGCATCAAGCTTCGAAAATGAGAAGCCCCGCTCGGCTCTCCCGCTGGCGACCAGGAGCACCCCTTGCCCGCGCCCGCCCTGATGATTAATGCCACCCCCGTCCAGCCACAAACCTTTCTGCCTCAGATAATGCCAGGCAGCAAGCGCGGCTGACACTTTTAATGTATAATTAAGTAGAAAAAGTCAGCACTGGCTATGCAAATTTTTTAAAATGATAAATGACGCTGTACAGCAGCAGGGATTGATTTGGTGTAAATGAAACTAATTAAGGAAATGTCAAACATAATTAATAAAACAGGTTTAAGCTGCAAAACATTGTCAATTGAATGAATGAGGAGGCATTGGCTCCCATTGTTCAGGCTTTATTTAGGTCTTGTGTTTAGCTTGTTCCCTGCTCCAGAATGCTCTCTCCTCACTCCCTCCACCACCAATTCCCTGAGAGGGGGAAAATAAATTTGCTTGTCTCTCCGCTGACTGTAGAAATTAATTGCTGAAATCTTGTCCCATCCAAGTGTTACATTCACACGCAGGACATTAACATAACTAATTTGAAAGAGCTCAAATGACTGCATAATGGAGCTCCGTCACCATGCATGACAGTCGCTGGTCATACCAAATTAGCTTGGTTTTATAATTGAAAATTTTCCCCC-TTTTTACACCATTTCCCTTCTTTTTCCTGACTCCTCTTCCTTCCATGGTATCTTTCCTTTACATTCCGTTTTCTTGATAAGAACAAAGGTTTTATAATTTACAAAAAGAGTGCTTGACCTATAATTAGAGGAGTATGGAAACCACCCTTTACCTTTTCATGAGGTTGATATCGGCTCTAATTACAATGTTATGCCTTGCTTGCTTACAAGGTTATAACAAATCAAACTTCATTAAAAGTCTCAACAACTCAACGCATGAGCACACAAAATCATCACAGAGCCAGCCAGATTATATTCCAAACTAACTCCATGCATCTCATAAAGAGGTTGTTTCATATTTCATAAATATGAACCAGGGTGGTTTGTGTCTGTGCCTGTCCATTTATTACCATAAAAATCAGCTGACTGAAGTATCTCACTATCTGTGGAGGCAATTAACTGTTTTGAGAGAATGCGTAATACGGGACTTTGTAATGGTATCATTTGGAGTCAAGGCACAGATGCGCCGTGCAGAGCCATACTGTAATTAGAGAGAAACGCTGTACAGGTTTTCCACTAATTAGCAAATTATGCTGAAAATAGCATCAAGCTAATTAACAGTTATTATGGCATTTTTGAAAGTATGACTTTAATTAGCAAAGTCCTGACGCAGGCAATTTCAAACTCGTCTCCGAGAAGATGAGGAAGGGGCATGATCAAGAAGATACCCAGATTATTATGAAAAAACTAAAGGAAGAGGAAAAAACAGGAGGGAGGGGTAAAGCCATAACTGACACGAGGCCCATGTATGGTAAAAATAATTTGTCCAGATGTAGCAGACCTTAAATCACATCTTAGGCGTGGATGAGCACAAAAGGTCCTTCGTGAATGAGGGAGGATGTGTCGGAACAAAAGCTCTGCCAAAACACTCTGCTCATTATCTGGCATTGTTAAAAATACGAGTCTAGACTTCTATGATACTTGCATGCATTACACTGAAAGCTAGGAGGGTTATCGGCATAACAGACTCACCCACAATACCCGGATTTACAAAGGGAATGATTGTGGCTGGAATGTGGTGTGTTCCCAGGAAGACTAGAGAGGGCCATCACAAAAGGAAAACCCACACGGTGGGCACTTTTTCTTCTGCCATGTACAGGAAGCAAAATGAGAACTATCAAGTTTGACACTATTCACAGGGCCTTCATGGGGCCCTACAATACCTGGCTGGGCAGGCAGAATGCCGGGCTTAAGAAAGGGGGGAAGGCTGGCAAAGTCTCCGTCACGTGAAAGCGTGTCGATATTTCTGACACCTCCAGGCTATGTGCCAAATAAAGAGCATAGGGGCTTGTCGCTGTGGGGCCGCTGGGCCCACCAGAATGCTCAATGCTGGTACCCCTAATGCTCCAACAGAGACCTGGGATGAAGG-TTTCAAAGATCTCGATATGCTTAAGTGGTAAAACTGAAGGAAAAACAAGATATCAAAAGGGA--GGCGCTTGTTGATCAAGAGTACAGATATCTTTGACTTGAGCGTAGT--AATGAGAAAAATTAGCACAAATGCTCTAAGTAATAGTTCCTTTTTTCAACTTGTTTTTGTATCTATGCATAAATT-AAAAAATCTGCTGAAATTTATTATTCATCTGTGTGATTAATATGCAAAATTATGCAAATTAAGATGCAATTAGGCTCCAATTCTCTAGTGGAATTTTCCATTATAATTTAATACAAAGTAACAGAGTAATTGGTGTCACGTGTAATTACGGTTACTCAAGTGCACTTTCAGGCATGCAAATGATTCGCTATATGTTGGTTATCCTATGCAAATGTACCATGTGGTGTTTTAACAAGTTGAGGGAAACACAATGGGTGCGTGGTCGCCCAGTGCGGTTGGAACAAGGTAGAGGAGTTGGAAAACTTTCAGCACTCAGATTATCACTTTTTGATGAATGTT--------GGAGACTTTCATCCATCACCAATCAATTAATGAACTGTTGCTTCGGGAGGAGGCCGCTGCCGAACACCCTTAAAAGCCCCCTCATGAATATTAAAAAGGCCCTTGGCAGCCAGCAGCTCTGCTACAAGTTTGCTAATGTGTCTGTTTGCGCTGGGATATGGCTCGGTCCGGATATCAATTAAATCAAGCGTTGTCAGTCTGATGGCCCTCTCAATGGAGGGACAACCCATTCCCCTCTACACATCAGCTCAGCTTTGTGTCAACCATCCATCTCTCATCCTCCCCTTCCCTTCCTCCTTTCTCCCGGTTGCCATCTTTATCAG---CTCACTCTTCCCTCTCTCTCTCTCTGTCTCTCAAGCTAACTGAATGCACAAATTACTCTCCCCTCCACCTTTAACTCCCACTAAATCTTTCCCCTTTTCCACTTTGCTGAGCCGGGATATTTTATTCCTCCATCAAATATGCATCCCATTAATTAAGTTAAATTACTCCTGACTGCCAAATATCCCTTGCCCCGATGGGTGTCAACACAGAAATGCATGACTGTGAACCTGCAATGACACGGCCCCAACGCTTAAACATGAGTTACAGCCTTTTCCAGCTCCATCCATGGGCAGATTACCAGACACTTTGGGCTGCTGGAATTAAGCGCCGTTTGCTCCTTCCCCTCCACCCAGCTTTTTAATAAGTGCACAATGGATGACACTCGCACTTCTGACAATGAGAGGACTGATATTTTAATTACACCCCTTTTTTCATCTGCCTTCCTCTTCATCTTTTAATTGCTGTTGTTAATCACTCATTAACTTTCCCCTCTTTATTATTTTTTTCCTACAATATACCTATGAGATGATTAGCTCTATAGAATGGATTGTTTTT----A----AAATACGGATAAGTGTAAAGTTTGTTTGTGGGGACCTGGTTTTT------TATGCATTACTGTACGTGTTAGTGGAGGTGGCTGGTGGCGGTGTACCAACTAGTCACGGACCTGGAGGATTAGATTTACCATTTCAAAGATGCCTGTGTTTCTAAAGTTTACACATACATGCACACCACACACACTCATACAATCACCCACCCACACATTCCCCAGCTTGTCAACGTGCAACGTGGGCTGTGGAGGCTTGTGCGAACAGATGGGAGGAACCAGCATAAAATAAAGTTAAACTAGAACAGAATGACTATGCAAGTGGCGTGGCCGCCCTTTGTTTGCTAGGAAGGTGATCCTCAGCAGCTGGGGATGATGGAACGCATGATTAAAATTACCAGAGGGAATGATTAATATCTCCTTAAAGCACACACTTCCAGCATATCAATCATCTCATTACACTGGAAAAGTTAATTGTGTGAGGGGAGGGTTCCCCTGAACCATGAAAAAGTAGCCCACCCCTCGACATGTTTACTTACACAACAGAACAGACCCAATAATCCATGTGTTTTTTGAGAGTTTCAACTGTTTCCACAGAAACTGCCCCACTCTGCATTTACTG----GTTGAGTAACAACTAAGAGGTGTAGGCTGATACATGAGTGGCTACAAAGCTAAAATGCTCTGTTTTTAGGTCAACACTTTTGAGTAACCTAAATGGTTGCTGCGTGGTAAAACTCTCCAACTGTCATACAATCTACTCTTGTATGAATTACATCTTCTATATGTTCAACCAACAAAATGATGCACTAGCAATTCTCTATTGTGTTTATGAGTTCAGGAGGGCCATCAAATTTCATGTAAAATAAGCTCTCATGCAGGAGAAGACACTCATATTTTATGTCTAATTCTGGAGGAGAAGATGTATTTCCTGCTTCCCCAGGAAGCATGATTGGTGTGTGACTGCGTGTCGTGACGAGATCACTTGGCGGGGCTGAGGATAAAATGTCGCTTAGGATAATGTGATTGCCCTTAAGGTACAAGGGGGTGAATTATATTCCCTGATTTATAATCTGAAAATTAAAGACTCACTCATTTTCTAATTTAATTCCACCTTCAATGGAACAATGTTCACTCTGAGCCAAATTGGCGAATAATGTTACTAATTCAGATGCAGATGTAATTTCTATTCGGGGGGCTGCAGTGTGTGGTGATGAACGAGTCCCGGATGGATCGTTGCCACTCCTATCTCCCCGTCTCGACAATTCCCCAGCAGTTGTGATAATAACCTGAGCAATAAAGGAGGGAGAGGCAGTGCTACCCTGTTCCACTCCTCATACCCCAAGTCATCTGATACTTCATCTAATAGTATTTCTGTCCTTTCCTGGGTCACTCTGTCATAAGGCAGCTGACACTGCGCTCTTCGTATGCTGAATATTATCGATGTAAAACTGAATTAACATGAAGCCTCTTAATAACCTGCATAATTACTGCTGCCTTCTGCAATACAAAAAGTCATTGCAATAAATCTGCTGTTAAAAACTTGATTGAATGCAGGGTAAATGTCAAGGTAATTATGAGGCGGTGAGGGTTAAAAGCAACGTTAAATCCTCCCACAGAGTGGTGACATTCAAGCGAAGGAGGAAGAGGTGGAGTCGGTGCGGGGCTGGTGTGTTGAGGAGCAGGCGATGGAGATGGACATTGCCGTGCTGCAGCAGGTAGAGGAACTGGAGAGGAAGGTCACCGCAGCCAGCCTGCAGGTCAAGGTAAAATACTAACAATATGTTGTTAGTGGTATAAA----------AAAGTGGGGTGATCAGTCCAAAAGACTGAACTGCCGGTTCCTCTCCCAGGGCTGGACATTTCCGGACCCTCAGTCTGAGCGAGAGGACTTGGTGTATTACGAGCACAAGCCCCCCACCAAATCAACGCCAGCGTCAACAAACACGGGGGACAAGGACTCCAGGGAGCATCCAGAGGAGCGGGGGGAGAAGGGCGGGGTGACGCGTCACCCGGACAACCCGCTGGACATAGCAGTGACACGTCTGGCTGATCTGGAGCGCAACATCGAGAGAAGGTACCTGAGGAGCCCCTTAGGTACCACCATTCAGATCAGGCTGGATAATGTGGGTACGGTCACTGTCCCTGCCCCCGCCCCATCCACTAGTGCTGACAGGGAAGGGTAGGTCATTTCTCCAACCAAAGCTCCCACTAAGACCCTTTCCTCTCTCTGTGTGTGCTTTATGTTTCCCATATTACTCCAAAGTGAGGGTCTTTGCTGCTTTCACAGCAGATTTGTGTGGTGGCTTGTTGCATGTTTGTTTCTTTGGTCTTTTTCGGGTGGGGTGGGGACTCCACTTTTTCTGCAGTCATCTGCATGGTGTTGTGCATCAGTAACCTTGGTTATGGGCATATCATGGCTCCCACTATACAGCATACACTTAATCCTTCACTCTTTCTGCATGAACGTCCCTTTAACATAACAAAATCAGTGTTGATTGCAAAGCCCACACAACTGAGAGAGGAACCTGATTAACCTTACAGTGACTCCCAAAGCGTGTGACCACTGCTGCTTCCCCTCCTCTGCAA-CCCATAGCCCAGAAAGGAGATGCTGAACTTAACCTCTGCTACCGTGATGAATTAACAATAGAACAATTCAATGCCCCAGTAATTACCAAACACTTTGGACATGGCGACATTTTTCAGCTCTGCCACACAGGTTTGTCGGTATTGGTGGCTTTCACCTGGAATCTTGGGGCTCTTTGCTCTTCCTAACTTTGTTTTCTCTGACACAGATTAGATCTGCCACCCCATTACAGATTCATTTTCCTAATTTTTCATGTCTGCGCCGCGCCCCATCTGCACAGGGCTGATAATTGTGGGGACCAGCCCTGGTGATTAACATCAGCAGAATTAATTACGCCCGCCATTAAGGCTCCAGGTTGCACACAATGATCAAGAGAAATTAACTTTCTCCCAGGCCCCTAAATCATCTCACCTTCAAGTGGAGTGATGGCAAAGAGACAGGCCCCGAGTCCTGGACCCGCTCGGCACCTTCTTAACCAAACATGAGGTGCGCATCCCGCACCCCCCACCAAGGAGATTATAGCTGTGGCTGATGGGTATCAATTACGCTACCTTATGTGGTGGGATGAGCGAGGGGTGTCCAGGGTCTGGTGACTAATGGACCTGGGTTAGAGCCACCCTGCAGCTGGAGACCAGGAGCTGACTGTTTCTATGGCCAGGGAGCACCAGCCAGATGCTGTTTGACTGTGCACTCTGGAGTAGTGTGGTTGTAGGTTAGCCAGAAACCGATGAGGCGCAGCTTAGCAAAGGAACCGGGCAGAGATAGATATTTTATCGCCCAAGTTAACGGTTAATGAATTCCCAAAGTGAAATCTGTCACTTCAAAAATAAAGAGGAAGGCAAATTAAAGGGAGATAGAGAGAGACAGGGGAAGAAAGGGACTGGAGAGGGTGACACAGTTTTAAAATGCCCTATCTTTTGGCCATCCCCAGTTTTTCAAAGAAAACTCAGCCTCTTTCTTCTCCTCTTTTCTTTTTCTCCCTCCCATCCTCCTATCTCTCACTCGCTTTTCTCTGAAAAAATTCTCATGAATGATTTATATGTGTCTTGTTATCAGCAACGATTTCTATAGACCCCAACGCATTCACCAAGACATTTGTGGCGTAATTGTTAATTTTAATGCCATAATGGCTTCAGATGGGAGCTCTGATTAGACATTTATTACACAATTAAATGAAACATACTCAAGAATCACAAAAGCCTTCCGTAATTATTTCAGGCCATTAATAAAATGGGCATTAAATTATATTGGACACAAAAGAGAAGTGAAATAGATTTCCATTAGAGCAATAGAGGCAGAGAGGGGTAATAGATCCTGCCTGAATTCACTCTGAAATTAATTGTTGCCCAGCCTATTTCCACACACAGTGGAATAAATGAATGAGAAAAGAGAGGAAGAGAAGAACGAGTTGGTGGCCGTGAGAGTGAGGGGAGGGGGACATTAAGAGCCTCTGAAAAAACCTTTTGTTTGACGTACTACAATGGACCCTCAATTCAAGAGAGAGA----------TGATGAATTGCGGGGCATTCTCATTAAACCCCCATAGTAACACT----TGATGCTGATGTACAGATCGGCTGAACTTTTCTTCCTCCCTCAGGCATTAAGCCTTTCCAGTGTGACCGCTGTGGGAAAAAGTTCACACGGGCCTACTCCCTAAAGATGCATCGGCTGAAGCACGAAGGTAAACGCTGTTTCCGGTGCCAGATTTGTAGCGCCACATTCACGTCCTTCGGTGAATATAAGCACCACATGAGGGTCTCCCGACACATAATCCGCAAGCCGCGGATTTACGAGTGCAAAACGTGCGGGGCCATGTTCACCAACTCTGGCAATTTAATTGTACACCTGAGGAGTCTGAACCATGAGGCATCCGAACTAGCAAACTACTTCCAGAGCAGGTGAGGAGTCTGGGGGCGCTGATCCCCATCATTTACTCAGATCTCACCTGGATCAGAAAAAGTTTAGATTCTAATACCTGAGGTTCATTTGATCGTTTTGTGTAGAATTGTTTTTGAGATGATTGCAATTGATTTGAATGCCCAGATCAAGTGTACCTGAAGTACATGAGAACAGACACACTCATGATCTGTTTTACATAAGGACTGAAATATGAACACGCACAAACAATAGTGAATCAATCAAGACATACACCCATGTGGCCACCCCCCACACCTCCCTCTGCGCATAAACACACATCTATTTGTGCAGCACTAAGTGGATACATTAGACAAGAAGGTTTGAATTGACAACCCTATAACTTGAGAGCCAATAAACGCTAAGAGGCACCACAATGAAAGAGACAAGCAGCACTGTTGACAACCTGGCCAAAATGCTGGAGCGTCGGGACCAGCAAATAAAGGGTGAAGCTTTTAGGCAATGAGCAGCAGGTGATCTCAGCTTTTCTGCAAGTCCTAATGCTCCTAAAAGCCACTCTCCCTGGTTCTGTAATTGGGCATCAGTAGTTAATGTAGTATTGACTGCATTACATGCTCCTGTGCATCCTTTCCCACTAATGCCATTTGCATCACCTTGTACATTTACCATATTGCTTAGCCAATAACTGTTAAAAGCAATCTGAATCATGAATCATATAGGGAACTTTTAGCTTCCAAAGGAGACAATTTACAGTTGAGTTAATTTAGGTACATTTGCAGCACAACATGGATTCAGCCAGACAGACCAATTTATGTCTCTGCCGCAATGACGTGTAAGTGAAAGGATGCTCTGCTAAGAATATGAAATATCCATTTCAAACATAAATAATGGGTTACAAATGCAAAGTGTGTAACTGTCATAGAAACACACTCCTGGTGGCAGTGTCTTTGGCTTTGAATGTTTTACGGGGTGACTCACAGTTGTGATAGACAGGCAAATCGATATTTTGACTTTGGCCACTGGTTTTTCTCTTACAGGAGGAGCAACTGTAATGAAAGAAGACTGTAAATAAGTGGAAGGTTCTTGACAAATGAATCCATTAACATTTGCCTGTGTCGCCTGGCGAGCAGATTTGCTGTTTTATGGAGCAGGAAAAAAGAGCTAGTAAATCTGAGGGCGCTGTAAGGGTGAGGAGCTGAGAGCAGGCTGGGGAACACATCTCCCATGATGCAGCACTTTATCTCCCTCCCAAATGGCATCTTTATCTGCCTAAATTAAGTTTTGATTCCTTGCCACATACGGAGCTGCAAATCACTTTTAATACTGATATCAAGAGCAGCAGTAAAGTGTGCCCAAAGCGATGGAAAGCAGCTTTATTGTGTGGCACACACTGCCGACACCACCATTCACTGTGTGTCTGTGGCTCACAGTTGTAAAAAAAACCCCAAACCACTGCTTTGTGTGCAAATCATATTATGCCATTTGTCATCATTCAAATTCTTTTCTATCTTGCAGCTCTGCACATGGAGTAACTTCAGCTATC---CTGTAACTCTGTGGATGAGGGAGGGAAGCTGACCTCATTAACACAGCCCTACGGCCATATGGGCAGACTGGGAGGACTGGGAATATCCCGCCAATCCACCAGCCACTTAAACACACTAATTGGACACTGGTGTTGTCCATTGTCTGTATGTTTAATAGTAGCAGAAACCATTTG--TTATTGTGTGTTTACTGTATGAGTCACTATACAAGCTCCTAAACTAATTAAATTCCTCTGTGCATCGGTAATGGGGAGCTAAGAGATATAATTGTTGTCATTTTCATGCCATCCTTTTAATTACTTTCTGGTTCCATTTCATTTCATTTGAATTGACAGCCTGATCAACTTTTAATTGCCAGTTTTTGCAAACAGCTTATCAGCCTGCTCCAAGCCTGCATGCAGAGTACTAAATGACCTGGCCAAACACACCACACAC----------TCCCAGAGCTATGGATCCCAGATGCATTGAGGAGTTTGACAGAGTGAGGTGCGGATGCAGCAAACAGGAGGCCCATTCATTTCCCTACAGAACAGCAGCAGATAGAGATAGCAATAATCCATCACTTCATCCATAAGCACCTGCTGATTTCTGGCCGTCCAACCCTACAGAGGAAAATAAAAAAGGAACTAAGCCATTGTCATTGAAAATGGTATGGAGGTAGCAGCCAGCCCCTTACCCTTAACTCTGTTGTGGACAGATTTCCCCTGACAAAAATTAAACTAGCTCCTACTTGGCACTTTATTATCTCTTCAACTGAATGATTTATTGTTTGTGGAGCGAAAGAACCAAAGAGAGGGGGAAGATTACATTTCAGCCAAAGCTCAGGCCTGATCTCGTTTTTTACTCCCTCTGTCCAAGAAAAAAGCTCCCGACAAACAATAATGTCAGCTGTAATTGATCGGAGGTCGCCGGCTGGGCCTGCAGTAAAAGCGCACTATTTAAGCGACAATCGGTCCGCGCTCTTCAGACGCTGGCTAATGAAGCTGTCTGTCTGGGCTATTTACCTTCTCTTAAATGGAGGGGAAAGATGTACTGTAAGAGACAGGAGAGGATCTGCCTCTCGCTCCTGTGAAATAGGACCTGCACATGCCTCAGGAATGTATAATTGGTTGGCGCAGCCGATCCGGTGCTAATTAAATGACTTGTTTAAAGCCTATCTGTCTTTGTTTGGGAGGCTCTGGGCTTCAGAACAATGCATTGTAAATGCTGTTGTCAAACAAACATTCCTGGTTATCCTTTGATTTGAATTGAACAAGACAAAGGGCTGATTTCCGTGCTAAGCCTTTGGTTTTCATGGTGTTGAGATATTCCTCTTCTGATCTGTCAACTCCATTCCAGTCAAGCAGCTAAATGAACTGACTCCGCTGCCGCGAAACAATCTCAGTTTTCCTCCTAATTGCGCTTGTTCAACATAGCTT-AAT---TAAAGCATAACACTGAAGATGTTAAGAT-GAACCCTAAAAAGTTCTGT-GGACAC-AAAGGCTTGGTCCTGACTTTTCTATCAATTTTA-ACTAGACTTACACATGCAAGTATCCGCACTCCGGTGAAG-ATGCCC-ACAGTTCCCCGC-----CCGGGAACGAGGAGCTGGTATCAGGCACACTCTCAGT-----AGCCCATGACACCTTGCTTT--AGCCACACCCCCACGGGGAA--TTCCAGCAGTGATAAACATTAAGCCATAAGTGAAAGCTTGACTTAATT-AAAGTTAA---ATAGGGCCGGT-AAATCTCGTGCCAGCCACCGCGGTTAAACGG-GA-GGCTCAAGTTGATAGACA-TCGGCGTAAAGCGTGGTTAAGGGCCCAACT---TTTATACTAAAGCCGAACGCTCTTAGAGCAGTTATACGTACT-GAGAGT-AAGAAGATCAATTACGAAAGTAGCTTTACTCAAACCTGACCCCACGAAAGCTAAGGCACAAACTGGGATTAGATACCCCACTATGCTTAGCCTTAAACATAGACAGTTGTTTA---CCCCCACTGTCCGCCCGGGCACTACGAGCATTAGCTTGAAACCCAAAGGACTTGGCGGTGCTTTAGACCCACCTAGAGGAGCCTG-TCCTAGAACCGATAATCCCCGTTCAACCTCACCCTTCCTAG-CCTT-T--ATCAGCCTATATACCGCCGTCGTCAGCTTACCCTATGAAGGTAC-TAAAGTAAGCATAATTGGCA---CTGCCTAAAACGTCAGGTCGAGGTGTAGCCTATGGAAGGGGAAGAGATGGGCTACATTCC---------CTGCCCCAGGGAAT-ACGAATGGC-AC-ACTGAAATGTG-TGCACTGAAGGAGGATTTAGTAGTAAGCAGAAAGTAGAG--TGTCCTGCTGAACT--CGGCC-CTGAAGCGCGTACACACCGCCCGTCACTCTCCCCAAGTCT--------AC-CTATTAAACATAATTAATACGCT-----AAAAATTGCAA----AGGGGAGGTAAGTCGTAACATGGTAAGCGTACCGGAAGGTGTGCTTGG----------------ATA--ATCAGAGTATGGCTAAG-ACAGTAA-AGCATCTCCCTTACACTGAGAAGACATCTGTGCAAATCAGATTAC----------------------------------------------------------------------------------------------------------GCTGACGCCCAAAAGCTAGCCCCCT-CACCTAAAAACAACA--AACCCTATTAA----------TA-CCCCCTAACACACA----ATTTAACCGCAAAACAAATCATTTTTCCCCCTTAGTATGGGCGACAGAAAAGGGGAC--------CGCGGAGCTATAGAAAAAGTACCGCAAGGGAACGCTGAAAGAG-AAATGAAACAAACCAG-TAAAGCTAAAA-AAAGCAG--AG-------TTTT-CTCCTCGTACCTTTTGCATCATGATTTAGTTAGTAAAATTCAAGCAAAGAGCACTTTAGTTTGATTCCCCGAAACTAG-GTGAGCTACTCCAAGGCAGCCTAAT-TTATAGGGCACACCCGTCTCTGTGGCAAAAGAGTGGGAAGACCTTCGAGTAGGAGTGACAGACCTATCGAACCTAGTTATAGCTGGTTGCCTGGGAACTGGATAGGAGTTCAGCCTCTCGGATTCTTCCGTCAACACATA-----------ATATTCAAGGGCCCCGCCCTTCAACCGACAC---AACAGAAACCGTGGGAGTTAGTCAAAGGGGGTACAGCCCCTTTGACACAAGATACAACTTT-CTAAGGTGGGTAATGATCACATA-----ATTCAAGGCATAGTATT-CTGGTGGGCCTAAAAGCAGCCATCCTTAA--AG-AATGCGTTAAAGCTCAGACATGCTT-------ACCCCTTATATTTTGATAT-CCTAATCACAACCCCCT--AAATTTACCAGGCCTTTCTATGCAA-A---CATAGAAGAGTTTATGCTAAAATGAGTAATAAGAGGGCA--CTTTCCAGCCCTCTCTCCCGCACACGTGTAACTC-GGAACGGACCCCCCGCCGAGC-CTTAACGACCCCAATAAA--AGAGGGAACTG-AATTATGAA-TAAAAAACTAGAAAACCATTCAAAA-----ACCATCGTTAACCCCACACTGGAGTGCTT-TCAGAGAAAGGCTAAAAGAGAAAGAAGGAACTCGGCAAACACA--------AGCCTCGCCTGTTTACCAAAAACATCGCC-TCTTGCAAAC-TTATGAATAAGAGGTCCCGCCTGCCCTGTGAC-TAT--ATGTTTAACGGCCGCGGTATCTTAACCGTGCGAAGGTAGCGCAATCACTTGTCTTTTAAATGGAGACCTGTATGAATGGCATAACGAGGGCTTGACTGTCTCCTTTCTCAAGTCAATGAAATTGATCTCCCCGTGCAGAAGCGGGGATTAACACATAAGACGAGAAGACCCTATGGAGCTTTAGACACAAGA--CAGATTATCTTAA-TCAACCCAAAATAA------AGGGCGGAACTAGAGAT--AAACCTTTCCAGCGTCTTTGGTTGGGGCGACCGTGGGGTAAAACAAAACCCCC-ATGAGGAATAGGAGCACCCC-----TCCTTCAACCT-AGAGCTCCCGCTCTAAG-GAACAGAA--ATTCTGACCAATTAATGATCCGG-CAT-TGCCGATCAACGAACCGAGTTACCCTAGGGATAACAGCGCAATCCCCTTTTAGAGCCCATATCGACAAGGGGGTTTACGACCTCGATGTTGGATCAGGACATCCTAATGGTGCAGCCGCTATTAAGGGTTCGTTTGTTCAACGATTAA-AGTCCTACGTGATCTGAGTTCAGACCGGAGTAATCCAGGTCGGTTTCTATCTATGACTTTATCTTTTCT-AGTACGAAAGGACCGAAA--AGAAGAGGCCCACACCAATAGCGCGCCTCCCCCCTTACCTAAT-GAATTCAACTAAATTAGAC----------------------------------------------------------------------------------------------------A-AAAGGGCATAATTA--TTCAACTAGAGAAAATAG----------------------------------------------------------------------------TATCTTAAAAGGCACACCCACAATGCCCGTAGGCTGGTTCAAATATTCTTCCAGAAGAAG-------------------------------------------------------------ACCCCAATACGATAGTT-------------------------------AAGATGGCATAGCCCGGGTTCTGCAAAAGATCTAAG--------------------------------------------------------------------------------------------------------------------------------------------------------------------------------------------------------------------------------------------------------------------------------------------------------------------------------------------------------------------------------------------------------------------------------------------------------------------------------------------------------------------------------------------------------------------------------------------------------------------------------------------------------------------------------------------------------------------------------------------------------------------------------------------------CCCTTTTT--------------------------------------------------------------------------------------------------------------------------------------------------------------------------------------------------------------------------------------------------------------------------------------------------------------------------------------------------------------------------------------------------------------------------------------------------------------------------------------------------------------------------------------------------------------------------------------------------------------------------------------------------------------------------------------------------------------------------------------------------------------------------------------------------------------------------------------------------------------------------------------------------------------------------------------------------------------------------------------ACAGAGGTTCAAATCCTCTT--------CTTAAC-TATGCT---------------------------------------------------------------------------------------------------------------------------------------------------------------------------------------------------------------------------------------------------------------------------------------------------ATCAATACTCACCACTTACTTAATCAACCCATTAATCTTGATAGTACCCGTCCTCCTAGCCGTTGCTTTTTTAACGCTCCTCGAACGCAAAGTACTAGGCTACATACAACTCCGAAAGGGTCCAAATATTGTAGGGCCTTACGGCCTCCTTCAACCCATTGCCGACGGAGTCAAACTATTTATTAAAGAGCCCGTACGCCCAGCAACCTCCTCCCCCATCCTCTTTCTCCTTGCCCCTATATTAGCCCTTACACTAGCACTAACCCTGTGAGCCCCCCTGCCCCTCCCACACCCCATAGTTGACCTCAACCTAGGCATTATATTTATCCTAGCCTTATCCAGTCTCGCGGTGTATTCTATTTTAGGGTCAGGCTGAGCCTCTAATTCAAAATACGCCCTTATTGGAGCCTTACGTGCCGTAGCCCAAACTATTTCCTACGAAGTTAGTCTAGGCTTAATTCTTCTAAGCGTAATTATTTTCACAGGGGGCTTCACCCTTCTCACATTTAACACCGCGCAAGAGGCTATTTGACTGCTTCTTCCTGCTTGACCATTAGCAGCAATATGATTCACCTCCACCCTTGCTGAAACTAACCGCGCCCCCTTTGACTTAACTGAGGGTGAATCCGAGCTGGTCTCCGGCTTCAACGTAGAATATGCAGGAGGCCCC--------------------------------------------------------------------------------------------------------------TTCGCCTTATTTTTCCTGGCCGAATACGCCAATATTCTCTTCATAAATACT--CTCTCAACAATTCTATTCCTAGGGGCCTCCCACATACCCCTTATTCCAGAGCTCACTACAATTAACTTAATAATTAAAGCAGCCCTACTCTCAGTAGTCTTTTTATGGGTTCGAGCCTCTTA-CCCCCGATTTCGATACGACCAACTTATGCACCTCATTTGAAAAAA-CTACCTCCCAATCACGCTAGCCTTAATTATTTGACACCTAGCCAGCCCTACCGCATTTGGAGGCATCCCCCCTCAACAC----------------------------------------------------------------------------------------------------------------------------------------------------------------------------------------------------------------------------------------------------------------------------------------------------------------------------------------------------------------------------------------------------------------------------------------------------------------------------------------------------------------------------------------------------------------------------------------------------------------------------------------------------------------------------------------------------------------------------------------------------------------------------------------------------------------------------------------------------------------------------------------------------------------------------------------------------------------------------------------------------------------------------------------------------------------------------------------------------------------------------------------------------------------------------------------------------------------------------------TAAC--------------------------------------------------------------------------------TCCGGAGTTGTGCCTGAAA------------------------------CA-AAGGGCCACTATGA-----------------------------------TAGAGTGGATTATGGAGG------TTAAAATCCTCCCAGCTCC-T---------------------------------------------------------------------------------------------------------------------------------------------------------------------------------------------------------------------------------------------------------------------------------------------------------------------------------------------------------------------------------------------------------------------------------------------------------------------------------------------------------------------------------------------------------------------------------------------------------------------------------------------------------------------------------------------------------------------------------------------------------------------------------------------------------------------------------------------------------------------------------------------------------------------------------------------------------------------------------------------------------------------------------------------------------------------------------------------TAGAAAGAAGGGAG--TCGAACCCTACCCGGAGAGATCAAAACTCTCAGTGCT---------------------------------------------------------------------------------------------------------------TCCACTAC-ACCACTTCCT--------------------------------------------AGTAAGGTCAGCTAACGTC-AAGCTATTGGGCCCATACCCCAATCACGATGGTTCA-ACTCCATCCCCTACTA----ATGAACCCCTACATCCTGGCTACCTTGCTGTTCTCACTCGGTCTTGGCACCACCCTCACCTTCGCTAGCTCACATTGACTGCTCGCTTGAATGGGACTAGAAATTAATACTCTTGCAATTATCCCCTTA-ATAGCCCAACACAATCATCCCCGAGCTATTGAAGCCACCACCAAATACTTTCTAACTCAAGCCACCGCTGCCGCCATATTGTTATTTGCAAGTCTTACCAACGCTTGACTAACCGGCCAGTGAGATATTCAACTTATATACCACCCACTCCCAACCACCCTGGCCTCTATTGCTCTCGCCTTAAAAATCGGCCTCGCCCCCCTTCATGCCTGACTACCAGAAGTTCTTCAAGGATTAGACCTTATTACAGGGTTAATTTTGTCAACCTGACAGAAACTTGCCCCCCTCGCTCTTCTTTTACAACTTCAACCTACAAACTCCTCACTACTTATCATTTTAGGTTTAACCTCCACCCTTGTAGGAGGATGAGGGGGCTTAAACCAAACCCAGCTACGAAAAATCTTAGCATATTCCTCCATCGCCCATCTCGGCTGAATAGTCCTAGTCCTCCAGTTCGCCCCCTCCCTGACCCTTCTAACCCTAATTACTTATCTAGTAATAACACTTTCAACATTCCTCACTTTCAACCTAAATAAAGCCACAAACATTAACACCCTCGCCGCCTCTTGAGCAAAAACCCCTGTAATCACTTCCCTCGCCCCCCTTATACTTCTCTCCCTGGCAGGACTGCCCCCACTCACCGGCTTCATGCCTAAATGATTAATCCTACAAGAACTAACTAAACAAGACCTTGCCCCCACAGCAACACTAGCCGCATTAAGTGCTTTACTTAGCCTATACTTTTACCTCCGCCTATCATATGCAATAACCCTGACAATATCCCCCAACAACCTGACAGGAATAATCCCCTGACGACTATCCTCTGCACAGTACTCTCTCCCACTAGCCATTTCAATAGTTATTACTCTAACCTTACTTCCCCTAACCCCCCCTCTAACAGC------CTTATTTACTCT----TTAGGGACTTAGGTATAAC-----------------------------------------------------------------------------------------------------------------------------------------------------------------------------------------------------------------------------------------------------------------------ATTTAGACCAAGGGCCTTCAAAGCCC-TTAGCGGGA--GTGAGAATCTCCCAGTCTCTG--------------------------------------------------------------------------------------------------------------------------------------------------------------------------------------------------------ATAAGACTTGCGGGACATT------------------------------------------------------------------------------------------------------------------------------------------------------------------------------------------------------------------------------------------------------------------------------------------------------------------------------------------------------------------------------------------------------------------------------------------------------------------------------------------------------------------------------------------------------------------------------------------------------------------------------------------------------------------------------------------------------------------------------------------------------------------------------------------------------------------------------------------------------------------------------------------------------------------------------------------------------------------------------------------------------------------------------------------------------------------------------------------------------------------------------------------------------------------------------------------------------------------------------------------------------------------------------------------------------------------------------------------------------------------------------------------------------------------------------------------------------------------------------------------------------------------------------------------------------------------------------------------------------------------------------------------------------------------------------------------------------------------------------------------------------------------------------------------------------------------------------------------------------------------------------------------------------------------------------------------------------------------------------------------------------------------------------------------------------------------------------------------------------------------------------------------------------------------------------------------------------------------------------------------------------------------------------------------------------------------------------------------------------------------------------------------------------------------------------------------------------------------------------------------------------------------------------------------------------------------------------------------------------------------------------------------------------------------------------------------------------------------------------------------------------------------------------------------------------------------------------------------------------------------------------------------------------------------------------------------------------------------------------------------------------------------------------------------------------------------------------------------------------------------------------------------------------------------------------------------------------------------------------------------------------------------------------------------------------------------------------------------------------------------------------------------------------------------------------------------------------------------------------------------------------------------------------------------------------------------------------------------------------------------------------------------------------------------------------------------------------------------------------------------------------------------------------------------------------------------------------------------------------------------------------------------------------------------------------------------------------------------------------------------------------------------------------------------------------------------------------------------------------------------------------------------------------------------------------------------------------------------------------------------------------------------------------------------------------------------------------------------------------------------AACCCACAGCCCCTGCGTG-CAAAGCAGGTACTTTAATTAAGCTAAAGCCTT--TCTAGATAGGCAGGCCTTGACCCTACAATCTCTTAGTTAACAGCTAAGCGCC-CAAACCAGCAGGCCTCTATCTAACTTTCCCCGCCTGTCGG------------------------------------------------------------------------------------------------------------------------------------------------------------------------------------------------------------------------------------------------------------------GAAAAAGAGGCGGGGAAAGCCCCGGCAGGG-GGTTAGTCTGCTACTTTGAATTT------------------------------------------------------------------------------------------------------------------------------------------------------------------------------------------------------------------------------------------------------------------------------------------------GCAATTCAATATGT-AAA-ACACCTCGGGGCT-------------------------------------------------------------------------------------------------------------------------------------------------TGATAAGAAGA-GGACTTAAACCTCTGTT-CATGGGGCTACAATCCACCGCTTAAC---------------------------------------------------------------------------------------------------------------------------------------------------------------T-----------------------------------------------------------------------------------------------------------------------------------------------------------CTCAGCCATCTTACC----------------------------------------------------------------------------------------------------------------------------------------------TGTGACAATCACCCGTTGATTTTTTTCTACTAATCACAAAGACATCGGTACCCTATATCTAGTATTTGGCGCTTGAGCTGGTATAGTGGGCACTGCTTTAAGCCTCCTTATTCGAGCAGAGCTAAGCCAACCGGGCGCCCTCCTTGGGGATGACCAGATCTACAATGTAATCGTTACCGCACATGCATTTGTAATGATTTTTTTTATAGTAATGCCAATTATGATTGGAGGGTTTGGGAATTGACTAATTCCTCTAATGATCGGGGCGCCAGATATGGCATTTCCCCGAATGAACAACATAAGTTTTTGACTGCTTCCCCCATCCTTCCTCCTCCTTCTAGCTTCTTCAGGTGTCGAAGCCGGGGCTGGAACTGGCTGAACCGTTTACCCCCCTCTTGCAAGCAACCTTGCACATGCAGGAGCATCTGTAGACCTAACAATTTTCTCCCTCCACCTAGCCGGGATCTCCTCGATTTTAGGAGCCATTAATTTCATCACAACTATTATTAACATGAAGCCTCCTGCCATCTCCCAATATCAGACCCCTTTATTTGTCTGAGCAGTTCTAATTACAGCCGTCCTTTTGCTTCTTTCTCTCCCAGTCCTTGCAGCCGGAATTACTATGTTACTCACAGACCGAAATCTAAACACTACCTTCTTCGACCCTGCGGGAGGAGGGGACCCCATCCTCTACCAACACCTTTTCTGATTCTTCGGTCAC-------------------------------------------------------------------------------------------------------------------------------------------------------------------------------------------------------------------------------------------------------------------------------------------------------------------------------------------------------------------------------------------------------------------------------------------------------------------------------------------------CCGGAAGTATATATTCTTATTCTTCCCGGATTTGGGATGATCTCCCATATTGTAGCCTACTACTCCGGT-AAAAAAGAGCCCTTTGGCTACATAGGCATGGTCTGAGCAATAATAGCGATTGGCCTCCTAGGGTTTATTGTTTGAGCACATCACATGTTTACTGTAGGTATAGATGTTGATACCCGTGCATACTTCACATCCGCAACTATAATCATCGCAATTCCAACTGGCGTGAAAGTCTTCAGCTGGCTGGCAACTCTTCACGGAGGGTCAGTTAAATGAGATACACCCCTTTTATGGGCCTTGGGCTTTATTTTCTTGTTTACAGTTGGAGGCCTAACTGGCATTGTTCTAGCCAATTCTTCCCTAGATATTGTGCTTCACGATACATACTATGTAGTAGCCCATTTCCACTACGTGTTATCAATAGGGGCTGTATTTGCTATCATTGCCGGCTTTGTCCATTGATTCCCCCTATTTTCAGGCTACACCCTTCACAGCACTTGAACAAAAATTCACTTTGGAATTATGTTTGCAGGCGTTAACTTAACCTTCTTCCCACAACACTTCCTCGGCCTAGCAGGAATGCCTCGCCGATACTCCGACTACCCTGACGCCTACACCCTTTGAAACACAGTCTCTTCCATCGGCTCTCTTGTTTCTCTCGTCGCCGTAATTATATTCCTTATACTCATCTGAGAAGCCTTTGCAGCCAAGCGTGAAGTATTATCCGTTGAAATAACCTCTACTAACGTAGAATGACTTCACGGTTGCCCTCCTCCTTACCACACCTTTGAAGAGCCCGCATACGTGCAGACTCAGGCGGT----------AT---------------------------AACAAGATCAG----GGGGAGTCGAA-CCCCCGTATATTGGCTTCAAAGCAACCAC-ATTTCCTCTCTGTCACAATCTTACAGAGAATAAAAAAGACGCTAGTAAAACCAA--ATTACACTGCTTTGTCAAGGCAGAATTGTGGGTTAAACTCCCGCGCATCTTATC------ATAATGGCACATCCCTTACAGCTAGGTTTTCAAGATGCAGCTTCACCTGTCATAGAAGAACTTTTACACTTTCACGACCACGCCCTCATAGTTGTGTTCCTAATCAGCACATTAGTCCTATATATAATTATAGCTATGGTCTCAACCAAACTAACCAATAAATTTCTCTTAGACTCTCAGGAGATTGAGATCATCTGGACAGTCCTTCCAGCAGTGATCTTGATCCTCATCGCCCTGCCCTCACTTCGTATTCTATACCTTATAGACGAAATTAACGACCCCCATCTAACAATTAAGGCCGTAGGCCACCAATGATACTGAAGCTACGAATACACAGATTATGAAGATCTCGGGTTTGACTCATATATAGTGCCCACACAAGACCTGGCCCCTGGACAATTCCGCCTATTAGAAGCCGACCATCGAATAGTAGTTCCAGTAGAGTCCCCCTTGCGAGTACTAGTTACTGCTGAGGATGTTCTACACTCATGAGCAATTCCAGCGCTAGGTGTAAAAATAGATGCAGTCCCAGGTCGACTAAATCAAACAGCTTTTATTTCATCCCGTCCAGGGGTCTTCTATGGGCAGTGTTCCGAAATTTGCGGCGCTAACCACAGCTTCATGCCCATTGTTATTGAGGCAGTCCCACTAAAACACTTTGAAACCTGATCATCACTAATACTTGAGGATG-----CCTCGCTAAGAAGCTAAATAGGG-TTAAGCGTTAGCCTTTTAAGCTAAAGATTGGTGCCTCCCAACCACCCCTAGCGATA----------------------------------------------------------------------------------------------------------------------------------------------------------------------------------------------------------------------------------------------------------------------------------------------------------------------------------------------------------------------------------------------------------------------------------------------------------------------------------------------------------------GATGCCACAACTCTACCCGAACCCGTGATTTACTATTTTAATCTACGCCTGACTAGTTCTGCTAGCCATTGT-TCCCCTAAAAATTCTGTCTT--------------------------------------------------ACGTTTACCCTAACCACAACTACCTCCG---AGGCTTAGAAAAACCCGAAGGACACTCCTGATTCTG-------------------------------------------------------GCCATGATTCTAAGCTTCTTTGATCAATTCTTAAGCCCTACTCTCCTAGGCCTACCCCTTATCGCTGTAGCACTTGCGCTCCCCTGGGTT---CTCTTCCCCACTGCCTCCTCTCAGTGGCTGTCCAACCGCTTACTTGTCCTTCAAGGCTGATCTATCAACCGGTTTACACAACAACTGCTTCTTCCCTTAAACACCGGGGGCCATAAATGAGCCCTCTTATTTGCCTCCCTTATACTCTTTCTTATTACCCTAAATATGCTTGGCCTTCTTCCTTATACCTTCACCCCTACAACACAACTGTCACTTAACTTAGGCCTCGCAGTTCCCCTGTGGCTAGCCACAGTTATTATTGGCCTGCGAAACCAACCCACCGTCGCCTTAGGCCACCTACTTCCAGAGGGAACCCCTACCCTGCTTATTCCCGTATTGATTATTATCGAAACAATTAGCCTGTTTATTCGCCCATTAGCTCTAGGAGTCCGACTTACAGCTAACCTCACAGCAGGACATCTTCTTATTCAGCTCATTTCCACGGCCGCGTTCGTTCTTCTCCCCTTAAT---GCCGACCGTCGCAATTCTTACAACAGTTCT---CCTCCTCCTCCTTACCCTTCTAGAAGTTGCTGTAGCTATAATTCAAGCCTACGTATTTGTATTGCTATTAAGCCTTT-----------------------------------------------------------------------------------------------------------------------------------------------------------------------------------------------------------------------------------------------------------------------------------------------------------------------------------------------------------------------------------------------------------------------------------------------------------------------------------------------------------------------------------------------------------------------------------------------------------------------------------------------------------------------------------------------------------ACCTCCAAG-AGAAC---------------------A----------------------------------TCTAATGG----------------------------------------------------------------------------------------------------------------------------------------------------------------------------------------------------------------------------------------------------------------------------------------------------------------------------------------------------------------------------------------------------------------------------------------------------------------------------------------------------------------------CCCATCAAGCTCACGCGTACCACATAGTAGACCCTAGCCCTTGGCCCCTCACAGGAGCTATCGCTGCCCTCCTAATAACATCCGGCCTCGCAGTCTGATTTCACTTCCACTCCACAACACTTATAACCCTGGGAACAATCTTGCTTCTCTTAACAATATTCCAATGATGGCGAGACATTGTCCGAGAAGGCACTTTTCAAGGCCACCACACACCCCCGGTTCAAAAAGGCCTTCGATACGGAATAATTTTATTTATTACTTCAGAAGTCTTCTTTTTTCTAGGCTTCTTCTGAGCCTTTTACCACTCAAGTCTTGCCCCCACTCCAGAACTGGGGGGCTGCTGACCCCCGACAGGTCTGATTACCCTTGACCCATTTGAAGTCCCCCTGCTAAATACAGCAGTACTTCTCGCTTCAGGTGTTACAGTCACTTGGGCCCACCATAGCATTATAGAAGGCGAGCGGAAACAAGCAATTCAATCCCTAACTCTTACCATCATTTTAGGGTTCTACTTCACTTTTCTTCAAGCAATAGAATACTACGAAGCACCCTTTACAATTGCAGACGGAGTTTACGGCTCCACCTTCTTTGTAGCCACAGGCTTTCACGGCTTACATGTAATTATTGGCTCAACATTTTTAGCCGTCTGTTTATTACGTCAAATTCAATTTCACTTCACCTCCGAGCACCACTTCGGGTTTGAAGCAGCCGCTTGATACTGACATTTTGTAGATGTAGTATGATTATTCCTCTACATCTCAATCTACTGATGAGGATCATA----ATCTTTCTAGTACTAAAGA-TAGTATGAGTGACTTCCAATCACCAGGTCTTGGTTAAAATCCAAGGAAAGATAATGAACCTAATTACTACAATAATTGCTATTGCCACTACCCTCTCTATTATCCTGGCAGTTGTTTCCTTCTGACTTCCCCAAATAACCCCTGACCATGAAAAACTCTCCCCTTACGAGTGTGGGTTTGACCCCCTCGGAACCGCCCGCCTCCCGTTCTCCCTCCGGTTCTTTCTCGTAGCTATTCTCTTTCTTCTCTTTGACCTAGAGATCGCCCTCCTTCTCCCCTTACCCTGAGGGGACCAACTACCCGCCCCCCTAGCCACATTCACCTGAGCCACCATTGTCCTTGCTCTCCTCACCCTCGGACTAGCTTATGAGTGAGTCCAAGGAGGCCTTGAATGGGCAGAATA-GGTTGTTAGTTT-AAGAAAAACATTTGATTTCGGCTC-AAAAACTTGTGGTTTAAGTCCACAT-CCACCT-AATGACTCCACCTCACTTCGCTTTTTCGGCAACTTTTATTTTAGGATTAGCAGGGCTGGTATTTCATCGAACACACCTCCTTTCCGCCCTTCTCTGCCTAGAGGGTATAATACTCTCCTTGTTCGTAGCACTCTCACTATGGGCCTTACAACTAGATGTCACTAATTTCTTAGCCTCCCCCCTCCTTTTACTAGCGTTCTCAGCCTGTGAAGCAAGCACAGGCCTTGCCCTATTAGCAGCCACTGCTCGAACCCACGGCTCTGACCGCCTTCAAAGCTTAAGCCTCCTACAATGCTAGTAATTCTTACACCAACTCTTATACTTGTACCCACTATTTGAATAACCCCTCCTAAATGACTCTGGCCTTCAACACTTCTCCACAGTTTGCTTATTTCCCTAGCTAGCTTCACTTGATTCAAAAACACTGCCGAAACCGGATGATCTTTTTTAACCCCCTATATGGCCACAGACCCCTTATCCTCTCCCCTCTTGGTTTTAACTTGTTGACTTCTTCCCTTAATGATTCTTGCAAGTCAAAATCACCTGTCCTCCGAACCAATTAACCGCCAACGAATGTATATCTCCCTCCTCACAGCCCTGCAAATTTTCTTAATTATAGCCTTCAGCGCCACAGAAGTAATTATATTTTACGTTATATTTGAAGCAACTCTTATCCCAACACTATTCCTTATTACCCGTTGAGGAAACCAAGCAGAGCGACTGAACGCAGGCACATACTTCCTCTTTTATACCCTAGCAGGCTCCCTGCCACTTTTAGTCGCCCTCCTCATTCTTCAAAATAATACAGGCACTCTCTCACTACTAACACTCCCCTTTTCCAACCCCCTGCTCCTTATAACATACGCCGATAAAATATGATGGGCCGGCTGCCTTCTGGCCTTCCTCGTAAAAATGCCCTTATACGGGGTTCACCTTTGACTTCCTAAAGCCCACGTTGAAGCCCCCATCGCAGGATCTATAATTCTTGCAGCAGTACTTCTAAAATTAGGCGGCTACGGCATGATACGAATACTAACTGTCTTAGAATCTTTAACTAACGAACTAAGCTACCCCTTTATTATTTTTGCACTATGAGGAGTCGTTATAACCGGCTCTATTTGTCTTCGCCAAACTGACCTAAAATCCCTAATTGCCTACTCGTCCGTAAGCCACATAGGCCTGGTAGTAGGAGGCATTCTCATCCAAACACCTTGAGGGTTCACAGGCGCTCTTATCTTAATAATCGCCCACGGCCTAACATCTTCTGCACTATTCTGCCTAGCAAACACAAACTATGAACGAACTCACAGCCGAACAATAGTTCTCGCCCGAGGACTACAAACAGCTCTCCCTCTAATAACAGCTTGATGGTTTATTGCCAGCCTAGCCAACCTGGCCCTGCCCCCATTACCTAACCTCATGGGTGAACTAATAATCATCTCCTCACTACTAAACTGATCTTGATGGACCCTGGCATTGACCGGAGCAGGTACCTTAATTACTGCCGGCTACTCACTCTACATGTTTATAATAACACAACGAGGCCCACTACCCGCACATATAATTGCCCTAGACCCATCATACTCTCGAGAACACCTTCTTATCGCCCTCCACCTCCTCCCCTTGATCCTCCTCATTCTTAAACCAGAGCTAGTATGAGGCTGGACCGCATGTAGATATAGTTTAATT---AAAACATTAGGTTGTGATTCTAAAAATAGGG---------------------------------------------------------------------------------------------------------------------------------------------------------------------------------------------------------------------------------------------------------------------------------------------------------------GTTA-AAACCCCCTTATTCACC--GAGAGGCGTTCGCA--ACAGCGAAAACTGCTAAT-TTTCGTCAACTTCAGTTGGACTCTGAAGCCCTCTCG------------------------------------------------------------------------------------------------------------------------------------------------------------------------------------------------------------------------------------------------------------------------------------------------------------------------------------------------------------------------------------------------------------------------------------------------------------------------------------------------------------------------------------------------------------------------------------------------------------GCCCAGGCTTCTAAAGGATA-ACAGCGCATCCGTTGGTCTTAGGAACCAAAAACTCTTGGTGCAAATCCAAGTAGCAGC-TATGTACACCACTCCCCACATCTTAACCTCCTGC---CTAATTATTATTTTTATTATTCTTGTTTTTCCT---CTTCTAACAACCCTTAACCCCTCGCCCCGAGACACGAACTGACCCCTTTCACAAGTTAAAACAGCAGTAAAAACCGCTTTCTTTATTAGCCTTGTCCCCCTATGTCTCTTTCTAGACGAAGGGGCAGAGACAATCATTACCAGCTGAACATGAATAAATACCCTGACATTTGATGTGAACATTAGTTTTAAGTTTGATATATACTCCATCATCTTTACTCCAGTTGCCCTGTATGTCACATGATCCATCCTCGAATTTACATCTTGGTACATGCACACAGATCCTTTCATTAACCGATTCTTTAAGTACCTCCTAACCTTCCTAATCACAATAATTATTCTAGTGACCGCAAACAACCTATTTCAATTATTTATCGGCTGAGAAGGAGTAGGAATTATGTCCTTCCTCCTTATTAGCTGATGATACGGGCGAGCCGACGCAAACACCGCGGCCCTCCAGGCCGTCATCTACAACCGAATTGGAGATATTGGACTAATCTTCGCAATAGCATGAATAGCCATAAATCTAAACTCCTGAGAAATACAACAAATATTCTTAGCCTCTGAAGGCCTCGACCTTACTCTTCCCCTCATCGGCCTAATTATTGCTGCTACTGGCAAATCTGCCCAATTCGGCCTTCACCCCTGACTTCCCGCCGCTATGGAGGGCCCCACCCCTGTTTCCGCCCTACTTCACTCCAGCACAATGGTAGTTGCAGGCATCTTTTTATTAGTCCGAATAAGCCCCTTAATGGAAAATAACCCTGTTGCCCTAACTATCTGTTTATGTCTAGGGGCCTTAACTACCCTTTTCACCGCCACTTGTGCCCTTACCCAAAATGATATTAAAAAGATTGTTGCTTTCTCAACATCAAGCCAACTAGGACTAATAATAGTTGCCATCGGCCTTAATCAGCCCCAACTAGCCTTTCTCCACATCTGCACTCACGCCTTCTTTAAAGCCATGCTCTTCCTATGCTCCGGCTCAATCATTCACCACCTCTGAGACCAACAAGACATCCGAATAATGGGCGGAGCCCGGTTTTTATGCCCCGTCACAACAACTTGCCTGGGTATTGGCAGCTTGGCTCTTACAGGCACCCCTTTCTTAGCAGGCTTCTTTTCTAAAGACGCCATCCTTGAAGCCCTTTCTAACTCTCACCTTAACGCCTGAGCCCTTATTTTAACCCTCATTGCCACTATATTTACCGCCGTTTACAGTCTACGCCTAATCATCTTCGTAGCCCTAGGAAACCCACGAACCCCTCGATCCATCTTTCAAATAAACGAAACTGACCCTGCTATCACTAATCCAATCAAACGCCTTGCCTGAGGAAGCATCCTCGCTGGACTATTGATTACCTCAAATATTACTCCCCTAAAAACACCAGAAATAACTATACCAGATGAAGTAAAAACAGCTGCCCTAGCCGTTACCCTGCTAGGCTTCTTATTAGCCCTCGACCTAGGAAATTTAACTGGTCAAGAACTAAAACCAGCTACTAAACGCCCAGCTCACCTCTTCTCAAACTTACTAGGATTTTTTCCTCCTATTATCCACCGCCTCTCCCCGAAACTCACCTTAGGCTTCGGCCAACTTATTGCCTCCCAAATAACAGACCAGACCTGGTTGGAAAAAGCAGGACCAAAGGCAATGGCCTCCGTCAACGCCCCCTTAATTACAACTACAAGTAACACCCAACGAGGACTAGTTAAAACATACCTCACTCTATTTTTTATGACCCTCGCCCTTTC------------------------------------AGCCCTCCTAACCACCCTTTAGCTACGAGCCCCTACTTATCTTTCAAGCAGTGCCCGGTATTAAGAAGA--------------ACTAATAACGGCCCT-------------------------------------------------------GAAAACACCGCAATGTTTACCATAAA---------------------------------------------------------------------------------------------------------------------------------------------------------------------------------------------------------------------------------------------------------------------------G--TTACAATCTTAGTAAAAGCTGCCTGGGCCTCATTTAAAACAACCCTGACCAGAAATAAAGACACAACAACA---------------------------CAGTCATGCCCCCATAAGTAACTTTATTAAATGGAAGTCTAACGCTTGATGTTTTAAACAAACAAATTTATAGTCTATTTAACAAG-ACGAATGCCTTGCTATTGTTTGTGCTCTCCCCTTCCAAAAAACTAACTAATATTAGTAGCCCC-------CAAAGGACAATCAAAAACCAATAGCTAGACCATCTAAT---------------------------------------GTCAT------------------------------------------------------------------------------------------------------------------------------------------------------------------------------------------GAACTCTTACCAAGACTCTAACTTGGACTTGCGACTTGAAAAACCACTGTTGT--------GCTTCAACCATAAGAGCTC--------------------------------------------------------------------------------------------------------------------------------------------------------------------------------------------------------------------------------------------------------------------------------------------------------------------------------------------------------------------------------------------------------------------------------------------------------------------------------------------------------TAATGGCCGCCCTTCGTAAAACGCACCCGCTACTAAAAATCGCAAACGACGCACTTGTTGACTTACCTGCCCCTTCAAACATCTCTGTTTGATGAAATTTTGGCTCACTCTTGGGCCTATGTCTAATTTCCCAAATCCTTACAGGCCTATTCCTAGCTATACATTATACCTCAGATATCGCTACAGCCTTCTCCTCCGTCGCACACATTTGCCGAGATGTAAATTATGGATGACTAATTCGTAACCTTCACGCCAACGGTGCATCTTTCTTTTTCATCTGTATTTATCTTCACATTGGCCGAGGTCTCTACTATGGCTCCTACTTGTATAAAGAAACGTGAAACATTGGAGTAGTTCTTCTCCTCTTAGTAATAATAACAGCTTTCGTAGGCTACGTCCTACCCTGAGGTCAGATATCTTTTTGAGGGGCAACAGTCATTACTAATTTATTATCCGCTGTTCCCTATGTAGGAAACACCCTAGTTCAATGAATCTGGGGCGGCTTCTCAGTTGATAACGCCACACTCACACGATTCTTCGCTTTCCACTTCCTCTTCCCGTTCGTCATTGCTGCTGCCACCATTTTACACCTCCTTTTCCTTCATGAGACGGGGTCCAATAATCCCTTAGGCCTCAACTCTGATGTAGATAAAATTCCATTCCACCCCTATTTCTCATACAAAGATCTTTTAGGGTTCGCAGCCGTCCTAATTGGTCTCACCTCTCTTGCCTTATTCTCCCCTAACCTCTTAGGGGATCCAGATAACTTCACACCAGCCAACCCACTCGTAACGCCCCCGCACATTAAACCAGAATGATATTTCCTATTTGCCTACGCCATTCTTCGATCAATTCCTAACAAATTAGGGGGAGTGTTAGCATTACTAGCATCTATTTTAGTACTCATAGTAGTACCCTTTCTACATACATCAAAACAACGAAGTCTAACATTCCGCCCGTTAACCCAGCTTCTATTCTGAACCCTCATTGCAGATGTAGCAATTCTCACTTGAATCGGAGGAATGCCTGTTGAACACCCCTTTATTATCATCGGCCAAGTCGCCTCACTCTTATACTTCCTTCTCTTCCTTGTTTTCATACCCATTGTAGGCGAACTAGAAAATAAGGCTCTAGA----------------------ATGACTTT-GCAT-TAGTAGCTCAGT--GTAGAGCGTCGGTCTTGTAAACCGAATGTCGGAGGTTAAACTCCTCCCTCTTGC------------------------------TCAAAGAGAAGGGACTCACACCCCGACCACTCGCTCCCAAAGCCAGCATTCTG----AATTAAACTA
[truncated: 30,380,424 more chars]
