# Supplementary material for: A total-evidence phylogenetic approach to understanding the evolution, depth transitions, and body-shape changes in the anglerfishes and allies (Acanthuriformes: Lophioidei)
Source: PLoS One. 2025 May 2;20(5):e0322369. doi: 10.1371/journal.pone.0322369 (PMC12047784; doi:10.1371/journal.pone.0322369)
Supplement: S7 Table — (XLSX) [file pone.0322369.s008.xlsx]

## Sheet: Sheet1
S7 Table. Habitat and depth character matrix.
	Depth	Benthic/Pelagic
Character matrix editor for matrix "Character Matrix"
Type of matrix: Standard Categorical Data (compacted)
Number of characters: 2
Number of taxa: 99
Number of characters excluded: 0
Proportion of missing data: 0.0
Proportion of inapplicable codings: 0.0
	Depth	Benthic/demersal or Pelagic
Morone saxatilis	0	1
Abantennarius coccineus	1	0
Antennatus tuberosus	1	0
Histrio histrio	1	1
Nudiantennarius subteres	1	0
Antennarius striatus	1	0
Fowlerichthys avalonis	1	0
Fowlerichthys scriptissimus	1	0
Fowlerichthys radiosus	1	0
Brachionichthys hirsutus	1	0
Brachiopsilus ziebelli	1	0
Thymichthys politus	1	0
Echinophryne crassispina	1	0
Echinophryne mitchellii	1	0
Phyllophryne scortea	1	0
Kuiterichthys furcipilis	1	0
Porophryne erythrodactylus	1	0
Rhycherus filamentosus	1	0
Dibrachichthys melanurus	1	0
Tetrabrachium ocellatum	1	0
Histiophryne bougainvilli	1	0
Lophiocharon lithinostomus	1	0
Lophiocharon trisignatus	1	0
Lophichthys boschmai	1	0
Tathicarpus butleri	1	0
Coelophrys brevicaudata	2	0
Halieutopsis tumifrons	3	0
Dibranchus sp.	2	0
Halicmetus marmoratus	2	0
Solocisquama sp.	2	0
Halieutaea brevicauda	2	0
Halieutaea stellata	2	0
Halieutichthys aculeatus	1	0
Ogcocephalus cubifrons	1	0
Ogcocephalus parvus	1	0
Zalieutes elater	1	0
Zalieutes mcgintyi	1	0
Malthopsis jordani	1	0
Acentrophryne dolichonema	3	1
Haplophryne mollis	2	1
Photocorynus spiniceps	3	1
Borophryne apogon	3	1
Linophryne bicornis	3	1
Bertella idiomorpha	3	1
Dolopichthys karsteni	3	1
Lophodolos acanthognathus	3	1
Chaenophryne melanorhabdus	2	1
Pentherichthys atratus	3	1
Chirophryne xenolophus	3	1
Leptacanthichthys gracilispinis	3	1
Puck pinnata	3	1
Lasiognathus sp.	3	1
Microlophichthys microlophus	3	1
Phyllorhinichthys sp.	3	1
Danaphryne nigrifilis	3	1
Oneirodes macrosteus	3	1
Oneirodes thompsoni	3	1
Spiniphryne sp.	3	1
Bufoceratias thele	2	1
Diceratias pileatus 1	2	1
Diceratias pileatus 2	2	1
Himantolophus albinares	3	1
Himantolophus groenlandicus	3	1
Himantolophus sagamius	3	1
Melanocetus johnsonii	3	1
Melanocetus murrayi	3	1
Centrophryne spinulosa	3	1
Neoceratias spinifer	3	1
Thaumatichthys binghami	4	0
Thaumatichthys pagidostomus	4	0
Ceratias uranoscopus	3	1
Cryptopsaras couesii	3	1
Gigantactis ios	3	1
Gigantactis vanhoeffeni	3	1
Rhynchactis macrothrix	3	1
Caulophryne jordani	3	0
Chaunacops coloratus	3	0
Chaunax abei	2	0
Chaunax pictus	2	0
Chaunax stigmaeus	2	0
Lophiodes caulinaris	2	0
Lophiodes reticulatus	2	0
Lophius americanus	2	0
Lophius piscatorius	2	0
Lophiomus setigerus	2	0
Sladenia gardineri	2	0
Sladenia zhui	2	0
Canthidermis maculata	2	1
Diodon holocanthus	1	1
Mola mola	2	1
Triodon macropterus	2	1
Antigonia capros	2	1
Capros aper	2	1
Priacanthus arenatus	1	1
Siganus vulpinus	1	1
Chaetodon lunula	1	1
Zebrasoma xanthurum	1	1
Haemulon plumierii	1	1
Larimichthys crocea	1	1
