# Supplementary material for: A total-evidence phylogenetic approach to understanding the evolution, depth transitions, and body-shape changes in the anglerfishes and allies (Acanthuriformes: Lophioidei)
Source: PLoS One. 2025 May 2;20(5):e0322369. doi: 10.1371/journal.pone.0322369 (PMC12047784; doi:10.1371/journal.pone.0322369)
Supplement: S8 Table — (XLSX) [file pone.0322369.s009.xlsx]

## Sheet: Sheet1
S8 Table. Genus labels associated with geometric morphometric analysis (Figs 10 and 11).
Genera #	Suborder	Genus
1	Antennarioideo	Abantennarius
2	Antennarioideo	Antennarius
3	Antennarioideo	Antennatus
4	Antennarioideo	Brachionichthys
5	Antennarioideo	Brachiopsilus
6	Antennarioideo	Dibrachichthys
7	Antennarioideo	Echinophryne
8	Antennarioideo	Fowlerichthys
9	Antennarioideo	Histiophryne
10	Antennarioideo	Histrio
11	Antennarioideo	Kuiterichthys
12	Antennarioideo	Lophichthys
13	Antennarioideo	Lophiocharon
14	Antennarioideo	Phyllophryne
15	Antennarioideo	Rhycherus
16	Antennarioideo	Tathicarpus
17	Antennarioideo	Tetrabrachium
18	Antennarioideo	Thymichthys
19	Ceratioideo	Acentrophryne
20	Ceratioideo	Borophryne
21	Ceratioideo	Bufoceratias
22	Ceratioideo	Caulophryne
23	Ceratioideo	Centrophryne
24	Ceratioideo	Ceratias
25	Ceratioideo	Chaenophryne
26	Ceratioideo	Cryptopsaras
27	Ceratioideo	Danaphryne
28	Ceratioideo	Diceratias
29	Ceratioideo	Dolopichthys
30	Ceratioideo	Gigantactis
31	Ceratioideo	Haplophryne
32	Ceratioideo	Himantolophus
33	Ceratioideo	Lasiognathus
34	Ceratioideo	Leptacanthichthys
35	Ceratioideo	Linophryne
36	Ceratioideo	Lophodolos
37	Ceratioideo	Melanocetus
38	Ceratioideo	Microlophichthys
39	Ceratioideo	Neoceratias
40	Ceratioideo	Oneirodes
41	Ceratioideo	Pentherichthys
42	Ceratioideo	Photocorynus
43	Ceratioideo	Phyllorhinichthys
44	Ceratioideo	Rhynchactis
45	Ceratioideo	Spiniphryne
46	Ceratioideo	Thaumatichthys
47	Chaunacoideo	Chaunacops
48	Chaunacoideo	Chaunax
49	Lophioideo	Lophiodes
50	Lophioideo	Lophiomus
51	Lophioideo	Lophius
52	Lophioideo	Sladenia
53	Ogcocephaloideo	Coelophrys
54	Ogcocephaloideo	Dibranchus
55	Ogcocephaloideo	Halieutaea
56	Ogcocephaloideo	Halieutichthys
57	Ogcocephaloideo	Malthopsis
58	Ogcocephaloideo	Ogcocephalus
59	Ogcocephaloideo	Zalieutes
